# Supplementary material for: RNA-Seq analysis of chikungunya virus infection and identification of granzyme A as a major promoter of arthritic inflammation
Source: PLoS Pathog. 2017 Feb 16;13(2):e1006155. doi: 10.1371/journal.ppat.1006155 (PMC5312928; doi:10.1371/journal.ppat.1006155)
Supplement: S1 Table — DEG lists for feet (Ft) (days 2, 7, and 30) and lymph node (LN) (days 2 and 7) where fold change (FC) >2 (i.e. log2 FC >1) and q<0.01 are provided. Subsequent tabs contain lists of up and down regulated DEGs, with an additional filter whereby only DEGs are listed where FPKM>1 for at least one of the two time points in the pair wise comparisons. Where FC is infinite, a nominal log2 FC value of 21 has been entered. For day 7 LN, immunoglobulin genes have been highlighted in yellow. (XLSX) [file ppat.1006155.s010.xlsx]

## Sheet: d2 F FC2q0.01 
test_id	gene_id	gene	locus	sample_1	sample_2	status	value_1	value_2	log2(fold_change)	test_stat	p_value	q_value	significant
XLOC_002748	XLOC_002748	-	chr10:33891756-33893128	Mock-Ft	Day2-Ft	OK	0	0.514122	21*	#NAME?	5e-05	0.000126867	yes		* nominal value for infinate fold change
XLOC_004765	XLOC_004765	-	chr11:83113875-83115099	Mock-Ft	Day2-Ft	OK	0	0.529344	21	#NAME?	5e-05	0.000126867	yes
XLOC_010873	XLOC_010873	Btnl5	chr17:34486824-34497429	Mock-Ft	Day2-Ft	OK	0	0.430299	21	#NAME?	5e-05	0.000126867	yes
XLOC_014212	XLOC_014212	Gcg	chr2:62474529-62483653	Mock-Ft	Day2-Ft	OK	0	1.99737	21	#NAME?	5e-05	0.000126867	yes
XLOC_016672	XLOC_016672	Ifna6	chr4:88827415-88827985	Mock-Ft	Day2-Ft	OK	0	1.33095	21	#NAME?	5e-05	0.000126867	yes
XLOC_016673	XLOC_016673	Ifna5	chr4:88835524-88836094	Mock-Ft	Day2-Ft	OK	0	3.0403	21	#NAME?	5e-05	0.000126867	yes
XLOC_016674	XLOC_016674	Ifna4	chr4:88841815-88842459	Mock-Ft	Day2-Ft	OK	0	4.39614	21	#NAME?	5e-05	0.000126867	yes
XLOC_016675	XLOC_016675	Ifna1	chr4:88850086-88850656	Mock-Ft	Day2-Ft	OK	0	0.970721	21	#NAME?	5e-05	0.000126867	yes
XLOC_017404	XLOC_017404	Ifnb1	chr4:88522024-88522794	Mock-Ft	Day2-Ft	OK	0	6.79355	21	#NAME?	5e-05	0.000126867	yes
XLOC_017412	XLOC_017412	Ifna2	chr4:88682663-88683829	Mock-Ft	Day2-Ft	OK	0	1.14849	21	#NAME?	5e-05	0.000126867	yes
XLOC_017413	XLOC_017413	Ifnab	chr4:88690598-88691268	Mock-Ft	Day2-Ft	OK	0	0.62603	21	#NAME?	5e-05	0.000126867	yes
XLOC_017956	XLOC_017956	-	chr4:64073234-64075157	Mock-Ft	Day2-Ft	OK	0	0.531257	21	#NAME?	5e-05	0.000126867	yes
XLOC_018017	XLOC_018017	-	chr4:135272909-135274324	Mock-Ft	Day2-Ft	OK	0	0.760425	21	#NAME?	5e-05	0.000126867	yes
XLOC_019526	XLOC_019526	-	chr5:92316439-92317025	Mock-Ft	Day2-Ft	OK	0	1.13049	21	#NAME?	5e-05	0.000126867	yes
XLOC_024210	XLOC_024210	Gm15056	chr8:20900599-20902573	Mock-Ft	Day2-Ft	OK	0	3.17803	21	#NAME?	5e-05	0.000126867	yes
XLOC_026211	XLOC_026211	-	chr9:33308477-33308796	Mock-Ft	Day2-Ft	OK	0	4.65284	21	#NAME?	5e-05	0.000126867	yes
XLOC_027393	XLOC_027393	-	chrX:52686806-52687796	Mock-Ft	Day2-Ft	OK	0	0.61586	21	#NAME?	5e-05	0.000126867	yes
XLOC_019063	XLOC_019063	Cxcl10	chr5:92331799-92414627	Mock-Ft	Day2-Ft	OK	1.69475	1473.04	9.76351	10.9183	5e-05	0.000126867	yes
XLOC_011842	XLOC_011842	Gm4841	chr18:60211962-60444498	Mock-Ft	Day2-Ft	OK	0.443235	295.508	9.42402	14.5951	5e-05	0.000126867	yes
XLOC_012684	XLOC_012684	Gm14446	chr19:34583327-34650009	Mock-Ft	Day2-Ft	OK	0.28846	151.635	9.03802	8.63767	5e-05	0.000126867	yes
XLOC_019062	XLOC_019062	Cxcl9	chr5:92321330-92328133	Mock-Ft	Day2-Ft	OK	0.563003	220.401	8.61277	25.9712	5e-05	0.000126867	yes
XLOC_009443	XLOC_009443	Mx1	chr16:97445966-97463151	Mock-Ft	Day2-Ft	OK	0.031446	10.6889	8.40902	9.68768	5e-05	0.000126867	yes
XLOC_009851	XLOC_009851	Mx1	chr16:97445966-97463151	Mock-Ft	Day2-Ft	OK	1.31608	375.529	8.15653	29.0071	5e-05	0.000126867	yes
XLOC_003926	XLOC_003926	Gm12185	chr11:48887421-48927233	Mock-Ft	Day2-Ft	OK	0.0754193	20.3021	8.07248	10.284	5e-05	0.000126867	yes
XLOC_012862	XLOC_012862	-	chr19:34652698-34658202	Mock-Ft	Day2-Ft	OK	0.0330112	8.48381	8.00561	10.1191	5e-05	0.000126867	yes
XLOC_011587	XLOC_011587	Iigp1	chr18:60211962-60444498	Mock-Ft	Day2-Ft	OK	0.542318	132.283	7.96595	11.8834	5e-05	0.000126867	yes
XLOC_017877	XLOC_017877	Isg15	chr4:156199423-156235108	Mock-Ft	Day2-Ft	OK	5.3413	1211.61	7.82552	6.71205	5e-05	0.000126867	yes
XLOC_005387	XLOC_005387	Rsad2	chr12:26442742-26456452	Mock-Ft	Day2-Ft	OK	1.52464	337.121	7.78865	27.4357	5e-05	0.000126867	yes
XLOC_016273	XLOC_016273	Ifi44	chr3:151730920-151750142	Mock-Ft	Day2-Ft	OK	0.512809	110.502	7.75144	19.8732	5e-05	0.000126867	yes
XLOC_012281	XLOC_012281	Ifit1	chr19:34583327-34650009	Mock-Ft	Day2-Ft	OK	2.23752	457.716	7.67641	15.4377	5e-05	0.000126867	yes
XLOC_018498	XLOC_018498	Oasl1	chr5:114923136-114937915	Mock-Ft	Day2-Ft	OK	0.882567	134.281	7.24933	21.2795	5e-05	0.000126867	yes
XLOC_003015	XLOC_003015	Gm5431	chr11:48887421-48927233	Mock-Ft	Day2-Ft	OK	0.0179416	2.40082	7.06408	5.88865	0.0008	0.00176621	yes
XLOC_003096	XLOC_003096	Gm12250	chr11:58183797-58192393	Mock-Ft	Day2-Ft	OK	0.331095	43.342	7.03238	20.543	5e-05	0.000126867	yes
XLOC_012280	XLOC_012280	Ifit3	chr19:34583327-34650009	Mock-Ft	Day2-Ft	OK	8.5921	1075.31	6.96753	23.3761	5e-05	0.000126867	yes
XLOC_019064	XLOC_019064	Cxcl11	chr5:92331799-92414627	Mock-Ft	Day2-Ft	OK	0.124006	14.4563	6.86515	2.66051	0.0045	0.0088002	yes
XLOC_023298	XLOC_023298	Irf7	chr7:141263182-141266424	Mock-Ft	Day2-Ft	OK	8.43029	979.323	6.86006	32.1343	5e-05	0.000126867	yes
XLOC_009444	XLOC_009444	Mx2	chr16:97536080-97560901	Mock-Ft	Day2-Ft	OK	0.855593	95.5949	6.80386	19.3033	5e-05	0.000126867	yes
XLOC_011586	XLOC_011586	Iigp1	chr18:60211962-60444498	Mock-Ft	Day2-Ft	OK	3.42155	328.888	6.68025	19.0875	5e-05	0.000126867	yes
XLOC_009486	XLOC_009486	Prm1	chr16:10796331-10818927	Mock-Ft	Day2-Ft	OK	0.0244805	2.18923	6.48265	0.88895	0.0001	0.000246831	yes
XLOC_001281	XLOC_001281	Pydc4	chr1:173414374-173649317	Mock-Ft	Day2-Ft	OK	0.316231	28.1497	6.476	12.8812	5e-05	0.000126867	yes
XLOC_007434	XLOC_007434	Irg1	chr14:103047011-103056573	Mock-Ft	Day2-Ft	OK	0.35989	31.8857	6.46921	15.4172	5e-05	0.000126867	yes
XLOC_003391	XLOC_003391	Slfn4	chr11:83175185-83190216	Mock-Ft	Day2-Ft	OK	2.41886	212.878	6.45956	27.1908	5e-05	0.000126867	yes
XLOC_014748	XLOC_014748	Ttll9	chr2:152962484-153008482	Mock-Ft	Day2-Ft	OK	0.014509	1.1957	6.36476	1.64056	0.0001	0.000246831	yes
XLOC_018541	XLOC_018541	Oas1g	chr5:120861421-120907541	Mock-Ft	Day2-Ft	OK	0.236193	18.9555	6.32651	12.2497	5e-05	0.000126867	yes
XLOC_015662	XLOC_015662	Gbp5	chr3:142496706-142522400	Mock-Ft	Day2-Ft	OK	1.59743	126.265	6.30455	22.1206	5e-05	0.000126867	yes
XLOC_003928	XLOC_003928	Tgtp1	chr11:48946053-49135387	Mock-Ft	Day2-Ft	OK	1.61976	123.672	6.2546	15.6999	5e-05	0.000126867	yes
XLOC_012279	XLOC_012279	Ifit2	chr19:34550602-34576672	Mock-Ft	Day2-Ft	OK	3.66064	276.797	6.24059	29.2111	5e-05	0.000126867	yes
XLOC_008229	XLOC_008229	Apol9b	chr15:77729071-77736383	Mock-Ft	Day2-Ft	OK	0.794134	54.0543	6.08888	16.0819	5e-05	0.000126867	yes
XLOC_007743	XLOC_007743	Gzmb	chr14:56258857-56262307	Mock-Ft	Day2-Ft	OK	0.163871	11.0572	6.07628	7.42458	5e-05	0.000126867	yes
XLOC_012157	XLOC_012157	Ms4a4c	chr19:11404754-11427246	Mock-Ft	Day2-Ft	OK	1.67258	110.112	6.04076	21.9219	5e-05	0.000126867	yes
XLOC_000589	XLOC_000589	Pydc3	chr1:173673657-173698392	Mock-Ft	Day2-Ft	OK	0.452274	29.6914	6.0367	17.6694	5e-05	0.000126867	yes
XLOC_003097	XLOC_003097	Igtp	chr11:58199357-58207592	Mock-Ft	Day2-Ft	OK	7.95456	510.746	6.00468	26.9456	5e-05	0.000126867	yes
XLOC_015666	XLOC_015666	Gbp2	chr3:142620662-142638008	Mock-Ft	Day2-Ft	OK	9.00976	572.193	5.98887	30.661	5e-05	0.000126867	yes
XLOC_004242	XLOC_004242	Ccl5	chr11:83525778-83530518	Mock-Ft	Day2-Ft	OK	5.12279	321.795	5.97307	29.8785	5e-05	0.000126867	yes
XLOC_020139	XLOC_020139	Usp18	chr6:121245905-121270917	Mock-Ft	Day2-Ft	OK	3.24543	201.235	5.95433	28.6558	5e-05	0.000126867	yes
XLOC_012088	XLOC_012088	Batf2	chr19:6164421-6172475	Mock-Ft	Day2-Ft	OK	0.406263	25.1408	5.95147	12.2058	5e-05	0.000126867	yes
XLOC_008669	XLOC_008669	Apol9a	chr15:77388216-77720469	Mock-Ft	Day2-Ft	OK	0.855246	50.9994	5.898	12.2368	5e-05	0.000126867	yes
XLOC_004908	XLOC_004908	Cmpk2	chr12:26469214-26482562	Mock-Ft	Day2-Ft	OK	2.16108	125.749	5.86265	26.921	5e-05	0.000126867	yes
XLOC_007761	XLOC_007761	Phf11c	chr14:59276912-59365495	Mock-Ft	Day2-Ft	OK	5.27686	299.448	5.82648	21.1322	5e-05	0.000126867	yes
XLOC_003401	XLOC_003401	Ccl4	chr11:83662583-83664683	Mock-Ft	Day2-Ft	OK	0.987072	55.8917	5.82333	16.6412	5e-05	0.000126867	yes
XLOC_015329	XLOC_015329	Insrr	chr3:87796950-87816104	Mock-Ft	Day2-Ft	OK	0.0263185	1.46886	5.80247	3.30608	5e-05	0.000126867	yes
XLOC_022700	XLOC_022700	Saa3	chr7:46711995-46716294	Mock-Ft	Day2-Ft	OK	2.73775	151.005	5.78547	16.2266	5e-05	0.000126867	yes
XLOC_018497	XLOC_018497	Oasl2	chr5:114896933-114912245	Mock-Ft	Day2-Ft	OK	5.99366	323.756	5.75532	23.9988	5e-05	0.000126867	yes
XLOC_019233	XLOC_019233	Oas1a	chr5:120861421-120907541	Mock-Ft	Day2-Ft	OK	3.12688	164.81	5.71994	21.7223	5e-05	0.000126867	yes
XLOC_023005	XLOC_023005	-	chr7:104379118-104383484	Mock-Ft	Day2-Ft	OK	0.128197	6.7306	5.7143	10.9796	5e-05	0.000126867	yes
XLOC_000552	XLOC_000552	Fcgr4	chr1:171018925-171029761	Mock-Ft	Day2-Ft	OK	0.800569	41.1193	5.68265	17.3585	5e-05	0.000126867	yes
XLOC_008626	XLOC_008626	Ly6c2	chr15:75107144-75352116	Mock-Ft	Day2-Ft	OK	10.2162	509.218	5.63935	29.4901	5e-05	0.000126867	yes
XLOC_014897	XLOC_014897	Zbp1	chr2:173206611-173218948	Mock-Ft	Day2-Ft	OK	4.31251	214.48	5.63617	16.9116	5e-05	0.000126867	yes
XLOC_024136	XLOC_024136	-	chr8:128159257-128335964	Mock-Ft	Day2-Ft	OK	0.0794645	3.84305	5.5958	1.60154	5e-05	0.000126867	yes
XLOC_011585	XLOC_011585	Gm4951	chr18:60211962-60444498	Mock-Ft	Day2-Ft	OK	0.449947	19.3382	5.54677	4.41027	5e-05	0.000126867	yes
XLOC_015664	XLOC_015664	Gbp3	chr3:142559865-142573216	Mock-Ft	Day2-Ft	OK	6.13421	278.161	5.5029	21.9336	5e-05	0.000126867	yes
XLOC_024400	XLOC_024400	Bst2	chr8:71534261-71537437	Mock-Ft	Day2-Ft	OK	30.9975	1380.27	5.47665	35.4455	5e-05	0.000126867	yes
XLOC_000941	XLOC_000941	A530032D15Rik	chr1:84957828-85283087	Mock-Ft	Day2-Ft	OK	0.0706967	3.08506	5.44751	4.577	0.0014	0.00298327	yes
XLOC_012259	XLOC_012259	Cd274	chr19:29348605-29388094	Mock-Ft	Day2-Ft	OK	2.36182	100.473	5.41076	16.2666	5e-05	0.000126867	yes
XLOC_002269	XLOC_002269	Fam26f	chr10:34126066-34138829	Mock-Ft	Day2-Ft	OK	1.10409	45.3888	5.36141	11.2149	5e-05	0.000126867	yes
XLOC_003389	XLOC_003389	Slfn1	chr11:83116288-83122659	Mock-Ft	Day2-Ft	OK	1.21669	49.7423	5.35344	18.3258	5e-05	0.000126867	yes
XLOC_003355	XLOC_003355	Nos2	chr11:78920836-78960229	Mock-Ft	Day2-Ft	OK	0.220426	8.88666	5.33328	12.2909	5e-05	0.000126867	yes
XLOC_003924	XLOC_003924	Irgm1	chr11:48865248-48881013	Mock-Ft	Day2-Ft	OK	8.29	326.368	5.29898	28.0829	5e-05	0.000126867	yes
XLOC_003016	XLOC_003016	Ifi47	chr11:48946053-49135387	Mock-Ft	Day2-Ft	OK	4.55849	179.377	5.2983	21.2166	5e-05	0.000126867	yes
XLOC_023036	XLOC_023036	Gvin1	chr7:105895118-105953970	Mock-Ft	Day2-Ft	OK	0.0170276	0.668058	5.29403	4.73823	5e-05	0.000126867	yes
XLOC_019114	XLOC_019114	Gbp10	chr5:105076463-105346490	Mock-Ft	Day2-Ft	OK	0.764003	25.0584	5.24772	5.89888	5e-05	0.000126867	yes
XLOC_003098	XLOC_003098	Irgm2	chr11:58214976-58222784	Mock-Ft	Day2-Ft	OK	4.20555	158.361	5.23478	26.5517	5e-05	0.000126867	yes
XLOC_003374	XLOC_003374	Ccl2	chr11:82035576-82037452	Mock-Ft	Day2-Ft	OK	14.5371	533.967	5.19894	31.3889	5e-05	0.000126867	yes
XLOC_015663	XLOC_015663	Gbp7	chr3:142529977-142550189	Mock-Ft	Day2-Ft	OK	2.29787	76.5871	5.05873	24.375	5e-05	0.000126867	yes
XLOC_019884	XLOC_019884	Herc6	chr6:57580990-57675313	Mock-Ft	Day2-Ft	OK	1.11854	37.1371	5.05318	20.9358	5e-05	0.000126867	yes
XLOC_003262	XLOC_003262	Xaf1	chr11:72301450-72319846	Mock-Ft	Day2-Ft	OK	4.76648	149.356	4.96969	19.5662	5e-05	0.000126867	yes
XLOC_003375	XLOC_003375	Ccl7	chr11:82045711-82047523	Mock-Ft	Day2-Ft	OK	12.7647	380.712	4.89847	28.8995	5e-05	0.000126867	yes
XLOC_003377	XLOC_003377	Ccl12	chr11:82101844-82103399	Mock-Ft	Day2-Ft	OK	3.50686	102.809	4.87363	21.117	5e-05	0.000126867	yes
XLOC_019230	XLOC_019230	Oas2	chr5:120730292-120777686	Mock-Ft	Day2-Ft	OK	4.32741	126.413	4.8685	23.05	5e-05	0.000126867	yes
XLOC_019113	XLOC_019113	Gbp6	chr5:105076463-105346490	Mock-Ft	Day2-Ft	OK	7.68673	192.668	4.83572	21.4344	5e-05	0.000126867	yes
XLOC_010325	XLOC_010325	H2-Q6	chr17:35424876-35428361	Mock-Ft	Day2-Ft	OK	3.21017	89.4578	4.80049	22.3798	5e-05	0.000126867	yes
XLOC_014873	XLOC_014873	-	chr2:167827705-167833815	Mock-Ft	Day2-Ft	OK	0.0573182	1.58835	4.79239	3.79258	5e-05	0.000126867	yes
XLOC_019092	XLOC_019092	Plac8	chr5:100553732-100573238	Mock-Ft	Day2-Ft	OK	13.7666	370.709	4.75104	22.8363	5e-05	0.000126867	yes
XLOC_000588	XLOC_000588	Pyhin1	chr1:173414374-173649317	Mock-Ft	Day2-Ft	OK	1.26608	33.9705	4.74585	13.5149	5e-05	0.000126867	yes
XLOC_003733	XLOC_003733	-	chr11:119440538-119487478	Mock-Ft	Day2-Ft	OK	10.8608	288.499	4.73137	22.9957	5e-05	0.000126867	yes
XLOC_012089	XLOC_012089	1700123I01Rik	chr19:6184409-6224219	Mock-Ft	Day2-Ft	OK	0.0794782	2.0365	4.67939	4.64534	0.0026	0.00530496	yes
XLOC_004434	XLOC_004434	Dhx58	chr11:100690330-100704271	Mock-Ft	Day2-Ft	OK	4.36891	108.331	4.63203	19.8371	5e-05	0.000126867	yes
XLOC_008623	XLOC_008623	Ly6i	chr15:74979535-74983644	Mock-Ft	Day2-Ft	OK	0.433921	10.6632	4.61907	7.58116	5e-05	0.000126867	yes
XLOC_023300	XLOC_023300	Sct	chr7:141278326-141279220	Mock-Ft	Day2-Ft	OK	0.250224	6.14324	4.61771	3.39489	0.0001	0.000246831	yes
XLOC_018538	XLOC_018538	Oas1b	chr5:120800198-120824165	Mock-Ft	Day2-Ft	OK	2.34149	56.6709	4.59711	16.9463	5e-05	0.000126867	yes
XLOC_021706	XLOC_021706	Isg20	chr7:78895914-78920396	Mock-Ft	Day2-Ft	OK	5.79485	139.546	4.58982	9.64147	5e-05	0.000126867	yes
XLOC_008668	XLOC_008668	Apol7a	chr15:77388216-77720469	Mock-Ft	Day2-Ft	OK	1.03744	24.8241	4.58064	7.42673	5e-05	0.000126867	yes
XLOC_004426	XLOC_004426	Hap1	chr11:100347326-100356141	Mock-Ft	Day2-Ft	OK	0.997543	23.3082	4.54631	18.3859	5e-05	0.000126867	yes
XLOC_018153	XLOC_018153	Il6	chr5:30013067-30019968	Mock-Ft	Day2-Ft	OK	0.625027	14.2446	4.51036	9.27068	5e-05	0.000126867	yes
XLOC_000246	XLOC_000246	Gm7609	chr1:84957828-85283087	Mock-Ft	Day2-Ft	OK	0.722115	16.3593	4.50174	6.0482	5e-05	0.000126867	yes
XLOC_000111	XLOC_000111	Stat1	chr1:52119437-52161865	Mock-Ft	Day2-Ft	OK	10.4179	234.295	4.49119	24.0938	5e-05	0.000126867	yes
XLOC_020510	XLOC_020510	Herc6	chr6:57580990-57675313	Mock-Ft	Day2-Ft	OK	0.11577	2.53746	4.45406	6.175	5e-05	0.000126867	yes
XLOC_006776	XLOC_006776	Tmem171	chr13:98686234-98694831	Mock-Ft	Day2-Ft	OK	0.301303	6.59325	4.4517	5.59273	5e-05	0.000126867	yes
XLOC_015665	XLOC_015665	Gbp1	chr3:142594750-142619371	Mock-Ft	Day2-Ft	OK	0.0820785	1.78621	4.44376	3.16324	5e-05	0.000126867	yes
XLOC_014214	XLOC_014214	Ifih1	chr2:62576320-62646255	Mock-Ft	Day2-Ft	OK	2.87239	61.468	4.41951	22.0977	5e-05	0.000126867	yes
XLOC_020884	XLOC_020884	Klra2	chr6:131213036-131247372	Mock-Ft	Day2-Ft	OK	0.353473	7.49159	4.4056	7.12351	5e-05	0.000126867	yes
XLOC_008674	XLOC_008674	Apol10b	chr15:77388216-77720469	Mock-Ft	Day2-Ft	OK	0.540413	11.3119	4.38764	7.80374	5e-05	0.000126867	yes
XLOC_001271	XLOC_001271	Slamf8	chr1:172581376-172590745	Mock-Ft	Day2-Ft	OK	0.366134	7.5581	4.36758	9.12412	5e-05	0.000126867	yes
XLOC_009640	XLOC_009640	Parp14	chr16:35832755-35871382	Mock-Ft	Day2-Ft	OK	6.94238	142.725	4.36167	21.7633	5e-05	0.000126867	yes
XLOC_021882	XLOC_021882	Trim6	chr7:104218794-104235152	Mock-Ft	Day2-Ft	OK	0.0898192	1.84016	4.35666	6.78893	5e-05	0.000126867	yes
XLOC_010326	XLOC_010326	H2-Q7	chr17:35439154-35443773	Mock-Ft	Day2-Ft	OK	8.96021	181.931	4.34372	21.959	5e-05	0.000126867	yes
XLOC_024337	XLOC_024337	-	chr8:61920251-61928009	Mock-Ft	Day2-Ft	OK	0.110824	2.24252	4.33878	4.90133	5e-05	0.000126867	yes
XLOC_007594	XLOC_007594	Cdhr1	chr14:37077848-37098345	Mock-Ft	Day2-Ft	OK	0.189164	3.75243	4.31012	10.3242	5e-05	0.000126867	yes
XLOC_015170	XLOC_015170	Tnfsf10	chr3:27316535-27343051	Mock-Ft	Day2-Ft	OK	0.916471	18.118	4.30519	18.02	5e-05	0.000126867	yes
XLOC_023006	XLOC_023006	Trim30a	chr7:104409022-104465193	Mock-Ft	Day2-Ft	OK	3.16221	61.9479	4.29205	20.3833	5e-05	0.000126867	yes
XLOC_003403	XLOC_003403	-	chr11:83695276-83697501	Mock-Ft	Day2-Ft	OK	0.306029	5.97616	4.28748	3.09903	0.0046	0.00898079	yes
XLOC_005848	XLOC_005848	-	chr12:103430111-103433443	Mock-Ft	Day2-Ft	OK	0.137202	2.66903	4.28194	8.85731	5e-05	0.000126867	yes
XLOC_025311	XLOC_025311	Plscr2	chr9:92275601-92297752	Mock-Ft	Day2-Ft	OK	1.05844	20.2648	4.25896	12.7785	5e-05	0.000126867	yes
XLOC_004612	XLOC_004612	Lgals3bp	chr11:118392748-118401931	Mock-Ft	Day2-Ft	OK	27.2432	520.188	4.25506	23.3856	5e-05	0.000126867	yes
XLOC_023925	XLOC_023925	Nlrc5	chr8:94472762-94527272	Mock-Ft	Day2-Ft	OK	1.79129	33.9132	4.24277	21.7537	5e-05	0.000126867	yes
XLOC_009220	XLOC_009220	Rtp4	chr16:23451784-23614222	Mock-Ft	Day2-Ft	OK	6.82751	128.847	4.23815	14.1027	5e-05	0.000126867	yes
XLOC_016049	XLOC_016049	Fcgr1	chr3:96282908-96293969	Mock-Ft	Day2-Ft	OK	3.22159	60.3731	4.22806	21.3395	5e-05	0.000126867	yes
XLOC_001282	XLOC_001282	BC094916	chr1:173414374-173649317	Mock-Ft	Day2-Ft	OK	0.117518	2.19057	4.22035	1.96703	0.00135	0.00288341	yes
XLOC_010916	XLOC_010916	H2-T24	chr17:35994503-36038174	Mock-Ft	Day2-Ft	OK	1.00766	18.6275	4.20835	4.81508	5e-05	0.000126867	yes
XLOC_006826	XLOC_006826	Ddx4	chr13:112598332-112652310	Mock-Ft	Day2-Ft	OK	0.152937	2.81806	4.20369	4.20074	5e-05	0.000126867	yes
XLOC_009698	XLOC_009698	-	chr16:49925564-49969924	Mock-Ft	Day2-Ft	OK	0.0273063	0.500452	4.19593	1.78572	5e-05	0.000126867	yes
XLOC_024587	XLOC_024587	Mlkl	chr8:111310128-111338645	Mock-Ft	Day2-Ft	OK	2.81271	51.4686	4.19366	16.4526	5e-05	0.000126867	yes
XLOC_015275	XLOC_015275	Ptx3	chr3:66054825-66296819	Mock-Ft	Day2-Ft	OK	3.86171	70.5774	4.19189	19.525	5e-05	0.000126867	yes
XLOC_006365	XLOC_006365	BC147527	chr13:120300248-120308841	Mock-Ft	Day2-Ft	OK	0.618294	11.2531	4.18589	8.94889	5e-05	0.000126867	yes
XLOC_012576	XLOC_012576	AW112010	chr19:11047608-11055832	Mock-Ft	Day2-Ft	OK	9.94362	180.458	4.18175	17.9819	5e-05	0.000126867	yes
XLOC_004235	XLOC_004235	Slfn10-ps	chr11:83027834-83040533	Mock-Ft	Day2-Ft	OK	0.0513567	0.929541	4.17789	3.17091	5e-05	0.000126867	yes
XLOC_020863	XLOC_020863	Cd69	chr6:129267324-129275480	Mock-Ft	Day2-Ft	OK	0.558822	10.1141	4.17783	10.2503	5e-05	0.000126867	yes
XLOC_015912	XLOC_015912	Fcrl5	chr3:87435781-87513307	Mock-Ft	Day2-Ft	OK	0.118599	2.11011	4.15315	2.26091	5e-05	0.000126867	yes
XLOC_013542	XLOC_013542	AA467197	chr2:122637886-122641076	Mock-Ft	Day2-Ft	OK	5.19255	91.9224	4.1459	13.4664	5e-05	0.000126867	yes
XLOC_011284	XLOC_011284	-	chr17:36139674-36140747	Mock-Ft	Day2-Ft	OK	0.111104	1.93717	4.12397	3.92503	0.00265	0.00538682	yes
XLOC_023004	XLOC_023004	Trim30b	chr7:104355397-104358646	Mock-Ft	Day2-Ft	OK	0.300244	5.2287	4.12225	11.011	5e-05	0.000126867	yes
XLOC_009280	XLOC_009280	Parp9	chr16:35926513-35972621	Mock-Ft	Day2-Ft	OK	9.56655	165.607	4.11362	15.7176	5e-05	0.000126867	yes
XLOC_027339	XLOC_027339	Ppef1	chrX:160623093-160735816	Mock-Ft	Day2-Ft	OK	0.0471617	0.812972	4.10752	3.04849	0.0003	0.000701624	yes
XLOC_010457	XLOC_010457	B430306N03Rik	chr17:48316161-48326985	Mock-Ft	Day2-Ft	OK	0.370278	6.37887	4.10662	11.8571	5e-05	0.000126867	yes
XLOC_004556	XLOC_004556	Cd300e	chr11:115051916-115066689	Mock-Ft	Day2-Ft	OK	0.0708487	1.21918	4.10502	3.12181	5e-05	0.000126867	yes
XLOC_011279	XLOC_011279	-	chr17:35397834-35398121	Mock-Ft	Day2-Ft	OK	1.34565	23.0498	4.09838	11.9959	0.0001	0.000246831	yes
XLOC_023739	XLOC_023739	Ddx60	chr8:61928088-62038242	Mock-Ft	Day2-Ft	OK	2.15455	36.803	4.09437	16.0651	5e-05	0.000126867	yes
XLOC_004557	XLOC_004557	Cd300lf	chr11:115091430-115162240	Mock-Ft	Day2-Ft	OK	1.02271	17.3868	4.08752	9.34281	5e-05	0.000126867	yes
XLOC_022702	XLOC_022702	Saa1	chr7:46740496-46742980	Mock-Ft	Day2-Ft	OK	0.839828	14.2052	4.08018	6.15096	5e-05	0.000126867	yes
XLOC_000385	XLOC_000385	Il10	chr1:131019844-131024970	Mock-Ft	Day2-Ft	OK	0.153313	2.55178	4.05696	5.45695	5e-05	0.000126867	yes
XLOC_004245	XLOC_004245	Ccl3	chr11:83647842-83650336	Mock-Ft	Day2-Ft	OK	0.959737	15.8881	4.04916	11.2756	5e-05	0.000126867	yes
XLOC_021131	XLOC_021131	-	chr6:121240476-121245822	Mock-Ft	Day2-Ft	OK	0.0705133	1.16178	4.0423	7.60495	5e-05	0.000126867	yes
XLOC_010362	XLOC_010362	Ubd	chr17:37193891-37196101	Mock-Ft	Day2-Ft	OK	0.495271	8.1388	4.03852	7.02726	5e-05	0.000126867	yes
XLOC_011030	XLOC_011030	A530064D06Rik	chr17:48151895-48167257	Mock-Ft	Day2-Ft	OK	0.379832	6.17295	4.02253	8.37737	5e-05	0.000126867	yes
XLOC_014944	XLOC_014944	Helz2	chr2:181227613-181242036	Mock-Ft	Day2-Ft	OK	5.31559	86.3745	4.02231	17.7565	5e-05	0.000126867	yes
XLOC_023007	XLOC_023007	Trim30d	chr7:104470013-104507849	Mock-Ft	Day2-Ft	OK	1.46954	23.7588	4.01502	16.6554	5e-05	0.000126867	yes
XLOC_010323	XLOC_010323	H2-Q4	chr17:35379616-35384674	Mock-Ft	Day2-Ft	OK	28.4332	457.963	4.00958	24.5345	5e-05	0.000126867	yes
XLOC_012681	XLOC_012681	Ch25h	chr19:34473783-34475135	Mock-Ft	Day2-Ft	OK	2.33586	37.56	4.00717	18.001	5e-05	0.000126867	yes
XLOC_002125	XLOC_002125	Stat2	chr10:128270529-128292932	Mock-Ft	Day2-Ft	OK	9.87338	158.758	4.00714	19.9143	5e-05	0.000126867	yes
XLOC_009641	XLOC_009641	Dtx3l	chr16:35926513-35972621	Mock-Ft	Day2-Ft	OK	3.97274	62.8256	3.98314	13.0558	5e-05	0.000126867	yes
XLOC_025394	XLOC_025394	Uba7	chr9:107975479-107984060	Mock-Ft	Day2-Ft	OK	5.42576	85.6197	3.98005	20.7707	5e-05	0.000126867	yes
XLOC_001284	XLOC_001284	Ifi204	chr1:173747293-173880187	Mock-Ft	Day2-Ft	OK	17.6801	277.127	3.97035	19.8037	5e-05	0.000126867	yes
XLOC_000946	XLOC_000946	Sp110	chr1:85285057-85709998	Mock-Ft	Day2-Ft	OK	5.13723	79.6869	3.95528	10.7353	5e-05	0.000126867	yes
XLOC_026108	XLOC_026108	Ccrl2	chr9:111054834-111057655	Mock-Ft	Day2-Ft	OK	1.69357	26.1914	3.95095	15.2165	5e-05	0.000126867	yes
XLOC_012838	XLOC_012838	-	chr19:11044234-11045128	Mock-Ft	Day2-Ft	OK	0.236075	3.64674	3.94929	6.29568	0.0001	0.000246831	yes
XLOC_017201	XLOC_017201	Ddx58	chr4:40203776-40239825	Mock-Ft	Day2-Ft	OK	5.62561	84.9417	3.91639	18.94	5e-05	0.000126867	yes
XLOC_013289	XLOC_013289	Ube2l6	chr2:84798827-84810003	Mock-Ft	Day2-Ft	OK	17.6152	265.575	3.91423	21.3436	5e-05	0.000126867	yes
XLOC_018078	XLOC_018078	Gm8773	chr5:5573798-5576203	Mock-Ft	Day2-Ft	OK	0.104062	1.54388	3.89105	3.94074	0.00315	0.00632179	yes
XLOC_003430	XLOC_003430	Tex14	chr11:87405064-87555823	Mock-Ft	Day2-Ft	OK	0.100141	1.47213	3.8778	3.48176	5e-05	0.000126867	yes
XLOC_004234	XLOC_004234	Slfn8	chr11:82978442-83027693	Mock-Ft	Day2-Ft	OK	3.08335	44.6932	3.85748	15.8828	5e-05	0.000126867	yes
XLOC_024239	XLOC_024239	Ido1	chr8:24584140-24597009	Mock-Ft	Day2-Ft	OK	0.123124	1.74157	3.82221	3.12433	5e-05	0.000126867	yes
XLOC_010324	XLOC_010324	H2-Q8	chr17:35394098-35397748	Mock-Ft	Day2-Ft	OK	3.60939	50.7956	3.81488	16.4422	5e-05	0.000126867	yes
XLOC_005851	XLOC_005851	-	chr12:104608693-104609077	Mock-Ft	Day2-Ft	OK	0.846283	11.8158	3.80343	7.58078	0.0001	0.000246831	yes
XLOC_012151	XLOC_012151	Slc15a3	chr19:10839771-10869917	Mock-Ft	Day2-Ft	OK	3.72678	51.631	3.79224	10.5981	5e-05	0.000126867	yes
XLOC_024626	XLOC_024626	Fendrr	chr8:121054881-121083069	Mock-Ft	Day2-Ft	OK	0.0401187	0.553865	3.78719	2.11541	5e-05	0.000126867	yes
XLOC_001287	XLOC_001287	Ifi204	chr1:173894787-174031891	Mock-Ft	Day2-Ft	OK	17.4317	238.615	3.7749	11.4831	5e-05	0.000126867	yes
XLOC_008667	XLOC_008667	-	chr15:77351599-77365100	Mock-Ft	Day2-Ft	OK	0.328382	4.48474	3.77158	10.2003	5e-05	0.000126867	yes
XLOC_003014	XLOC_003014	Irgm1	chr11:48865248-48881013	Mock-Ft	Day2-Ft	OK	0.101405	1.3836	3.77023	3.49096	5e-05	0.000126867	yes
XLOC_010918	XLOC_010918	H2-T22	chr17:36038408-36109869	Mock-Ft	Day2-Ft	OK	40.233	546.142	3.76282	20.1339	5e-05	0.000126867	yes
XLOC_004067	XLOC_004067	Glp2r	chr11:67706429-67771153	Mock-Ft	Day2-Ft	OK	0.0524044	0.696381	3.73212	4.96364	5e-05	0.000126867	yes
XLOC_023039	XLOC_023039	Gvin1	chr7:106156535-106215340	Mock-Ft	Day2-Ft	OK	0.0491463	0.645933	3.71623	6.56403	5e-05	0.000126867	yes
XLOC_024502	XLOC_024502	9330175E14Rik	chr8:94429713-94435103	Mock-Ft	Day2-Ft	OK	0.222948	2.92803	3.71516	8.93676	5e-05	0.000126867	yes
XLOC_003388	XLOC_003388	Slfn2	chr11:83065111-83070678	Mock-Ft	Day2-Ft	OK	11.6346	151.167	3.69965	21.119	5e-05	0.000126867	yes
XLOC_010348	XLOC_010348	Gm7030	chr17:36121661-36139471	Mock-Ft	Day2-Ft	OK	0.207723	2.69627	3.69823	6.25023	5e-05	0.000126867	yes
XLOC_010276	XLOC_010276	Tap1	chr17:34181831-34197228	Mock-Ft	Day2-Ft	OK	21.9012	284.134	3.69749	16.1059	5e-05	0.000126867	yes
XLOC_010277	XLOC_010277	Psmb8	chr17:34197799-34201454	Mock-Ft	Day2-Ft	OK	28.2654	363.373	3.68434	20.0442	5e-05	0.000126867	yes
XLOC_027372	XLOC_027372	Mid1	chrX:169685246-169991382	Mock-Ft	Day2-Ft	OK	2.67319	34.2427	3.67916	7.49128	5e-05	0.000126867	yes
XLOC_001288	XLOC_001288	Ifi203	chr1:173894787-174031891	Mock-Ft	Day2-Ft	OK	8.60128	108.173	3.65264	10.7205	5e-05	0.000126867	yes
XLOC_024308	XLOC_024308	Tlr3	chr8:45395664-45411932	Mock-Ft	Day2-Ft	OK	2.05389	25.8148	3.65176	17.316	5e-05	0.000126867	yes
XLOC_005622	XLOC_005622	Ifi27l2a	chr12:103442166-103443680	Mock-Ft	Day2-Ft	OK	107.116	1331.47	3.63577	30.8308	5e-05	0.000126867	yes
XLOC_001286	XLOC_001286	-	chr1:173747293-173880187	Mock-Ft	Day2-Ft	OK	0.441111	5.43888	3.6241	2.88686	5e-05	0.000126867	yes
XLOC_004211	XLOC_004211	Lgals9	chr11:78962978-78984924	Mock-Ft	Day2-Ft	OK	39.2723	482.174	3.61797	19.9674	5e-05	0.000126867	yes
XLOC_003925	XLOC_003925	Gm5431	chr11:48887421-48927233	Mock-Ft	Day2-Ft	OK	0.517493	6.32465	3.61137	7.88604	5e-05	0.000126867	yes
XLOC_021885	XLOC_021885	LOC622070	chr7:104244456-104336617	Mock-Ft	Day2-Ft	OK	0.412789	5.03841	3.60949	1.96799	0.00395	0.00779819	yes
XLOC_004761	XLOC_004761	-	chr11:81974750-81978133	Mock-Ft	Day2-Ft	OK	0.0592741	0.723458	3.60944	4.40255	0.0001	0.000246831	yes
XLOC_020409	XLOC_020409	Parp12	chr6:39086329-39118349	Mock-Ft	Day2-Ft	OK	9.96718	121.385	3.60626	18.8139	5e-05	0.000126867	yes
XLOC_014186	XLOC_014186	Nmi	chr2:51941100-51973241	Mock-Ft	Day2-Ft	OK	7.56488	92.0691	3.60533	16.2936	5e-05	0.000126867	yes
XLOC_010868	XLOC_010868	Psmb9	chr17:34181831-34197228	Mock-Ft	Day2-Ft	OK	18.9015	229.345	3.60095	11.4423	5e-05	0.000126867	yes
XLOC_005847	XLOC_005847	-	chr12:103429680-103429987	Mock-Ft	Day2-Ft	OK	0.990608	12.0108	3.59987	7.45636	0.00065	0.00145381	yes
XLOC_023815	XLOC_023815	Hsh2d	chr8:72189627-72201500	Mock-Ft	Day2-Ft	OK	0.314905	3.72419	3.56394	5.54711	5e-05	0.000126867	yes
XLOC_000241	XLOC_000241	Gm7609	chr1:84957828-85283087	Mock-Ft	Day2-Ft	OK	0.38452	4.50099	3.54911	5.72344	5e-05	0.000126867	yes
XLOC_006981	XLOC_006981	-	chr13:111723969-111725000	Mock-Ft	Day2-Ft	OK	0.0507205	0.590191	3.54054	2.027	0.00295	0.00594838	yes
XLOC_019112	XLOC_019112	Gbp8	chr5:105014063-105053561	Mock-Ft	Day2-Ft	OK	0.689529	7.94076	3.52559	10.4884	5e-05	0.000126867	yes
XLOC_010921	XLOC_010921	H2-T10	chr17:36115870-36121444	Mock-Ft	Day2-Ft	OK	1.31839	15.1181	3.51944	13.8124	5e-05	0.000126867	yes
XLOC_021254	XLOC_021254	Pla2g4c	chr7:13315369-13360813	Mock-Ft	Day2-Ft	OK	0.387937	4.44422	3.51804	9.87446	5e-05	0.000126867	yes
XLOC_008856	XLOC_008856	Rnd1	chr15:98663782-98677474	Mock-Ft	Day2-Ft	OK	1.52606	17.2792	3.50115	11.1142	5e-05	0.000126867	yes
XLOC_009724	XLOC_009724	Gpr15	chr16:58716471-58727005	Mock-Ft	Day2-Ft	OK	0.0654818	0.740209	3.49877	2.08642	0.00105	0.00227886	yes
XLOC_015738	XLOC_015738	Gm5150	chr3:15946881-16006394	Mock-Ft	Day2-Ft	OK	0.272829	3.07364	3.49388	3.8294	5e-05	0.000126867	yes
XLOC_022359	XLOC_022359	Psg17	chr7:18813936-18821591	Mock-Ft	Day2-Ft	OK	0.045926	0.515314	3.48807	2.95154	0.0004	0.00092092	yes
XLOC_025365	XLOC_025365	Tlr9	chr9:106219476-106229237	Mock-Ft	Day2-Ft	OK	0.981524	10.9834	3.48416	15.7649	5e-05	0.000126867	yes
XLOC_003732	XLOC_003732	-	chr11:119409025-119437782	Mock-Ft	Day2-Ft	OK	0.159218	1.77544	3.4791	6.34355	5e-05	0.000126867	yes
XLOC_012163	XLOC_012163	Ms4a4d	chr19:11536780-11558466	Mock-Ft	Day2-Ft	OK	7.87723	87.4685	3.473	16.9177	5e-05	0.000126867	yes
XLOC_011906	XLOC_011906	Lipg	chr18:74939321-74961263	Mock-Ft	Day2-Ft	OK	1.3419	14.866	3.46967	13.0669	5e-05	0.000126867	yes
XLOC_003968	XLOC_003968	Csf2	chr11:54247269-54249899	Mock-Ft	Day2-Ft	OK	0.0483596	0.534765	3.46703	2.62307	0.004	0.00788952	yes
XLOC_024552	XLOC_024552	Psmb10	chr8:105935727-105938392	Mock-Ft	Day2-Ft	OK	22.5597	245.743	3.44533	22.7259	5e-05	0.000126867	yes
XLOC_013539	XLOC_013539	Slc28a2	chr2:122422498-122461135	Mock-Ft	Day2-Ft	OK	3.20355	34.4328	3.42604	13.461	5e-05	0.000126867	yes
XLOC_003580	XLOC_003580	Ifi35	chr11:101448405-101466199	Mock-Ft	Day2-Ft	OK	18.738	200.804	3.42175	8.30505	5e-05	0.000126867	yes
XLOC_002911	XLOC_002911	Upp1	chr11:9118007-9136170	Mock-Ft	Day2-Ft	OK	2.30565	24.6785	3.42001	12.7807	5e-05	0.000126867	yes
XLOC_020304	XLOC_020304	Samd9l	chr6:3372254-3399571	Mock-Ft	Day2-Ft	OK	5.56381	59.1429	3.41006	17.2567	5e-05	0.000126867	yes
XLOC_023000	XLOC_023000	Trim12a	chr7:104244456-104336617	Mock-Ft	Day2-Ft	OK	0.253969	2.68335	3.40131	3.79261	5e-05	0.000126867	yes
XLOC_020794	XLOC_020794	Clec4e	chr6:123281731-123289900	Mock-Ft	Day2-Ft	OK	0.528838	5.55649	3.39328	9.71949	5e-05	0.000126867	yes
XLOC_002789	XLOC_002789	-	chr10:69319287-69320861	Mock-Ft	Day2-Ft	OK	0.134673	1.39854	3.37639	4.34596	0.00015	0.000363532	yes
XLOC_001259	XLOC_001259	Slamf7	chr1:171628566-171653037	Mock-Ft	Day2-Ft	OK	1.41429	14.6737	3.37508	12.6871	5e-05	0.000126867	yes
XLOC_014789	XLOC_014789	Samhd1	chr2:157087054-157135222	Mock-Ft	Day2-Ft	OK	21.1712	218.614	3.36821	18.5589	5e-05	0.000126867	yes
XLOC_000251	XLOC_000251	Sp100	chr1:85285057-85709998	Mock-Ft	Day2-Ft	OK	7.7556	80.0791	3.36812	12.4729	5e-05	0.000126867	yes
XLOC_002056	XLOC_002056	4933412E12Rik	chr10:116950561-116963385	Mock-Ft	Day2-Ft	OK	0.691214	7.06528	3.35354	8.29431	5e-05	0.000126867	yes
XLOC_022242	XLOC_022242	Vmn1r58	chr7:5408889-5413145	Mock-Ft	Day2-Ft	OK	0.385383	3.93111	3.35057	9.36395	5e-05	0.000126867	yes
XLOC_010883	XLOC_010883	Cfb	chr17:34850390-34862514	Mock-Ft	Day2-Ft	OK	38.031	387.522	3.34903	14.0493	5e-05	0.000126867	yes
XLOC_021883	XLOC_021883	Trim34a	chr7:104244456-104336617	Mock-Ft	Day2-Ft	OK	6.54749	66.336	3.34078	13.2894	5e-05	0.000126867	yes
XLOC_000252	XLOC_000252	Sp140	chr1:85285057-85709998	Mock-Ft	Day2-Ft	OK	4.24609	42.9797	3.33945	7.26884	5e-05	0.000126867	yes
XLOC_022946	XLOC_022946	Trim21	chr7:102557921-102565469	Mock-Ft	Day2-Ft	OK	4.28041	42.8248	3.32263	16.5121	5e-05	0.000126867	yes
XLOC_012177	XLOC_012177	Mpeg1	chr19:12460698-12465351	Mock-Ft	Day2-Ft	OK	8.47368	83.4849	3.30045	17.9935	5e-05	0.000126867	yes
XLOC_003074	XLOC_003074	Irf1	chr11:53770013-53778374	Mock-Ft	Day2-Ft	OK	12.9093	126.906	3.29729	18.2238	5e-05	0.000126867	yes
XLOC_010917	XLOC_010917	H2-T23	chr17:35994503-36038174	Mock-Ft	Day2-Ft	OK	72.1386	705.217	3.28922	17.0705	5e-05	0.000126867	yes
XLOC_012158	XLOC_012158	Ms4a4b	chr19:11443557-11463548	Mock-Ft	Day2-Ft	OK	1.15301	10.9775	3.25107	10.7307	5e-05	0.000126867	yes
XLOC_008646	XLOC_008646	Parp10	chr15:76232994-76243440	Mock-Ft	Day2-Ft	OK	7.51564	71.4007	3.24797	18.3267	5e-05	0.000126867	yes
XLOC_025555	XLOC_025555	Piwil4	chr9:14701782-14740733	Mock-Ft	Day2-Ft	OK	0.114196	1.08294	3.24537	2.74985	0.00035	0.000811888	yes
XLOC_001171	XLOC_001171	Tor3a	chr1:156653616-156674339	Mock-Ft	Day2-Ft	OK	9.76855	92.0837	3.23673	17.5567	5e-05	0.000126867	yes
XLOC_006830	XLOC_006830	Gzma	chr13:113093822-113100981	Mock-Ft	Day2-Ft	OK	0.61241	5.71003	3.22093	5.40082	5e-05	0.000126867	yes
XLOC_026083	XLOC_026083	Trex1	chr9:109038626-109074124	Mock-Ft	Day2-Ft	OK	25.5239	237.381	3.21728	9.18363	5e-05	0.000126867	yes
XLOC_004121	XLOC_004121	Scimp	chr11:70790931-70812782	Mock-Ft	Day2-Ft	OK	1.89822	17.642	3.2163	10.0864	5e-05	0.000126867	yes
XLOC_025530	XLOC_025530	Ccr5	chr9:124121542-124127183	Mock-Ft	Day2-Ft	OK	2.55929	23.6734	3.20945	15.825	5e-05	0.000126867	yes
XLOC_008306	XLOC_008306	Arhgap8	chr15:84714628-84773607	Mock-Ft	Day2-Ft	OK	0.621797	5.75112	3.20933	6.94343	5e-05	0.000126867	yes
XLOC_023789	XLOC_023789	Il12rb1	chr8:70807260-70823540	Mock-Ft	Day2-Ft	OK	0.16215	1.49292	3.20274	6.65805	5e-05	0.000126867	yes
XLOC_015063	XLOC_015063	Hdc	chr2:126593667-126618665	Mock-Ft	Day2-Ft	OK	0.159089	1.44996	3.18811	4.95363	5e-05	0.000126867	yes
XLOC_000557	XLOC_000557	Adamts4	chr1:171250111-171262270	Mock-Ft	Day2-Ft	OK	0.462403	4.14734	3.16496	11.7126	5e-05	0.000126867	yes
XLOC_013537	XLOC_013537	Duoxa2	chr2:122298899-122302885	Mock-Ft	Day2-Ft	OK	0.39571	3.53732	3.16014	7.9605	5e-05	0.000126867	yes
XLOC_003927	XLOC_003927	9930111J21Rik2	chr11:48946053-49135387	Mock-Ft	Day2-Ft	OK	0.174065	1.53695	3.14238	2.25738	0.0013	0.00278344	yes
XLOC_017279	XLOC_017279	Trim14	chr4:46504769-46536403	Mock-Ft	Day2-Ft	OK	1.97375	17.3434	3.13538	14.2353	5e-05	0.000126867	yes
XLOC_010456	XLOC_010456	Treml2	chr17:48299477-48312629	Mock-Ft	Day2-Ft	OK	0.485628	4.26559	3.13482	9.9863	5e-05	0.000126867	yes
XLOC_021637	XLOC_021637	Saa2	chr7:46751832-46754314	Mock-Ft	Day2-Ft	OK	0.450321	3.94148	3.12971	5.13236	0.0002	0.000477799	yes
XLOC_001128	XLOC_001128	Rgs1	chr1:144244668-144249121	Mock-Ft	Day2-Ft	OK	1.33746	11.6081	3.11757	9.27388	5e-05	0.000126867	yes
XLOC_026333	XLOC_026333	-	chr9:124141424-124147706	Mock-Ft	Day2-Ft	OK	0.0947932	0.822459	3.11709	7.11921	5e-05	0.000126867	yes
XLOC_015737	XLOC_015737	Sirpb1b	chr3:15295080-15848487	Mock-Ft	Day2-Ft	OK	2.23448	19.3229	3.1123	10.5544	5e-05	0.000126867	yes
XLOC_003386	XLOC_003386	Slfn5	chr11:82911038-82964857	Mock-Ft	Day2-Ft	OK	6.306	54.3338	3.10705	9.13584	5e-05	0.000126867	yes
XLOC_000998	XLOC_000998	Pdcd1	chr1:94038304-94052553	Mock-Ft	Day2-Ft	OK	0.0824889	0.705879	3.09715	3.30876	0.00115	0.00248204	yes
XLOC_014859	XLOC_014859	Znfx1	chr2:167035721-167065862	Mock-Ft	Day2-Ft	OK	5.96887	51.0655	3.09682	14.0145	5e-05	0.000126867	yes
XLOC_008627	XLOC_008627	-	chr15:75107144-75352116	Mock-Ft	Day2-Ft	OK	3.63633	31.0977	3.09625	4.99653	5e-05	0.000126867	yes
XLOC_025531	XLOC_025531	-	chr9:124127267-124134419	Mock-Ft	Day2-Ft	OK	0.186823	1.59013	3.0894	6.07994	5e-05	0.000126867	yes
XLOC_000520	XLOC_000520	Sell	chr1:164061521-164082959	Mock-Ft	Day2-Ft	OK	1.43764	12.1522	3.07944	10.6792	5e-05	0.000126867	yes
XLOC_004226	XLOC_004226	-	chr11:81978256-82035051	Mock-Ft	Day2-Ft	OK	0.233539	1.97124	3.07736	4.98096	5e-05	0.000126867	yes
XLOC_017667	XLOC_017667	Themis2	chr4:132781783-132796424	Mock-Ft	Day2-Ft	OK	4.31564	36.4121	3.07677	14.7456	5e-05	0.000126867	yes
XLOC_008190	XLOC_008190	Ly6e	chr15:74955050-74959906	Mock-Ft	Day2-Ft	OK	141.345	1182.48	3.06453	15.0159	5e-05	0.000126867	yes
XLOC_014604	XLOC_014604	Slc28a2	chr2:122422498-122461135	Mock-Ft	Day2-Ft	OK	0.18172	1.50865	3.05347	4.7565	5e-05	0.000126867	yes
XLOC_011136	XLOC_011136	Eif2ak2	chr17:78835515-78906992	Mock-Ft	Day2-Ft	OK	8.89564	71.9027	3.01488	13.2553	5e-05	0.000126867	yes
XLOC_024531	XLOC_024531	Rrad	chr8:104628065-104631340	Mock-Ft	Day2-Ft	OK	4.01844	32.3625	3.00962	14.2301	5e-05	0.000126867	yes
XLOC_009245	XLOC_009245	Bex6	chr16:32179757-32188162	Mock-Ft	Day2-Ft	OK	0.206246	1.65637	3.00559	4.34233	5e-05	0.000126867	yes
XLOC_017368	XLOC_017368	Tnfsf8	chr4:63831222-63861661	Mock-Ft	Day2-Ft	OK	0.282416	2.26772	3.00535	7.85709	5e-05	0.000126867	yes
XLOC_023002	XLOC_023002	Trim12a	chr7:104244456-104336617	Mock-Ft	Day2-Ft	OK	6.69074	53.3095	2.99415	9.55466	5e-05	0.000126867	yes
XLOC_024826	XLOC_024826	Casp4	chr9:5308818-5336791	Mock-Ft	Day2-Ft	OK	10.212	80.0064	2.96985	14.3597	5e-05	0.000126867	yes
XLOC_016100	XLOC_016100	Mov10	chr3:104794833-104818563	Mock-Ft	Day2-Ft	OK	2.68583	21.011	2.96771	14.6271	5e-05	0.000126867	yes
XLOC_009482	XLOC_009482	Socs1	chr16:10783807-10785536	Mock-Ft	Day2-Ft	OK	6.01496	46.7526	2.95842	15.6322	5e-05	0.000126867	yes
XLOC_007595	XLOC_007595	2610528A11Rik	chr14:37102139-37110101	Mock-Ft	Day2-Ft	OK	8.07915	62.7296	2.95687	15.4359	5e-05	0.000126867	yes
XLOC_024075	XLOC_024075	Foxf1	chr8:121084282-121088164	Mock-Ft	Day2-Ft	OK	0.553542	4.29056	2.9544	5.29182	5e-05	0.000126867	yes
XLOC_001541	XLOC_001541	-	chr1:173747293-173880187	Mock-Ft	Day2-Ft	OK	2.29468	17.6647	2.94451	4.1357	5e-05	0.000126867	yes
XLOC_014290	XLOC_014290	Lrrc55	chr2:85157649-85197336	Mock-Ft	Day2-Ft	OK	0.22033	1.6902	2.93946	5.02175	5e-05	0.000126867	yes
XLOC_012237	XLOC_012237	Tmem252	chr19:24674007-24861842	Mock-Ft	Day2-Ft	OK	0.534547	4.07395	2.93004	4.03275	5e-05	0.000126867	yes
XLOC_010860	XLOC_010860	H2-K1	chr17:33974646-34000366	Mock-Ft	Day2-Ft	OK	226.019	1712.31	2.92143	13.8847	5e-05	0.000126867	yes
XLOC_010346	XLOC_010346	A930015D03Rik	chr17:35994503-36038174	Mock-Ft	Day2-Ft	OK	4.49954	33.3558	2.89009	2.98793	0.00015	0.000363532	yes
XLOC_023287	XLOC_023287	Ifitm3	chr7:141009589-141010744	Mock-Ft	Day2-Ft	OK	428.494	3162.82	2.88386	20.5679	5e-05	0.000126867	yes
XLOC_010884	XLOC_010884	C2	chr17:34862601-34882100	Mock-Ft	Day2-Ft	OK	16.8143	123.892	2.88132	15.1157	5e-05	0.000126867	yes
XLOC_013533	XLOC_013533	B2m	chr2:122120107-122186189	Mock-Ft	Day2-Ft	OK	604.861	4430.39	2.87276	14.9713	5e-05	0.000126867	yes
XLOC_021189	XLOC_021189	Pira6	chr7:4274066-4285849	Mock-Ft	Day2-Ft	OK	0.26386	1.92353	2.86591	4.40581	5e-05	0.000126867	yes
XLOC_014287	XLOC_014287	Rtn4rl2	chr2:84871302-84887045	Mock-Ft	Day2-Ft	OK	0.508309	3.6856	2.85812	6.41698	5e-05	0.000126867	yes
XLOC_006310	XLOC_006310	Cd180	chr13:102693516-102719330	Mock-Ft	Day2-Ft	OK	3.22512	23.3562	2.85638	11.7583	5e-05	0.000126867	yes
XLOC_020819	XLOC_020819	Lag3	chr6:124904358-124913159	Mock-Ft	Day2-Ft	OK	3.27677	23.6454	2.85121	8.63695	5e-05	0.000126867	yes
XLOC_019733	XLOC_019733	Rab19	chr6:39379992-39390688	Mock-Ft	Day2-Ft	OK	0.568743	4.09747	2.84888	5.82261	5e-05	0.000126867	yes
XLOC_011330	XLOC_011330	-	chr17:73877078-73879443	Mock-Ft	Day2-Ft	OK	0.164602	1.18552	2.84846	4.98194	5e-05	0.000126867	yes
XLOC_004370	XLOC_004370	Ccr7	chr11:99144198-99162284	Mock-Ft	Day2-Ft	OK	0.888815	6.29534	2.82433	9.8219	5e-05	0.000126867	yes
XLOC_009006	XLOC_009006	-	chr15:74985557-74988873	Mock-Ft	Day2-Ft	OK	0.0867293	0.612288	2.81962	4.15856	5e-05	0.000126867	yes
XLOC_010264	XLOC_010264	Daxx	chr17:33909444-33915590	Mock-Ft	Day2-Ft	OK	14.755	104.037	2.81782	16.2905	5e-05	0.000126867	yes
XLOC_004658	XLOC_004658	Sectm1a	chr11:121067402-121081150	Mock-Ft	Day2-Ft	OK	6.33794	44.4252	2.80929	13.2583	5e-05	0.000126867	yes
XLOC_024238	XLOC_024238	Ido2	chr8:24531891-24576333	Mock-Ft	Day2-Ft	OK	0.103056	0.718699	2.80195	3.8236	5e-05	0.000126867	yes
XLOC_016977	XLOC_016977	Sh2d5	chr4:138250167-138261073	Mock-Ft	Day2-Ft	OK	0.606744	4.21048	2.79483	9.11425	5e-05	0.000126867	yes
XLOC_025850	XLOC_025850	Pml	chr9:58217179-58249786	Mock-Ft	Day2-Ft	OK	6.40307	43.9725	2.77976	15.7749	5e-05	0.000126867	yes
XLOC_014619	XLOC_014619	Hdc	chr2:126593667-126618665	Mock-Ft	Day2-Ft	OK	3.91946	26.8823	2.77793	11.977	5e-05	0.000126867	yes
XLOC_013709	XLOC_013709	Hck	chr2:153108461-153151443	Mock-Ft	Day2-Ft	OK	4.846	33.0378	2.76925	10.9575	5e-05	0.000126867	yes
XLOC_015891	XLOC_015891	Tlr2	chr3:83836271-83841608	Mock-Ft	Day2-Ft	OK	6.04873	40.9646	2.75967	14.7254	5e-05	0.000126867	yes
XLOC_010266	XLOC_010266	Tapbp	chr17:33919477-33929290	Mock-Ft	Day2-Ft	OK	51.9683	351.34	2.75716	15.7542	5e-05	0.000126867	yes
XLOC_005323	XLOC_005323	-	chr12:114379061-114417075	Mock-Ft	Day2-Ft	OK	0.070412	0.475491	2.75552	1.54728	0.0003	0.000701624	yes
XLOC_013830	XLOC_013830	Cd40	chr2:165055635-165071654	Mock-Ft	Day2-Ft	OK	3.475	23.4203	2.75267	12.4411	5e-05	0.000126867	yes
XLOC_010063	XLOC_010063	Fpr2	chr17:17887696-17893952	Mock-Ft	Day2-Ft	OK	1.45229	9.77964	2.75145	7.02896	5e-05	0.000126867	yes
XLOC_002579	XLOC_002579	Nts	chr10:102481755-102490425	Mock-Ft	Day2-Ft	OK	0.735604	4.92265	2.74243	4.30752	5e-05	0.000126867	yes
XLOC_008676	XLOC_008676	Apol8	chr15:77747380-77756874	Mock-Ft	Day2-Ft	OK	0.326968	2.18053	2.73746	5.19437	5e-05	0.000126867	yes
XLOC_020365	XLOC_020365	Lrrc4	chr6:28480347-28888833	Mock-Ft	Day2-Ft	OK	0.717598	4.74265	2.72445	3.17452	0.0002	0.000477799	yes
XLOC_008624	XLOC_008624	Ly6a	chr15:74991832-75001959	Mock-Ft	Day2-Ft	OK	578.983	3755.01	2.69722	12.5929	5e-05	0.000126867	yes
XLOC_001427	XLOC_001427	-	chr1:80383025-80385361	Mock-Ft	Day2-Ft	OK	0.10782	0.698326	2.69528	3.68832	0.00015	0.000363532	yes
XLOC_007286	XLOC_007286	Irf9	chr14:55603984-55610030	Mock-Ft	Day2-Ft	OK	12.5298	80.6336	2.68602	14.6665	5e-05	0.000126867	yes
XLOC_007412	XLOC_007412	Epsti1	chr14:77904238-78002656	Mock-Ft	Day2-Ft	OK	6.07967	39.0908	2.68476	9.67961	5e-05	0.000126867	yes
XLOC_021884	XLOC_021884	Trim12a	chr7:104244456-104336617	Mock-Ft	Day2-Ft	OK	0.322485	2.06768	2.68071	2.90041	5e-05	0.000126867	yes
XLOC_007627	XLOC_007627	Gch1	chr14:47153894-47189638	Mock-Ft	Day2-Ft	OK	2.77806	17.78	2.67811	12.7674	5e-05	0.000126867	yes
XLOC_004632	XLOC_004632	Bahcc1	chr11:120232946-120292297	Mock-Ft	Day2-Ft	OK	1.43833	9.18186	2.67439	3.48068	0.00135	0.00288341	yes
XLOC_008228	XLOC_008228	Apol7e	chr15:77388216-77720469	Mock-Ft	Day2-Ft	OK	0.12942	0.821911	2.66692	1.74026	0.0013	0.00278344	yes
XLOC_012718	XLOC_012718	Pik3ap1	chr19:41271727-41385242	Mock-Ft	Day2-Ft	OK	4.32418	27.2695	2.65679	11.6254	5e-05	0.000126867	yes
XLOC_010278	XLOC_010278	Tap2	chr17:34204478-34216321	Mock-Ft	Day2-Ft	OK	22.4128	140.983	2.65313	16.129	5e-05	0.000126867	yes
XLOC_020870	XLOC_020870	Klrk1	chr6:129588083-129623961	Mock-Ft	Day2-Ft	OK	1.66517	10.4127	2.6446	6.76076	5e-05	0.000126867	yes
XLOC_003379	XLOC_003379	Tmem132e	chr11:82388899-82446327	Mock-Ft	Day2-Ft	OK	0.134371	0.839704	2.64366	5.88454	5e-05	0.000126867	yes
XLOC_020883	XLOC_020883	Klra3	chr6:129972081-130386874	Mock-Ft	Day2-Ft	OK	0.0783136	0.488634	2.64142	1.02927	0.0039	0.00770662	yes
XLOC_020249	XLOC_020249	-	chr6:136463257-136473293	Mock-Ft	Day2-Ft	OK	0.0743517	0.463179	2.63913	2.3595	0.00075	0.00166263	yes
XLOC_005158	XLOC_005158	Serpina3g	chr12:104214543-104269365	Mock-Ft	Day2-Ft	OK	5.6382	34.9441	2.63174	8.1258	5e-05	0.000126867	yes
XLOC_013298	XLOC_013298	Lrrc55	chr2:85157649-85197336	Mock-Ft	Day2-Ft	OK	0.308629	1.91012	2.62972	3.49786	5e-05	0.000126867	yes
XLOC_001283	XLOC_001283	AI607873	chr1:173723427-173741809	Mock-Ft	Day2-Ft	OK	10.8641	67.0207	2.62504	13.8893	5e-05	0.000126867	yes
XLOC_023548	XLOC_023548	F10	chr8:13037307-13056969	Mock-Ft	Day2-Ft	OK	0.493062	3.03835	2.62345	6.75742	5e-05	0.000126867	yes
XLOC_016415	XLOC_016415	-	chr3:142527228-142529730	Mock-Ft	Day2-Ft	OK	0.106293	0.645017	2.60129	3.73616	0.00015	0.000363532	yes
XLOC_020315	XLOC_020315	Pdk4	chr6:5483350-5496292	Mock-Ft	Day2-Ft	OK	7.5957	45.0693	2.56889	13.7324	5e-05	0.000126867	yes
XLOC_001723	XLOC_001723	Gp49a	chr10:51460973-51496611	Mock-Ft	Day2-Ft	OK	30.5582	181.299	2.56874	11.7568	5e-05	0.000126867	yes
XLOC_009445	XLOC_009445	Mefv	chr16:3707189-3718130	Mock-Ft	Day2-Ft	OK	0.638778	3.75946	2.55714	8.08526	5e-05	0.000126867	yes
XLOC_021823	XLOC_021823	Art2a-ps	chr7:101547874-101585621	Mock-Ft	Day2-Ft	OK	0.393875	2.30961	2.55184	5.5061	5e-05	0.000126867	yes
XLOC_023547	XLOC_023547	F7	chr8:13026033-13035809	Mock-Ft	Day2-Ft	OK	0.210873	1.23559	2.55075	4.10751	5e-05	0.000126867	yes
XLOC_010364	XLOC_010364	H2-M3	chr17:37231435-37274488	Mock-Ft	Day2-Ft	OK	6.12157	35.8548	2.55019	11.4282	5e-05	0.000126867	yes
XLOC_024222	XLOC_024222	Nek5	chr8:22073615-22125053	Mock-Ft	Day2-Ft	OK	0.17425	1.01523	2.54257	3.55864	5e-05	0.000126867	yes
XLOC_027188	XLOC_027188	Il2rg	chrX:101264365-101268243	Mock-Ft	Day2-Ft	OK	6.58943	38.1865	2.53484	12.117	5e-05	0.000126867	yes
XLOC_019386	XLOC_019386	Card11	chr5:140872345-141000677	Mock-Ft	Day2-Ft	OK	0.369963	2.13354	2.5278	6.71704	5e-05	0.000126867	yes
XLOC_023305	XLOC_023305	Slc25a22	chr7:141429748-141437874	Mock-Ft	Day2-Ft	OK	11.8792	67.916	2.51531	14.5116	5e-05	0.000126867	yes
XLOC_025898	XLOC_025898	-	chr9:65520556-65530008	Mock-Ft	Day2-Ft	OK	0.0893546	0.510647	2.51471	1.61499	0.0034	0.00678544	yes
XLOC_009761	XLOC_009761	-	chr16:64871472-64873855	Mock-Ft	Day2-Ft	OK	0.159257	0.904667	2.50603	2.46288	0.0021	0.00435494	yes
XLOC_023003	XLOC_023003	Trim12c	chr7:104338753-104353358	Mock-Ft	Day2-Ft	OK	3.41734	19.0003	2.47507	12.233	5e-05	0.000126867	yes
XLOC_023029	XLOC_023029	Hpx	chr7:105591610-105601399	Mock-Ft	Day2-Ft	OK	0.672675	3.73875	2.47458	5.7622	5e-05	0.000126867	yes
XLOC_000476	XLOC_000476	Rgs16	chr1:153740352-153745468	Mock-Ft	Day2-Ft	OK	1.4457	8.01017	2.47007	10.083	5e-05	0.000126867	yes
XLOC_025300	XLOC_025300	Bcl2a1a	chr9:88956919-88962416	Mock-Ft	Day2-Ft	OK	0.462058	2.5479	2.46316	4.60051	5e-05	0.000126867	yes
XLOC_014845	XLOC_014845	Cd40	chr2:165055635-165071654	Mock-Ft	Day2-Ft	OK	0.101835	0.559936	2.45903	3.04797	5e-05	0.000126867	yes
XLOC_011278	XLOC_011278	-	chr17:35378119-35379279	Mock-Ft	Day2-Ft	OK	0.43225	2.36926	2.4545	5.25869	5e-05	0.000126867	yes
XLOC_014932	XLOC_014932	Ogfr	chr2:180581189-180595837	Mock-Ft	Day2-Ft	OK	0.582864	3.18501	2.45007	2.61113	5e-05	0.000126867	yes
XLOC_015367	XLOC_015367	Adar	chr3:89715021-89764632	Mock-Ft	Day2-Ft	OK	8.16221	44.5701	2.44904	13.9516	5e-05	0.000126867	yes
XLOC_010699	XLOC_010699	Mmp25	chr17:23628068-23645627	Mock-Ft	Day2-Ft	OK	0.562106	3.06825	2.4485	7.72706	5e-05	0.000126867	yes
XLOC_014661	XLOC_014661	Siglec1	chr2:131067689-131086888	Mock-Ft	Day2-Ft	OK	1.75843	9.5609	2.44286	12.8055	5e-05	0.000126867	yes
XLOC_016558	XLOC_016558	1300002K09Rik	chr4:45848946-45887008	Mock-Ft	Day2-Ft	OK	0.219821	1.17966	2.42397	4.15466	5e-05	0.000126867	yes
XLOC_012159	XLOC_012159	Ms4a6c	chr19:11469125-11482577	Mock-Ft	Day2-Ft	OK	14.1203	75.4499	2.41775	10.1722	5e-05	0.000126867	yes
XLOC_000519	XLOC_000519	Sele	chr1:164039845-164058489	Mock-Ft	Day2-Ft	OK	1.719	9.13347	2.4096	10.5979	5e-05	0.000126867	yes
XLOC_007762	XLOC_007762	Phf11c	chr14:59378545-59440877	Mock-Ft	Day2-Ft	OK	3.84583	20.4248	2.40895	10.814	5e-05	0.000126867	yes
XLOC_010897	XLOC_010897	Aif1	chr17:35170991-35176001	Mock-Ft	Day2-Ft	OK	17.3487	92.0597	2.40774	9.19501	5e-05	0.000126867	yes
XLOC_003451	XLOC_003451	Trim25	chr11:88999402-89020295	Mock-Ft	Day2-Ft	OK	8.02255	42.5098	2.40566	13.3402	5e-05	0.000126867	yes
XLOC_013931	XLOC_013931	Ogfr	chr2:180581189-180595837	Mock-Ft	Day2-Ft	OK	19.8313	104.959	2.40397	10.7798	5e-05	0.000126867	yes
XLOC_005173	XLOC_005173	Bdkrb1	chr12:105603092-105605740	Mock-Ft	Day2-Ft	OK	0.240946	1.27322	2.4017	3.85765	5e-05	0.000126867	yes
XLOC_001519	XLOC_001519	-	chr1:162555850-162556689	Mock-Ft	Day2-Ft	OK	0.305212	1.60596	2.39555	3.60848	0.0012	0.00258305	yes
XLOC_026696	XLOC_026696	Gm6377	chrX:109196755-109200853	Mock-Ft	Day2-Ft	OK	0.687938	3.59856	2.38707	7.37818	5e-05	0.000126867	yes
XLOC_008104	XLOC_008104	-	chr15:34723158-34773513	Mock-Ft	Day2-Ft	OK	0.289237	1.51158	2.38573	2.74375	0.00055	0.00124253	yes
XLOC_015680	XLOC_015680	Mcoln2	chr3:146149783-146195672	Mock-Ft	Day2-Ft	OK	1.9851	10.2888	2.3738	9.20554	5e-05	0.000126867	yes
XLOC_017233	XLOC_017233	Ccl19	chr4:42612122-42773993	Mock-Ft	Day2-Ft	OK	17.4051	90.1403	2.37266	6.69615	5e-05	0.000126867	yes
XLOC_024435	XLOC_024435	Il15	chr8:82331623-82419028	Mock-Ft	Day2-Ft	OK	6.52575	33.7772	2.37183	10.6943	5e-05	0.000126867	yes
XLOC_007187	XLOC_007187	Pnp	chr14:50944234-50964749	Mock-Ft	Day2-Ft	OK	28.8324	149.028	2.36982	13.8255	5e-05	0.000126867	yes
XLOC_017705	XLOC_017705	Clic4	chr4:135213965-135272760	Mock-Ft	Day2-Ft	OK	48.6992	251.164	2.36666	12.8665	5e-05	0.000126867	yes
XLOC_008256	XLOC_008256	Apobec3	chr15:79889531-79932774	Mock-Ft	Day2-Ft	OK	4.27026	21.9753	2.36349	6.23857	5e-05	0.000126867	yes
XLOC_026611	XLOC_026611	5430427O19Rik	chrX:85776962-85891499	Mock-Ft	Day2-Ft	OK	0.421464	2.15942	2.35716	6.84915	5e-05	0.000126867	yes
XLOC_024551	XLOC_024551	Ctrl	chr8:105931867-105935648	Mock-Ft	Day2-Ft	OK	0.298766	1.52977	2.35623	2.90681	0.00015	0.000363532	yes
XLOC_021617	XLOC_021617	Hsd17b14	chr7:45526329-45567321	Mock-Ft	Day2-Ft	OK	10.4982	53.6269	2.35282	12.2203	5e-05	0.000126867	yes
XLOC_018367	XLOC_018367	Cxcl1	chr5:90891239-90893122	Mock-Ft	Day2-Ft	OK	3.30828	16.815	2.34559	7.85129	5e-05	0.000126867	yes
XLOC_010455	XLOC_010455	Treml4	chr17:48264291-48275694	Mock-Ft	Day2-Ft	OK	0.209566	1.06341	2.34322	3.1162	5e-05	0.000126867	yes
XLOC_014067	XLOC_014067	Slc2a6	chr2:27021333-27027998	Mock-Ft	Day2-Ft	OK	2.81124	14.261	2.3428	10.5558	5e-05	0.000126867	yes
XLOC_009803	XLOC_009803	Krtap19-5	chr16:88895967-88896449	Mock-Ft	Day2-Ft	OK	3.45509	17.5055	2.34102	8.50493	5e-05	0.000126867	yes
XLOC_005952	XLOC_005952	Aoah	chr13:20794104-21024856	Mock-Ft	Day2-Ft	OK	1.41232	7.15022	2.33992	7.49248	5e-05	0.000126867	yes
XLOC_016560	XLOC_016560	Tdrd7	chr4:45972328-46034781	Mock-Ft	Day2-Ft	OK	12.0285	60.8695	2.33926	11.4558	5e-05	0.000126867	yes
XLOC_011126	XLOC_011126	Xdh	chr17:73883853-73950182	Mock-Ft	Day2-Ft	OK	45.8104	231.518	2.33738	10.4758	5e-05	0.000126867	yes
XLOC_020602	XLOC_020602	Tmsb10	chr6:72957346-72958748	Mock-Ft	Day2-Ft	OK	207.951	1040.94	2.32358	13.2408	5e-05	0.000126867	yes
XLOC_002885	XLOC_002885	Osm	chr11:4236101-4241029	Mock-Ft	Day2-Ft	OK	0.518543	2.59299	2.32208	5.77813	5e-05	0.000126867	yes
XLOC_012586	XLOC_012586	Ms4a6d	chr19:11586605-11604804	Mock-Ft	Day2-Ft	OK	15.8608	79.0699	2.31766	11.5328	5e-05	0.000126867	yes
XLOC_020309	XLOC_020309	Tfpi2	chr6:3962594-3968454	Mock-Ft	Day2-Ft	OK	0.926803	4.61625	2.31639	6.35482	5e-05	0.000126867	yes
XLOC_024736	XLOC_024736	-	chr8:64701191-64702635	Mock-Ft	Day2-Ft	OK	0.147356	0.731328	2.31121	2.90628	0.0022	0.00454889	yes
XLOC_019236	XLOC_019236	Trafd1	chr5:121371344-121386884	Mock-Ft	Day2-Ft	OK	43.313	214.949	2.31112	12.6829	5e-05	0.000126867	yes
XLOC_010139	XLOC_010139	Meiob	chr17:24804381-24839859	Mock-Ft	Day2-Ft	OK	0.326964	1.61798	2.30699	3.67312	5e-05	0.000126867	yes
XLOC_009800	XLOC_009800	Krtap16-1	chr16:88873664-88874269	Mock-Ft	Day2-Ft	OK	2.13251	10.4927	2.29877	8.65724	5e-05	0.000126867	yes
XLOC_007742	XLOC_007742	Gzmc	chr14:56231400-56241778	Mock-Ft	Day2-Ft	OK	0.291178	1.43184	2.2979	2.48126	0.0001	0.000246831	yes
XLOC_010320	XLOC_010320	H2-D1	chr17:35263093-35267497	Mock-Ft	Day2-Ft	OK	328.363	1603.18	2.28758	11.6376	5e-05	0.000126867	yes
XLOC_024896	XLOC_024896	Icam1	chr9:21015959-21028815	Mock-Ft	Day2-Ft	OK	13.8158	67.1748	2.2816	12.897	5e-05	0.000126867	yes
XLOC_019714	XLOC_019714	Tmem140	chr6:34863145-34910831	Mock-Ft	Day2-Ft	OK	0.800891	3.88138	2.27689	2.51333	0.0008	0.00176621	yes
XLOC_006595	XLOC_006595	Hk3	chr13:54949431-55022775	Mock-Ft	Day2-Ft	OK	2.55055	12.2432	2.2631	8.22516	5e-05	0.000126867	yes
XLOC_009269	XLOC_009269	Muc13	chr16:33792079-33819927	Mock-Ft	Day2-Ft	OK	0.0935565	0.445734	2.25227	3.07895	5e-05	0.000126867	yes
XLOC_022938	XLOC_022938	Il18bp	chr7:101934123-102065144	Mock-Ft	Day2-Ft	OK	13.0061	61.8892	2.2505	6.31847	5e-05	0.000126867	yes
XLOC_014138	XLOC_014138	Traf1	chr2:34943194-34966707	Mock-Ft	Day2-Ft	OK	3.08309	14.6568	2.24912	10.0859	5e-05	0.000126867	yes
XLOC_022384	XLOC_022384	Bcl3	chr7:19808461-19847597	Mock-Ft	Day2-Ft	OK	7.22373	34.3162	2.24807	11.5653	5e-05	0.000126867	yes
XLOC_016341	XLOC_016341	-	chr3:83821646-83823630	Mock-Ft	Day2-Ft	OK	0.134987	0.640589	2.24658	3.18248	0.0005	0.00113608	yes
XLOC_016936	XLOC_016936	Trim63	chr4:134315119-134329629	Mock-Ft	Day2-Ft	OK	8.77702	41.5798	2.24408	12.719	5e-05	0.000126867	yes
XLOC_018241	XLOC_018241	Bst1	chr5:43818865-43843977	Mock-Ft	Day2-Ft	OK	2.85889	13.4723	2.23647	9.75593	5e-05	0.000126867	yes
XLOC_002195	XLOC_002195	Stx11	chr10:12938162-12964667	Mock-Ft	Day2-Ft	OK	2.73911	12.8891	2.23437	8.89257	5e-05	0.000126867	yes
XLOC_000521	XLOC_000521	Selp	chr1:164115263-164220274	Mock-Ft	Day2-Ft	OK	3.27425	15.3971	2.23342	10.0779	5e-05	0.000126867	yes
XLOC_012162	XLOC_012162	Ms4a6b	chr19:11518558-11531517	Mock-Ft	Day2-Ft	OK	10.2456	48.1651	2.23298	11.3384	5e-05	0.000126867	yes
XLOC_009034	XLOC_009034	-	chr15:84774953-84777506	Mock-Ft	Day2-Ft	OK	0.151038	0.703874	2.22041	4.00888	5e-05	0.000126867	yes
XLOC_000577	XLOC_000577	Slamf9	chr1:172475314-172479984	Mock-Ft	Day2-Ft	OK	12.5073	58.1131	2.2161	11.354	5e-05	0.000126867	yes
XLOC_008198	XLOC_008198	Gsdmd	chr15:75862135-75867404	Mock-Ft	Day2-Ft	OK	13.5165	62.7202	2.2142	11.8696	5e-05	0.000126867	yes
XLOC_021028	XLOC_021028	-	chr6:52286556-52287613	Mock-Ft	Day2-Ft	OK	0.146381	0.678318	2.21223	2.50516	0.00135	0.00288341	yes
XLOC_025396	XLOC_025396	-	chr9:107993263-107999673	Mock-Ft	Day2-Ft	OK	0.445483	2.05715	2.2072	5.55943	5e-05	0.000126867	yes
XLOC_009673	XLOC_009673	Tigit	chr16:43648195-43664982	Mock-Ft	Day2-Ft	OK	0.0936837	0.431727	2.20425	1.18277	0.00155	0.00328054	yes
XLOC_023782	XLOC_023782	Lrrc25	chr8:70616182-70621520	Mock-Ft	Day2-Ft	OK	6.47533	29.7781	2.20123	10.2725	5e-05	0.000126867	yes
XLOC_012577	XLOC_012577	Ms4a8a	chr19:11067470-11081103	Mock-Ft	Day2-Ft	OK	2.36796	10.8858	2.20073	7.23474	5e-05	0.000126867	yes
XLOC_016557	XLOC_016557	Aldh1b1	chr4:45799021-45804608	Mock-Ft	Day2-Ft	OK	1.6159	7.42237	2.19954	9.16027	5e-05	0.000126867	yes
XLOC_017243	XLOC_017243	Cd72	chr4:43442018-43454788	Mock-Ft	Day2-Ft	OK	9.79585	44.5147	2.18404	6.0435	5e-05	0.000126867	yes
XLOC_002255	XLOC_002255	Ncoa7	chr10:30645482-30803279	Mock-Ft	Day2-Ft	OK	3.45272	15.5628	2.17229	9.94476	5e-05	0.000126867	yes
XLOC_000063	XLOC_000063	Arid5a	chr1:36307732-36324441	Mock-Ft	Day2-Ft	OK	2.74692	12.3774	2.17183	11.3824	5e-05	0.000126867	yes
XLOC_010898	XLOC_010898	Lst1	chr17:35183947-35196305	Mock-Ft	Day2-Ft	OK	11.0023	49.4647	2.1686	10.5607	5e-05	0.000126867	yes
XLOC_001209	XLOC_001209	Gm16548	chr1:164115263-164220274	Mock-Ft	Day2-Ft	OK	0.992952	4.44033	2.16087	3.46846	5e-05	0.000126867	yes
XLOC_003730	XLOC_003730	-	chr11:119386834-119390966	Mock-Ft	Day2-Ft	OK	0.199143	0.889701	2.15952	2.92415	5e-05	0.000126867	yes
XLOC_025978	XLOC_025978	Bcl2a1d	chr9:88723287-88731850	Mock-Ft	Day2-Ft	OK	1.48165	6.58207	2.15134	6.64902	5e-05	0.000126867	yes
XLOC_023044	XLOC_023044	-	chr7:106499867-106644648	Mock-Ft	Day2-Ft	OK	0.429919	1.90547	2.14801	4.73687	5e-05	0.000126867	yes
XLOC_002309	XLOC_002309	Lilrb4	chr10:51460973-51496611	Mock-Ft	Day2-Ft	OK	3.4261	15.1691	2.14649	3.22485	5e-05	0.000126867	yes
XLOC_002749	XLOC_002749	-	chr10:33919149-33951224	Mock-Ft	Day2-Ft	OK	1.31769	5.80297	2.13878	5.38034	5e-05	0.000126867	yes
XLOC_023038	XLOC_023038	Gm8979	chr7:106075730-106079148	Mock-Ft	Day2-Ft	OK	0.139562	0.612355	2.13346	4.07117	5e-05	0.000126867	yes
XLOC_002124	XLOC_002124	Apof	chr10:128263263-128270151	Mock-Ft	Day2-Ft	OK	0.490157	2.13831	2.12515	4.0386	5e-05	0.000126867	yes
XLOC_010420	XLOC_010420	Nfkbie	chr17:45555715-45563403	Mock-Ft	Day2-Ft	OK	3.51385	15.3232	2.1246	10.0413	5e-05	0.000126867	yes
XLOC_002573	XLOC_002573	-	chr10:99450246-99467751	Mock-Ft	Day2-Ft	OK	0.156693	0.682519	2.12293	2.08657	0.00505	0.00979313	yes
XLOC_021665	XLOC_021665	Atp10a	chr7:58658201-58829473	Mock-Ft	Day2-Ft	OK	3.1533	13.7179	2.12113	10.6695	5e-05	0.000126867	yes
XLOC_014185	XLOC_014185	Rbm43	chr2:51924440-51935009	Mock-Ft	Day2-Ft	OK	6.82655	29.3854	2.10587	10.1619	5e-05	0.000126867	yes
XLOC_010869	XLOC_010869	Tap2	chr17:34204478-34216321	Mock-Ft	Day2-Ft	OK	0.62298	2.67071	2.09997	3.48141	5e-05	0.000126867	yes
XLOC_010899	XLOC_010899	Tnf	chr17:35199382-35202066	Mock-Ft	Day2-Ft	OK	1.54695	6.62871	2.0993	7.10258	5e-05	0.000126867	yes
XLOC_016908	XLOC_016908	Sdc3	chr4:130792536-130826324	Mock-Ft	Day2-Ft	OK	22.8831	98.0169	2.09875	11.908	5e-05	0.000126867	yes
XLOC_018365	XLOC_018365	Cxcl3	chr5:90786102-90788090	Mock-Ft	Day2-Ft	OK	0.289735	1.24055	2.09818	3.25366	0.00085	0.00186921	yes
XLOC_005162	XLOC_005162	Serpina3m	chr12:104387163-104394257	Mock-Ft	Day2-Ft	OK	0.610041	2.5985	2.0907	5.53323	5e-05	0.000126867	yes
XLOC_024893	XLOC_024893	A230050P20Rik	chr9:20868633-20879710	Mock-Ft	Day2-Ft	OK	4.04214	17.1793	2.08748	9.70517	5e-05	0.000126867	yes
XLOC_023043	XLOC_023043	-	chr7:106499867-106644648	Mock-Ft	Day2-Ft	OK	2.3226	9.81236	2.07886	9.31271	5e-05	0.000126867	yes
XLOC_001812	XLOC_001812	Ggt5	chr10:75589250-75621356	Mock-Ft	Day2-Ft	OK	4.22641	17.8512	2.07852	9.70098	5e-05	0.000126867	yes
XLOC_003728	XLOC_003728	Card14	chr11:119307705-119381076	Mock-Ft	Day2-Ft	OK	3.4115	14.384	2.07599	7.03597	5e-05	0.000126867	yes
XLOC_007350	XLOC_007350	Nuggc	chr14:65598474-65648443	Mock-Ft	Day2-Ft	OK	0.17387	0.732506	2.07483	3.35665	5e-05	0.000126867	yes
XLOC_007284	XLOC_007284	Psme1	chr14:55578493-55585254	Mock-Ft	Day2-Ft	OK	95.1811	397.392	2.06181	13.0888	5e-05	0.000126867	yes
XLOC_020404	XLOC_020404	Zc3hav1	chr6:38305241-38355869	Mock-Ft	Day2-Ft	OK	8.9845	37.4669	2.06011	6.05874	5e-05	0.000126867	yes
XLOC_020597	XLOC_020597	-	chr6:72513654-72521557	Mock-Ft	Day2-Ft	OK	3.47026	14.426	2.05555	9.07651	5e-05	0.000126867	yes
XLOC_016108	XLOC_016108	I830077J02Rik	chr3:105924114-105932832	Mock-Ft	Day2-Ft	OK	1.79384	7.45662	2.05547	7.58872	5e-05	0.000126867	yes
XLOC_013846	XLOC_013846	Rnf114	chr2:167481135-167516173	Mock-Ft	Day2-Ft	OK	27.3298	113.407	2.05296	10.0545	5e-05	0.000126867	yes
XLOC_008936	XLOC_008936	Gpr84	chr15:103308234-103310606	Mock-Ft	Day2-Ft	OK	0.181294	0.748911	2.04646	2.57134	0.0003	0.000701624	yes
XLOC_000778	XLOC_000778	Mitd1	chr1:37878889-37890411	Mock-Ft	Day2-Ft	OK	12.5319	51.3946	2.03601	9.78645	5e-05	0.000126867	yes
XLOC_007826	XLOC_007826	Slc39a14	chr14:70303311-70351775	Mock-Ft	Day2-Ft	OK	6.38737	26.1318	2.03252	11.3087	5e-05	0.000126867	yes
XLOC_009801	XLOC_009801	Krtap19-3	chr16:88877512-88878038	Mock-Ft	Day2-Ft	OK	5.87587	24.0357	2.0323	9.58377	5e-05	0.000126867	yes
XLOC_004657	XLOC_004657	Sectm1b	chr11:121053422-121063569	Mock-Ft	Day2-Ft	OK	1.32662	5.42638	2.03224	7.83818	5e-05	0.000126867	yes
XLOC_009337	XLOC_009337	Cd47	chr16:49848357-49914999	Mock-Ft	Day2-Ft	OK	23.9991	97.8906	2.02819	10.7655	5e-05	0.000126867	yes
XLOC_022698	XLOC_022698	Tph1	chr7:46644653-46672537	Mock-Ft	Day2-Ft	OK	0.89133	3.62986	2.02588	5.52354	5e-05	0.000126867	yes
XLOC_009799	XLOC_009799	Krtap19-1	chr16:88868917-88869410	Mock-Ft	Day2-Ft	OK	1.50951	6.13626	2.02328	5.79679	5e-05	0.000126867	yes
XLOC_012441	XLOC_012441	Tcirg1	chr19:3851772-3907133	Mock-Ft	Day2-Ft	OK	30.5925	123.295	2.01086	11.3302	5e-05	0.000126867	yes
XLOC_002928	XLOC_002928	-	chr11:19156581-19199955	Mock-Ft	Day2-Ft	OK	0.380763	1.52978	2.00636	2.28669	0.001	0.00217703	yes
XLOC_003400	XLOC_003400	Ccl3	chr11:83647842-83650336	Mock-Ft	Day2-Ft	OK	0.109018	0.436916	2.00279	1.84439	0.00465	0.00907087	yes
XLOC_022204	XLOC_022204	-	chr7:3814627-3817148	Mock-Ft	Day2-Ft	OK	0.152396	0.607939	1.9961	3.22296	5e-05	0.000126867	yes
XLOC_008625	XLOC_008625	Ly6c1	chr15:75044017-75048837	Mock-Ft	Day2-Ft	OK	441.445	1758.93	1.99439	10.6016	5e-05	0.000126867	yes
XLOC_004605	XLOC_004605	Socs3	chr11:117966036-117970019	Mock-Ft	Day2-Ft	OK	16.0729	63.8664	1.99043	11.8594	5e-05	0.000126867	yes
XLOC_024827	XLOC_024827	Casp12	chr9:5345443-5373136	Mock-Ft	Day2-Ft	OK	7.52179	29.8562	1.98888	10.3454	5e-05	0.000126867	yes
XLOC_000319	XLOC_000319	Gpr35	chr1:92973118-92987858	Mock-Ft	Day2-Ft	OK	0.718997	2.85273	1.98828	7.0158	5e-05	0.000126867	yes
XLOC_011673	XLOC_011673	Fam69c	chr18:84719036-84741958	Mock-Ft	Day2-Ft	OK	0.245658	0.974563	1.9881	3.41706	5e-05	0.000126867	yes
XLOC_013175	XLOC_013175	Kif5c	chr2:49619313-49774778	Mock-Ft	Day2-Ft	OK	0.581857	2.30408	1.98546	6.72326	5e-05	0.000126867	yes
XLOC_020196	XLOC_020196	Parp11	chr6:127446717-127494370	Mock-Ft	Day2-Ft	OK	3.49493	13.7678	1.97796	10.1024	5e-05	0.000126867	yes
XLOC_002640	XLOC_002640	A130077B15Rik	chr10:122565022-122569891	Mock-Ft	Day2-Ft	OK	2.63448	10.3555	1.97481	8.07229	5e-05	0.000126867	yes
XLOC_006242	XLOC_006242	Erap1	chr13:74639655-74808827	Mock-Ft	Day2-Ft	OK	5.16544	20.2979	1.97437	3.89066	5e-05	0.000126867	yes
XLOC_011924	XLOC_011924	Kcng2	chr18:80294543-80364254	Mock-Ft	Day2-Ft	OK	0.209958	0.824479	1.97338	4.58765	5e-05	0.000126867	yes
XLOC_018368	XLOC_018368	Cxcl2	chr5:90903898-90905938	Mock-Ft	Day2-Ft	OK	1.85173	7.26881	1.97284	6.95423	5e-05	0.000126867	yes
XLOC_003378	XLOC_003378	Ccl8	chr11:82115184-82116799	Mock-Ft	Day2-Ft	OK	69.3705	271.101	1.96644	15.4409	5e-05	0.000126867	yes
XLOC_001358	XLOC_001358	Atf3	chr1:191170296-191217940	Mock-Ft	Day2-Ft	OK	10.847	42.1031	1.95662	9.79976	5e-05	0.000126867	yes
XLOC_016166	XLOC_016166	Vcam1	chr3:116110019-116129706	Mock-Ft	Day2-Ft	OK	9.9474	38.4327	1.94994	9.06817	5e-05	0.000126867	yes
XLOC_001646	XLOC_001646	Vnn1	chr10:23894687-23905343	Mock-Ft	Day2-Ft	OK	0.579281	2.23101	1.94536	5.76835	5e-05	0.000126867	yes
XLOC_026142	XLOC_026142	Csrnp1	chr9:119971161-119984658	Mock-Ft	Day2-Ft	OK	6.9837	26.8072	1.94056	10.1391	5e-05	0.000126867	yes
XLOC_002264	XLOC_002264	Zufsp	chr10:33919149-33951224	Mock-Ft	Day2-Ft	OK	4.62884	17.7645	1.94027	8.25401	5e-05	0.000126867	yes
XLOC_011772	XLOC_011772	Ecscr	chr18:35713085-35722647	Mock-Ft	Day2-Ft	OK	14.6198	56.092	1.93987	9.73436	5e-05	0.000126867	yes
XLOC_015512	XLOC_015512	Ngf	chr3:102469927-102521013	Mock-Ft	Day2-Ft	OK	2.53101	9.66772	1.93346	6.30414	5e-05	0.000126867	yes
XLOC_006986	XLOC_006986	Ankrd55	chr13:112288450-112384002	Mock-Ft	Day2-Ft	OK	0.418899	1.5958	1.92961	3.81311	5e-05	0.000126867	yes
XLOC_018392	XLOC_018392	Cxcl13	chr5:95956936-95961068	Mock-Ft	Day2-Ft	OK	0.929435	3.54035	1.92947	4.63405	5e-05	0.000126867	yes
XLOC_002214	XLOC_002214	Tnfaip3	chr10:19000908-19015581	Mock-Ft	Day2-Ft	OK	3.24823	12.3475	1.92649	9.60554	5e-05	0.000126867	yes
XLOC_002956	XLOC_002956	Pnpt1	chr11:29130137-29162392	Mock-Ft	Day2-Ft	OK	12.2052	45.8856	1.91054	10.2451	5e-05	0.000126867	yes
XLOC_003376	XLOC_003376	Ccl11	chr11:82057831-82062955	Mock-Ft	Day2-Ft	OK	48.7756	183.13	1.90864	12.2671	5e-05	0.000126867	yes
XLOC_006053	XLOC_006053	Serpinb9	chr13:33000712-33017959	Mock-Ft	Day2-Ft	OK	2.89704	10.8596	1.90631	8.92695	5e-05	0.000126867	yes
XLOC_009781	XLOC_009781	Cyyr1	chr16:85449689-85550552	Mock-Ft	Day2-Ft	OK	0.409062	1.53161	1.90466	6.12624	5e-05	0.000126867	yes
XLOC_000128	XLOC_000128	Spats2l	chr1:57774777-57948544	Mock-Ft	Day2-Ft	OK	3.85826	14.4395	1.904	9.50371	5e-05	0.000126867	yes
XLOC_009804	XLOC_009804	Krtap19-9b	chr16:88931803-88932264	Mock-Ft	Day2-Ft	OK	6.31516	23.5935	1.9015	9.1557	5e-05	0.000126867	yes
XLOC_020789	XLOC_020789	Apobec1	chr6:122577791-122602939	Mock-Ft	Day2-Ft	OK	12.3652	46.0722	1.89761	9.94505	5e-05	0.000126867	yes
XLOC_015606	XLOC_015606	Arsj	chr3:126363851-126440374	Mock-Ft	Day2-Ft	OK	0.776858	2.89301	1.89685	6.96797	5e-05	0.000126867	yes
XLOC_009798	XLOC_009798	Krtap14	chr16:88825290-88826145	Mock-Ft	Day2-Ft	OK	3.97073	14.7781	1.89599	7.98842	5e-05	0.000126867	yes
XLOC_011773	XLOC_011773	Tmem173	chr18:35733677-35740580	Mock-Ft	Day2-Ft	OK	7.51177	27.928	1.89449	10.1221	5e-05	0.000126867	yes
XLOC_010984	XLOC_010984	Enpp4	chr17:44096309-44105808	Mock-Ft	Day2-Ft	OK	4.07653	15.1503	1.89393	9.69078	5e-05	0.000126867	yes
XLOC_026137	XLOC_026137	Myd88	chr9:119335937-119350631	Mock-Ft	Day2-Ft	OK	21.2505	78.8923	1.89239	7.01928	5e-05	0.000126867	yes
XLOC_003583	XLOC_003583	Tmem106a	chr11:101582241-101591789	Mock-Ft	Day2-Ft	OK	12.5354	46.1357	1.87988	10.1562	5e-05	0.000126867	yes
XLOC_000088	XLOC_000088	Il1rl1	chr1:40397731-40465414	Mock-Ft	Day2-Ft	OK	2.37888	8.75026	1.87905	8.46951	5e-05	0.000126867	yes
XLOC_023288	XLOC_023288	Ifitm6	chr7:141015695-141018136	Mock-Ft	Day2-Ft	OK	10.1263	37.1488	1.8752	7.53744	5e-05	0.000126867	yes
XLOC_014870	XLOC_014870	-	chr2:167768769-167776104	Mock-Ft	Day2-Ft	OK	0.36689	1.34393	1.87304	4.70581	5e-05	0.000126867	yes
XLOC_005676	XLOC_005676	5033406O09Rik	chr12:111941990-111946699	Mock-Ft	Day2-Ft	OK	0.242421	0.885673	1.86926	2.32337	5e-05	0.000126867	yes
XLOC_021190	XLOC_021190	Ncr1	chr7:4337723-4345181	Mock-Ft	Day2-Ft	OK	0.163631	0.597228	1.86784	1.69684	0.00035	0.000811888	yes
XLOC_021833	XLOC_021833	-	chr7:102117556-102210805	Mock-Ft	Day2-Ft	OK	0.501178	1.82663	1.86579	2.56031	5e-05	0.000126867	yes
XLOC_014862	XLOC_014862	B4galt5	chr2:167298442-167349178	Mock-Ft	Day2-Ft	OK	7.64399	27.7566	1.86043	9.52537	5e-05	0.000126867	yes
XLOC_025425	XLOC_025425	Shisa5	chr9:109038626-109074124	Mock-Ft	Day2-Ft	OK	96.2244	349.214	1.85964	9.92834	5e-05	0.000126867	yes
XLOC_026683	XLOC_026683	Tlr13	chrX:106143224-106160957	Mock-Ft	Day2-Ft	OK	1.88875	6.82977	1.8544	8.20261	5e-05	0.000126867	yes
XLOC_016920	XLOC_016920	Fgr	chr4:132968683-133002758	Mock-Ft	Day2-Ft	OK	2.54292	9.18471	1.85275	8.63908	5e-05	0.000126867	yes
XLOC_005908	XLOC_005908	Asb13	chr13:3633957-3653822	Mock-Ft	Day2-Ft	OK	8.76065	31.4414	1.84356	9.38504	5e-05	0.000126867	yes
XLOC_001714	XLOC_001714	-	chr10:44597912-44689405	Mock-Ft	Day2-Ft	OK	0.284301	1.01993	1.84298	2.79346	0.00015	0.000363532	yes
XLOC_003416	XLOC_003416	Car4	chr11:84957753-84966054	Mock-Ft	Day2-Ft	OK	0.812609	2.90846	1.83962	4.11078	5e-05	0.000126867	yes
XLOC_015739	XLOC_015739	Cyp7b1	chr3:18071949-18243338	Mock-Ft	Day2-Ft	OK	1.63986	5.83905	1.83216	6.01832	5e-05	0.000126867	yes
XLOC_000642	XLOC_000642	Aida	chr1:183276341-183369565	Mock-Ft	Day2-Ft	OK	18.4382	65.6337	1.83174	6.37882	5e-05	0.000126867	yes
XLOC_015761	XLOC_015761	Gnb4	chr3:32579869-32617703	Mock-Ft	Day2-Ft	OK	6.34572	22.5334	1.82821	9.18668	5e-05	0.000126867	yes
XLOC_019337	XLOC_019337	Serpine1	chr5:137061505-137072272	Mock-Ft	Day2-Ft	OK	4.59875	16.3085	1.82631	9.97673	5e-05	0.000126867	yes
XLOC_012185	XLOC_012185	Lpxn	chr19:12798544-12833808	Mock-Ft	Day2-Ft	OK	5.25197	18.4241	1.81066	8.30036	5e-05	0.000126867	yes
XLOC_024316	XLOC_024316	Gm16675	chr8:46727799-46739651	Mock-Ft	Day2-Ft	OK	0.768467	2.69379	1.80958	6.07202	5e-05	0.000126867	yes
XLOC_026107	XLOC_026107	Rtp3	chr9:110984942-111008008	Mock-Ft	Day2-Ft	OK	0.262674	0.91877	1.80643	2.68778	0.0007	0.00155855	yes
XLOC_013562	XLOC_013562	Dusp2	chr2:127336040-127338377	Mock-Ft	Day2-Ft	OK	1.99188	6.95873	1.80469	6.87035	5e-05	0.000126867	yes
XLOC_012998	XLOC_012998	Il1rn	chr2:24336859-24351491	Mock-Ft	Day2-Ft	OK	9.48199	33.0723	1.80236	9.70552	5e-05	0.000126867	yes
XLOC_020993	XLOC_020993	-	chr6:31050630-31052449	Mock-Ft	Day2-Ft	OK	0.192304	0.670522	1.80189	2.87136	0.0006	0.00134856	yes
XLOC_014465	XLOC_014465	Gm13889	chr2:93955809-93957100	Mock-Ft	Day2-Ft	OK	5.05948	17.6146	1.79971	10.1365	5e-05	0.000126867	yes
XLOC_009395	XLOC_009395	Krtap15	chr16:88829008-88829844	Mock-Ft	Day2-Ft	OK	8.81822	30.6747	1.79849	9.08484	5e-05	0.000126867	yes
XLOC_004388	XLOC_004388	Krtap1-4	chr11:99582548-99583677	Mock-Ft	Day2-Ft	OK	1.56475	5.43456	1.79623	6.18065	5e-05	0.000126867	yes
XLOC_020825	XLOC_020825	Tapbpl	chr6:125223483-125247671	Mock-Ft	Day2-Ft	OK	10.3744	35.9278	1.79207	8.93344	5e-05	0.000126867	yes
XLOC_000816	XLOC_000816	Inpp1	chr1:52785622-52817745	Mock-Ft	Day2-Ft	OK	4.46662	15.4668	1.79192	6.84361	5e-05	0.000126867	yes
XLOC_020868	XLOC_020868	Olr1	chr6:129485246-129507165	Mock-Ft	Day2-Ft	OK	0.219704	0.759414	1.78933	4.12652	5e-05	0.000126867	yes
XLOC_024287	XLOC_024287	Msr1	chr8:39467447-40227787	Mock-Ft	Day2-Ft	OK	3.63541	12.5621	1.78889	8.23139	5e-05	0.000126867	yes
XLOC_018910	XLOC_018910	-	chr5:36600482-36719168	Mock-Ft	Day2-Ft	OK	0.913004	3.15027	1.78678	1.71573	0.0043	0.00843634	yes
XLOC_016863	XLOC_016863	Csf3r	chr4:126023429-126045188	Mock-Ft	Day2-Ft	OK	2.48287	8.56303	1.78611	7.61869	5e-05	0.000126867	yes
XLOC_019897	XLOC_019897	Tnip3	chr6:65577103-65634040	Mock-Ft	Day2-Ft	OK	0.462109	1.59329	1.7857	5.11521	5e-05	0.000126867	yes
XLOC_006147	XLOC_006147	Hrh2	chr13:54192029-54236183	Mock-Ft	Day2-Ft	OK	0.861293	2.96227	1.78213	5.82879	5e-05	0.000126867	yes
XLOC_026421	XLOC_026421	Timp1	chrX:20848542-20920918	Mock-Ft	Day2-Ft	OK	39.4788	135.638	1.78061	5.49594	5e-05	0.000126867	yes
XLOC_003558	XLOC_003558	Hspb9	chr11:100713849-100714575	Mock-Ft	Day2-Ft	OK	0.398127	1.3675	1.78024	3.17628	0.00515	0.0099731	yes
XLOC_012604	XLOC_012604	Dtx4	chr19:12466326-12540813	Mock-Ft	Day2-Ft	OK	7.8954	27.1125	1.77988	7.70296	5e-05	0.000126867	yes
XLOC_015529	XLOC_015529	Rhoc	chr3:104789033-104794459	Mock-Ft	Day2-Ft	OK	69.9777	240.067	1.77847	10.8046	5e-05	0.000126867	yes
XLOC_015831	XLOC_015831	P2ry14	chr3:59006977-59344384	Mock-Ft	Day2-Ft	OK	1.91949	6.58112	1.77761	2.20472	0.00055	0.00124253	yes
XLOC_007727	XLOC_007727	Ripk3	chr14:55784144-55795640	Mock-Ft	Day2-Ft	OK	5.30081	18.1608	1.77654	7.8663	5e-05	0.000126867	yes
XLOC_004393	XLOC_004393	Krtap2-4	chr11:99614016-99614846	Mock-Ft	Day2-Ft	OK	2.68063	9.1678	1.774	6.95074	5e-05	0.000126867	yes
XLOC_023820	XLOC_023820	Med26	chr8:72492760-72548353	Mock-Ft	Day2-Ft	OK	0.288663	0.985584	1.77159	2.15738	0.00195	0.00406452	yes
XLOC_003545	XLOC_003545	Gm11565	chr11:99914750-99915671	Mock-Ft	Day2-Ft	OK	0.82323	2.8063	1.7693	4.52779	5e-05	0.000126867	yes
XLOC_003129	XLOC_003129	Nlrp3	chr11:59542651-59566956	Mock-Ft	Day2-Ft	OK	0.717114	2.44119	1.76731	4.95188	5e-05	0.000126867	yes
XLOC_001017	XLOC_001017	-	chr1:107019743-107023622	Mock-Ft	Day2-Ft	OK	0.34724	1.17923	1.76384	2.72528	0.0001	0.000246831	yes
XLOC_011058	XLOC_011058	Lrg1	chr17:56119667-56121946	Mock-Ft	Day2-Ft	OK	25.7223	86.4563	1.74895	10.9986	5e-05	0.000126867	yes
XLOC_017711	XLOC_017711	-	chr4:135709685-135712010	Mock-Ft	Day2-Ft	OK	0.707739	2.36867	1.74279	2.88266	5e-05	0.000126867	yes
XLOC_016886	XLOC_016886	Rnf19b	chr4:129058270-129085549	Mock-Ft	Day2-Ft	OK	21.52	71.8041	1.73839	10.5658	5e-05	0.000126867	yes
XLOC_008580	XLOC_008580	Gsdmc	chr15:63775970-63808841	Mock-Ft	Day2-Ft	OK	5.01715	16.7212	1.73674	8.2733	5e-05	0.000126867	yes
XLOC_003963	XLOC_003963	Gm12216	chr11:53783247-53859523	Mock-Ft	Day2-Ft	OK	2.14791	7.15623	1.73627	5.2105	5e-05	0.000126867	yes
XLOC_024073	XLOC_024073	Irf8	chr8:120736375-120756692	Mock-Ft	Day2-Ft	OK	5.74247	19.1291	1.73602	9.29098	5e-05	0.000126867	yes
XLOC_002818	XLOC_002818	-	chr10:95116404-95117955	Mock-Ft	Day2-Ft	OK	0.178737	0.593415	1.73121	2.49607	0.00425	0.00834503	yes
XLOC_000486	XLOC_000486	Tor1aip2	chr1:156004598-156068859	Mock-Ft	Day2-Ft	OK	31.5192	104.609	1.7307	6.57083	5e-05	0.000126867	yes
XLOC_009616	XLOC_009616	Apod	chr16:31296191-31319108	Mock-Ft	Day2-Ft	OK	339.56	1124.26	1.72723	8.14844	5e-05	0.000126867	yes
XLOC_008931	XLOC_008931	-	chr15:103095182-103102084	Mock-Ft	Day2-Ft	OK	0.23902	0.791161	1.72684	2.8482	0.0001	0.000246831	yes
XLOC_025723	XLOC_025723	Crtam	chr9:40969080-41004675	Mock-Ft	Day2-Ft	OK	0.186812	0.617617	1.72513	2.52962	0.0001	0.000246831	yes
XLOC_023142	XLOC_023142	Crym	chr7:120186383-120201988	Mock-Ft	Day2-Ft	OK	3.56267	11.7254	1.71861	6.77042	5e-05	0.000126867	yes
XLOC_005122	XLOC_005122	Gpr65	chr12:98268656-98276632	Mock-Ft	Day2-Ft	OK	1.13414	3.73206	1.71838	5.99882	5e-05	0.000126867	yes
XLOC_017234	XLOC_017234	-	chr4:42793339-42800376	Mock-Ft	Day2-Ft	OK	0.176046	0.579168	1.71803	2.77273	0.0003	0.000701624	yes
XLOC_020873	XLOC_020873	Klri1	chr6:129695702-129720651	Mock-Ft	Day2-Ft	OK	0.178939	0.588246	1.71696	2.09635	5e-05	0.000126867	yes
XLOC_009678	XLOC_009678	Sidt1	chr16:44240078-44333108	Mock-Ft	Day2-Ft	OK	0.618343	2.03142	1.71601	4.25207	5e-05	0.000126867	yes
XLOC_021525	XLOC_021525	1600014C10Rik	chr7:38183216-38197565	Mock-Ft	Day2-Ft	OK	5.71014	18.7568	1.71582	9.20522	5e-05	0.000126867	yes
XLOC_023711	XLOC_023711	Gm16675	chr8:46727799-46739651	Mock-Ft	Day2-Ft	OK	0.49891	1.63715	1.71434	2.58834	5e-05	0.000126867	yes
XLOC_025301	XLOC_025301	Bcl2a1b	chr9:89199272-89207838	Mock-Ft	Day2-Ft	OK	4.25962	13.935	1.70992	7.32713	5e-05	0.000126867	yes
XLOC_009321	XLOC_009321	Cd200r3	chr16:44943677-44981380	Mock-Ft	Day2-Ft	OK	0.654843	2.13455	1.70471	4.1188	5e-05	0.000126867	yes
XLOC_010222	XLOC_010222	Ftsjd2	chr17:29660600-29717017	Mock-Ft	Day2-Ft	OK	18.6241	60.5846	1.70178	8.31531	5e-05	0.000126867	yes
XLOC_008460	XLOC_008460	Osmr	chr15:6813572-6874725	Mock-Ft	Day2-Ft	OK	15.6263	50.7652	1.69987	9.11158	5e-05	0.000126867	yes
XLOC_017855	XLOC_017855	Tnfrsf14	chr4:154916282-154944015	Mock-Ft	Day2-Ft	OK	2.74833	8.92024	1.69853	8.53562	5e-05	0.000126867	yes
XLOC_024401	XLOC_024401	Tmem221	chr8:71554236-71566649	Mock-Ft	Day2-Ft	OK	0.527526	1.71002	1.6967	3.49169	5e-05	0.000126867	yes
XLOC_009802	XLOC_009802	Krtap19-3	chr16:88884785-88885089	Mock-Ft	Day2-Ft	OK	2.53225	8.19367	1.69409	6.21529	0.00035	0.000811888	yes
XLOC_025310	XLOC_025310	Plscr1	chr9:92249784-92272561	Mock-Ft	Day2-Ft	OK	2.80064	9.05937	1.69365	7.16662	5e-05	0.000126867	yes
XLOC_007285	XLOC_007285	Rnf31	chr14:55591789-55603671	Mock-Ft	Day2-Ft	OK	9.15633	29.6108	1.69328	10.344	5e-05	0.000126867	yes
XLOC_004394	XLOC_004394	Gm11562	chr11:99619597-99620841	Mock-Ft	Day2-Ft	OK	3.65116	11.7674	1.68837	5.88557	5e-05	0.000126867	yes
XLOC_008298	XLOC_008298	Tspo	chr15:83563572-83574203	Mock-Ft	Day2-Ft	OK	195.986	629.58	1.68364	13.1693	5e-05	0.000126867	yes
XLOC_011125	XLOC_011125	Galnt14	chr17:73493698-73710451	Mock-Ft	Day2-Ft	OK	0.450452	1.44425	1.68088	2.90117	5e-05	0.000126867	yes
XLOC_018032	XLOC_018032	-	chr4:140699950-140701326	Mock-Ft	Day2-Ft	OK	0.25231	0.807032	1.67743	2.81921	0.00035	0.000811888	yes
XLOC_027249	XLOC_027249	Gla	chrX:134588168-134601005	Mock-Ft	Day2-Ft	OK	2.6855	8.58561	1.67673	7.60531	5e-05	0.000126867	yes
XLOC_003841	XLOC_003841	Aftph	chr11:20685084-20743197	Mock-Ft	Day2-Ft	OK	30.6782	97.961	1.67499	7.69981	5e-05	0.000126867	yes
XLOC_013795	XLOC_013795	Tox2	chr2:163203164-163324178	Mock-Ft	Day2-Ft	OK	0.444631	1.41946	1.67466	4.2618	5e-05	0.000126867	yes
XLOC_019103	XLOC_019103	Slc10a6	chr5:103605709-103629473	Mock-Ft	Day2-Ft	OK	5.44682	17.2931	1.66671	7.33042	5e-05	0.000126867	yes
XLOC_016711	XLOC_016711	Pde4b	chr4:102254741-102607411	Mock-Ft	Day2-Ft	OK	10.913	34.5648	1.66326	9.01014	5e-05	0.000126867	yes
XLOC_017761	XLOC_017761	Gm694	chr4:141432671-141436105	Mock-Ft	Day2-Ft	OK	0.426759	1.34803	1.65936	2.90533	0.0012	0.00258305	yes
XLOC_017687	XLOC_017687	Cd52	chr4:134093537-134095073	Mock-Ft	Day2-Ft	OK	69.4064	219.226	1.65928	13.4447	5e-05	0.000126867	yes
XLOC_010853	XLOC_010853	Angptl4	chr17:33774899-33781575	Mock-Ft	Day2-Ft	OK	10.1379	31.989	1.65782	9.7541	5e-05	0.000126867	yes
XLOC_023962	XLOC_023962	Ces2c	chr8:104847067-104854482	Mock-Ft	Day2-Ft	OK	0.195562	0.613929	1.65044	2.70363	0.00055	0.00124253	yes
XLOC_023299	XLOC_023299	Cdhr5	chr7:141269084-141276848	Mock-Ft	Day2-Ft	OK	0.174844	0.547836	1.64768	2.30189	0.0001	0.000246831	yes
XLOC_005399	XLOC_005399	Sntg2	chr12:30174556-30373375	Mock-Ft	Day2-Ft	OK	0.318966	0.998594	1.6465	3.36638	5e-05	0.000126867	yes
XLOC_013206	XLOC_013206	Gca	chr2:62664298-62696046	Mock-Ft	Day2-Ft	OK	0.625878	1.95751	1.64507	5.12252	5e-05	0.000126867	yes
XLOC_013505	XLOC_013505	Chac1	chr2:119351241-119354327	Mock-Ft	Day2-Ft	OK	4.31877	13.4738	1.64147	7.17081	5e-05	0.000126867	yes
XLOC_007726	XLOC_007726	Adcy4	chr14:55768571-55784045	Mock-Ft	Day2-Ft	OK	4.65991	14.4977	1.63745	8.85221	5e-05	0.000126867	yes
XLOC_001167	XLOC_001167	Tor1aip1	chr1:156004598-156068859	Mock-Ft	Day2-Ft	OK	25.2331	78.3872	1.6353	6.31504	5e-05	0.000126867	yes
XLOC_022203	XLOC_022203	Lilrb3	chr7:3712504-3796460	Mock-Ft	Day2-Ft	OK	16.6633	51.7646	1.6353	7.05642	5e-05	0.000126867	yes
XLOC_005259	XLOC_005259	Tnfaip2	chr12:111442660-111455019	Mock-Ft	Day2-Ft	OK	25.2911	78.3287	1.63091	8.40538	5e-05	0.000126867	yes
XLOC_024404	XLOC_024404	B3gnt3	chr8:71675050-71701811	Mock-Ft	Day2-Ft	OK	2.79979	8.65991	1.62903	4.12291	5e-05	0.000126867	yes
XLOC_016543	XLOC_016543	Glipr2	chr4:43957701-43979118	Mock-Ft	Day2-Ft	OK	10.0251	30.9297	1.62538	8.58346	5e-05	0.000126867	yes
XLOC_021380	XLOC_021380	Plaur	chr7:24462013-24475955	Mock-Ft	Day2-Ft	OK	9.38956	28.9454	1.62421	8.27732	5e-05	0.000126867	yes
XLOC_007717	XLOC_007717	Psme2	chr14:55587439-55591101	Mock-Ft	Day2-Ft	OK	127.692	393.351	1.62315	9.25628	5e-05	0.000126867	yes
XLOC_000640	XLOC_000640	Susd4	chr1:182764358-182896587	Mock-Ft	Day2-Ft	OK	1.63653	5.04013	1.62282	6.5849	5e-05	0.000126867	yes
XLOC_018353	XLOC_018353	Dck	chr5:88765012-88783285	Mock-Ft	Day2-Ft	OK	6.66621	20.5066	1.62115	8.59014	5e-05	0.000126867	yes
XLOC_022028	XLOC_022028	Il21r	chr7:125603293-125633570	Mock-Ft	Day2-Ft	OK	1.28853	3.96156	1.62034	5.11288	5e-05	0.000126867	yes
XLOC_004922	XLOC_004922	Nampt	chr12:32820334-32853369	Mock-Ft	Day2-Ft	OK	21.6082	66.3706	1.61897	9.45176	5e-05	0.000126867	yes
XLOC_007856	XLOC_007856	Lacc1	chr14:77024198-77036617	Mock-Ft	Day2-Ft	OK	12.1267	37.2063	1.61736	7.93372	5e-05	0.000126867	yes
XLOC_022197	XLOC_022197	Tarm1	chr7:3484517-3570734	Mock-Ft	Day2-Ft	OK	0.537887	1.64619	1.61376	2.42586	0.00015	0.000363532	yes
XLOC_015975	XLOC_015975	-	chr3:91226216-91228277	Mock-Ft	Day2-Ft	OK	0.782443	2.39322	1.6129	2.01838	0.00405	0.00798237	yes
XLOC_025760	XLOC_025760	Il10ra	chr9:45253830-45269146	Mock-Ft	Day2-Ft	OK	6.27712	19.163	1.61015	8.18067	5e-05	0.000126867	yes
XLOC_011173	XLOC_011173	-	chr17:86155711-86159556	Mock-Ft	Day2-Ft	OK	0.286237	0.87381	1.61011	1.98685	5e-05	0.000126867	yes
XLOC_018961	XLOC_018961	Tlr1	chr5:64924680-64933573	Mock-Ft	Day2-Ft	OK	1.20637	3.67825	1.60834	5.58388	5e-05	0.000126867	yes
XLOC_009964	XLOC_009964	-	chr16:88923895-88924258	Mock-Ft	Day2-Ft	OK	3.26482	9.95281	1.6081	5.75318	5e-05	0.000126867	yes
XLOC_016572	XLOC_016572	Nr4a3	chr4:48045176-48086450	Mock-Ft	Day2-Ft	OK	1.28842	3.9248	1.60702	4.48498	5e-05	0.000126867	yes
XLOC_010670	XLOC_010670	Fpr1	chr17:17876470-17883939	Mock-Ft	Day2-Ft	OK	0.480117	1.46182	1.60631	3.63598	5e-05	0.000126867	yes
XLOC_004387	XLOC_004387	Krtap1-5	chr11:99579976-99581016	Mock-Ft	Day2-Ft	OK	5.74603	17.4777	1.60488	7.39547	5e-05	0.000126867	yes
XLOC_011533	XLOC_011533	Dcp2	chr18:44380484-44424984	Mock-Ft	Day2-Ft	OK	2.91565	8.85594	1.60283	8.61949	5e-05	0.000126867	yes
XLOC_014826	XLOC_014826	Slpi	chr2:164354069-164356507	Mock-Ft	Day2-Ft	OK	5.8652	17.7983	1.60149	7.8486	5e-05	0.000126867	yes
XLOC_009805	XLOC_009805	Krtap16-3	chr16:88962303-88962873	Mock-Ft	Day2-Ft	OK	9.27904	28.1404	1.60059	8.55218	5e-05	0.000126867	yes
XLOC_004386	XLOC_004386	Krtap3-1	chr11:99566026-99566630	Mock-Ft	Day2-Ft	OK	12.1266	36.7588	1.59991	9.18897	5e-05	0.000126867	yes
XLOC_019573	XLOC_019573	-	chr5:123684414-123685639	Mock-Ft	Day2-Ft	OK	0.285764	0.8651	1.59804	2.71064	0.0017	0.00357636	yes
XLOC_024569	XLOC_024569	Hp	chr8:109575127-109579172	Mock-Ft	Day2-Ft	OK	43.9895	133.075	1.597	9.3948	5e-05	0.000126867	yes
XLOC_020698	XLOC_020698	Adamts9	chr6:92772698-93111749	Mock-Ft	Day2-Ft	OK	3.19478	9.66239	1.59666	6.89541	5e-05	0.000126867	yes
XLOC_013182	XLOC_013182	Tnfaip6	chr2:52038112-52056681	Mock-Ft	Day2-Ft	OK	8.03394	24.2831	1.59577	8.72338	5e-05	0.000126867	yes
XLOC_011912	XLOC_011912	Katnal2	chr18:76975811-77047296	Mock-Ft	Day2-Ft	OK	0.592813	1.787	1.59189	4.07117	5e-05	0.000126867	yes
XLOC_014797	XLOC_014797	Tgm2	chr2:158116397-158146428	Mock-Ft	Day2-Ft	OK	37.642	113.387	1.59083	8.32885	5e-05	0.000126867	yes
XLOC_020210	XLOC_020210	Clec2d	chr6:129114496-129186535	Mock-Ft	Day2-Ft	OK	68.2784	205.285	1.58813	9.16914	5e-05	0.000126867	yes
XLOC_020162	XLOC_020162	Clec4d	chr6:123262106-123275268	Mock-Ft	Day2-Ft	OK	2.58858	7.78166	1.58792	5.45922	5e-05	0.000126867	yes
XLOC_024379	XLOC_024379	Gdf15	chr8:70629393-70631635	Mock-Ft	Day2-Ft	OK	0.543541	1.63263	1.58674	3.76652	0.0001	0.000246831	yes
XLOC_001645	XLOC_001645	Vnn3	chr10:23851461-23870300	Mock-Ft	Day2-Ft	OK	1.12548	3.37664	1.58505	4.64282	5e-05	0.000126867	yes
XLOC_003597	XLOC_003597	Grn	chr11:102430321-102436809	Mock-Ft	Day2-Ft	OK	160.365	480.396	1.58286	9.17439	5e-05	0.000126867	yes
XLOC_006579	XLOC_006579	Gm2848	chr13:52551557-52573253	Mock-Ft	Day2-Ft	OK	0.311055	0.93095	1.58153	2.51983	5e-05	0.000126867	yes
XLOC_002981	XLOC_002981	Lcp2	chr11:34046959-34105735	Mock-Ft	Day2-Ft	OK	3.5047	10.4873	1.58128	6.31749	5e-05	0.000126867	yes
XLOC_003364	XLOC_003364	Rnf135	chr11:80183858-80199880	Mock-Ft	Day2-Ft	OK	5.19106	15.5313	1.58108	7.18189	5e-05	0.000126867	yes
XLOC_012284	XLOC_012284	Pcgf5	chr19:36347808-36460994	Mock-Ft	Day2-Ft	OK	8.65045	25.8522	1.57944	6.32264	5e-05	0.000126867	yes
XLOC_006732	XLOC_006732	Vcan	chr13:89655309-89742512	Mock-Ft	Day2-Ft	OK	10.253	30.6121	1.57806	8.28636	5e-05	0.000126867	yes
XLOC_010980	XLOC_010980	Ankrd66	chr17:43534173-43543639	Mock-Ft	Day2-Ft	OK	0.254166	0.757584	1.57563	2.56657	0.00235	0.0048364	yes
XLOC_005686	XLOC_005686	Gpr132	chr12:112850872-112868281	Mock-Ft	Day2-Ft	OK	1.79099	5.33779	1.57549	6.43808	5e-05	0.000126867	yes
XLOC_007095	XLOC_007095	Itih4	chr14:30886491-30901983	Mock-Ft	Day2-Ft	OK	0.14449	0.42965	1.57219	2.50354	5e-05	0.000126867	yes
XLOC_016117	XLOC_016117	Cd53	chr3:106758860-106790372	Mock-Ft	Day2-Ft	OK	12.4242	36.7445	1.56437	8.65308	5e-05	0.000126867	yes
XLOC_025136	XLOC_025136	Pstpip1	chr9:56089130-56128890	Mock-Ft	Day2-Ft	OK	10.9427	32.3282	1.56282	8.06031	5e-05	0.000126867	yes
XLOC_019844	XLOC_019844	Snx10	chr6:51523902-51590709	Mock-Ft	Day2-Ft	OK	6.70061	19.7647	1.56056	7.85213	5e-05	0.000126867	yes
XLOC_012957	XLOC_012957	Il15ra	chr2:11705083-11734521	Mock-Ft	Day2-Ft	OK	12.8993	37.9963	1.55857	7.2952	5e-05	0.000126867	yes
XLOC_008704	XLOC_008704	Tmem184b	chr15:79347550-79403303	Mock-Ft	Day2-Ft	OK	19.108	56.2544	1.55779	8.15561	5e-05	0.000126867	yes
XLOC_015615	XLOC_015615	Tifa	chr3:127788760-127798396	Mock-Ft	Day2-Ft	OK	6.1887	18.1692	1.55379	7.68038	5e-05	0.000126867	yes
XLOC_019631	XLOC_019631	Peg10	chr6:4747305-4760516	Mock-Ft	Day2-Ft	OK	0.430243	1.26096	1.5513	5.28357	5e-05	0.000126867	yes
XLOC_005163	XLOC_005163	Serpina3n	chr12:104406631-104414329	Mock-Ft	Day2-Ft	OK	54.7554	160.024	1.54721	8.64177	5e-05	0.000126867	yes
XLOC_014601	XLOC_014601	Duox2	chr2:122279249-122298664	Mock-Ft	Day2-Ft	OK	1.103	3.21949	1.5454	5.41097	5e-05	0.000126867	yes
XLOC_019232	XLOC_019232	Oas1c	chr5:120800198-120824165	Mock-Ft	Day2-Ft	OK	3.47025	10.1217	1.54434	3.13655	5e-05	0.000126867	yes
XLOC_021587	XLOC_021587	Napsa	chr7:44572444-44586846	Mock-Ft	Day2-Ft	OK	7.70693	22.4683	1.54367	7.49449	5e-05	0.000126867	yes
XLOC_011951	XLOC_011951	-	chr18:5161902-5164077	Mock-Ft	Day2-Ft	OK	0.223666	0.650565	1.54035	3.01006	0.00025	0.000590367	yes
XLOC_020156	XLOC_020156	Clec4a3	chr6:122952514-122969878	Mock-Ft	Day2-Ft	OK	9.01558	26.2032	1.53925	7.20303	5e-05	0.000126867	yes
XLOC_022207	XLOC_022207	Pira11	chr7:3836809-3915501	Mock-Ft	Day2-Ft	OK	3.20748	9.2961	1.53518	7.13974	5e-05	0.000126867	yes
XLOC_006052	XLOC_006052	Serpinb6b	chr13:32965512-32979037	Mock-Ft	Day2-Ft	OK	1.23666	3.58197	1.53431	4.64262	5e-05	0.000126867	yes
XLOC_021034	XLOC_021034	-	chr6:57536111-57536592	Mock-Ft	Day2-Ft	OK	0.903316	2.61639	1.53428	3.14195	0.0043	0.00843634	yes
XLOC_006049	XLOC_006049	-	chr13:32437064-32453209	Mock-Ft	Day2-Ft	OK	0.473796	1.37112	1.53302	1.9858	0.0001	0.000246831	yes
XLOC_001599	XLOC_001599	Zc3h12d	chr10:7823180-7870403	Mock-Ft	Day2-Ft	OK	0.726581	2.10215	1.53267	4.4641	5e-05	0.000126867	yes
XLOC_024464	XLOC_024464	Junb	chr8:84976908-84978748	Mock-Ft	Day2-Ft	OK	53.0942	153.456	1.5312	11.0214	5e-05	0.000126867	yes
XLOC_000293	XLOC_000293	-	chr1:90504470-90506221	Mock-Ft	Day2-Ft	OK	0.50691	1.46376	1.52988	3.44191	5e-05	0.000126867	yes
XLOC_002630	XLOC_002630	Hmga2	chr10:120361267-120476935	Mock-Ft	Day2-Ft	OK	0.446533	1.28813	1.52843	4.12735	5e-05	0.000126867	yes
XLOC_000110	XLOC_000110	Stat4	chr1:51996310-52107375	Mock-Ft	Day2-Ft	OK	0.475523	1.37098	1.52762	2.95831	5e-05	0.000126867	yes
XLOC_010535	XLOC_010535	Fam179a	chr17:71673260-71729669	Mock-Ft	Day2-Ft	OK	1.96896	5.67601	1.52744	5.8545	5e-05	0.000126867	yes
XLOC_012956	XLOC_012956	Il2ra	chr2:11642772-11693194	Mock-Ft	Day2-Ft	OK	0.404881	1.16687	1.52708	4.22686	5e-05	0.000126867	yes
XLOC_012690	XLOC_012690	Ankrd1	chr19:36111964-36119844	Mock-Ft	Day2-Ft	OK	6.27635	18.0596	1.52477	7.4401	5e-05	0.000126867	yes
XLOC_000316	XLOC_000316	Dusp28	chr1:92906988-92908620	Mock-Ft	Day2-Ft	OK	10.4975	30.1949	1.52426	9.24625	5e-05	0.000126867	yes
XLOC_026923	XLOC_026923	Mir221	chrX:19145288-19146526	Mock-Ft	Day2-Ft	OK	2.44129	6.99501	1.51868	3.54915	5e-05	0.000126867	yes
XLOC_008483	XLOC_008483	Basp1	chr15:25363276-25413764	Mock-Ft	Day2-Ft	OK	6.04054	17.2396	1.51298	8.6515	5e-05	0.000126867	yes
XLOC_013113	XLOC_013113	Eng	chr2:32646567-32694175	Mock-Ft	Day2-Ft	OK	21.364	60.9496	1.51243	7.94475	5e-05	0.000126867	yes
XLOC_008416	XLOC_008416	Krt86	chr15:101431013-101491512	Mock-Ft	Day2-Ft	OK	3.27305	9.31997	1.50969	2.26681	0.00105	0.00227886	yes
XLOC_014149	XLOC_014149	Lhx6	chr2:36081950-36105408	Mock-Ft	Day2-Ft	OK	1.0081	2.86156	1.50517	4.58887	5e-05	0.000126867	yes
XLOC_005425	XLOC_005425	Lsmem1	chr12:40175371-40199638	Mock-Ft	Day2-Ft	OK	1.93768	5.49864	1.50474	4.70222	5e-05	0.000126867	yes
XLOC_009649	XLOC_009649	Cd86	chr16:36568636-36666077	Mock-Ft	Day2-Ft	OK	5.90589	16.7508	1.504	6.60814	5e-05	0.000126867	yes
XLOC_021832	XLOC_021832	Art1	chr7:102101742-102111148	Mock-Ft	Day2-Ft	OK	46.8284	132.763	1.5034	8.44278	5e-05	0.000126867	yes
XLOC_014820	XLOC_014820	Wfdc12	chr2:164189230-164190632	Mock-Ft	Day2-Ft	OK	6.99241	19.8002	1.50165	5.74994	5e-05	0.000126867	yes
XLOC_019827	XLOC_019827	Gimap5	chr6:48746192-48770961	Mock-Ft	Day2-Ft	OK	0.949972	2.68814	1.50065	3.82413	5e-05	0.000126867	yes
XLOC_020464	XLOC_020464	Rarres2	chr6:48554798-48572670	Mock-Ft	Day2-Ft	OK	108.3	306.224	1.49956	7.37704	5e-05	0.000126867	yes
XLOC_003666	XLOC_003666	Cd300a	chr11:114890040-114908656	Mock-Ft	Day2-Ft	OK	3.20621	9.00512	1.48988	5.19779	5e-05	0.000126867	yes
XLOC_012251	XLOC_012251	Slc1a1	chr19:28835165-28913960	Mock-Ft	Day2-Ft	OK	0.442441	1.24112	1.48809	4.45648	5e-05	0.000126867	yes
XLOC_017632	XLOC_017632	Fam167b	chr4:129576814-129578580	Mock-Ft	Day2-Ft	OK	1.49798	4.20098	1.48771	3.39636	5e-05	0.000126867	yes
XLOC_025117	XLOC_025117	4930550C14Rik	chr9:53402757-53432973	Mock-Ft	Day2-Ft	OK	0.719831	2.0164	1.48605	3.01928	5e-05	0.000126867	yes
XLOC_000419	XLOC_000419	Chi3l1	chr1:134182403-134190031	Mock-Ft	Day2-Ft	OK	5.98766	16.767	1.48556	6.93229	5e-05	0.000126867	yes
XLOC_019165	XLOC_019165	Cryba4	chr5:112246487-112269796	Mock-Ft	Day2-Ft	OK	1.90297	5.32532	1.48462	4.60444	5e-05	0.000126867	yes
XLOC_009770	XLOC_009770	Samsn1	chr16:75858793-75909266	Mock-Ft	Day2-Ft	OK	1.89019	5.2885	1.48433	5.62394	5e-05	0.000126867	yes
XLOC_003363	XLOC_003363	Adap2	chr11:80153861-80180629	Mock-Ft	Day2-Ft	OK	3.44901	9.64135	1.48306	7.17487	5e-05	0.000126867	yes
XLOC_026263	XLOC_026263	-	chr9:65532085-65535811	Mock-Ft	Day2-Ft	OK	0.457365	1.2765	1.48078	4.47615	5e-05	0.000126867	yes
XLOC_019686	XLOC_019686	Irf5	chr6:29526624-29537321	Mock-Ft	Day2-Ft	OK	16.2784	45.426	1.48056	8.37451	5e-05	0.000126867	yes
XLOC_007395	XLOC_007395	Htr2a	chr14:74640839-74709477	Mock-Ft	Day2-Ft	OK	0.583827	1.62594	1.47766	5.14102	5e-05	0.000126867	yes
XLOC_000070	XLOC_000070	-	chr1:37000542-37006490	Mock-Ft	Day2-Ft	OK	0.169442	0.47182	1.47744	2.61507	5e-05	0.000126867	yes
XLOC_026213	XLOC_026213	-	chr9:37487874-37488930	Mock-Ft	Day2-Ft	OK	0.244808	0.677739	1.46908	2.13045	0.00365	0.00724825	yes
XLOC_008232	XLOC_008232	Csf2rb	chr15:78282509-78351388	Mock-Ft	Day2-Ft	OK	8.23008	22.7548	1.46719	5.438	5e-05	0.000126867	yes
XLOC_019338	XLOC_019338	Trim56	chr5:137105641-137116216	Mock-Ft	Day2-Ft	OK	4.2038	11.613	1.46597	7.89479	5e-05	0.000126867	yes
XLOC_004392	XLOC_004392	Gm11937	chr11:99609793-99610189	Mock-Ft	Day2-Ft	OK	1.6181	4.46714	1.46505	4.18502	0.0009	0.00197191	yes
XLOC_004384	XLOC_004384	Krtap3-3	chr11:99550131-99550863	Mock-Ft	Day2-Ft	OK	8.38327	23.132	1.4643	7.43014	5e-05	0.000126867	yes
XLOC_009968	XLOC_009968	-	chr16:89151093-89151541	Mock-Ft	Day2-Ft	OK	0.830892	2.29075	1.46309	2.98796	0.0042	0.00825452	yes
XLOC_020302	XLOC_020302	2810474O19Rik	chr6:149309413-149335663	Mock-Ft	Day2-Ft	OK	4.81361	13.2452	1.46028	7.72763	5e-05	0.000126867	yes
XLOC_002351	XLOC_002351	Srgn	chr10:62494427-62507755	Mock-Ft	Day2-Ft	OK	49.7889	136.66	1.4567	10.0151	5e-05	0.000126867	yes
XLOC_013291	XLOC_013291	Slc43a1	chr2:84838747-84863767	Mock-Ft	Day2-Ft	OK	5.57192	15.2775	1.45516	7.2015	5e-05	0.000126867	yes
XLOC_004718	XLOC_004718	-	chr11:58230320-58232629	Mock-Ft	Day2-Ft	OK	0.237088	0.64981	1.45459	2.92358	5e-05	0.000126867	yes
XLOC_020912	XLOC_020912	Gprc5d	chr6:135105990-135118283	Mock-Ft	Day2-Ft	OK	3.033	8.31142	1.45435	5.37118	5e-05	0.000126867	yes
XLOC_015888	XLOC_015888	Lrat	chr3:82876704-82943638	Mock-Ft	Day2-Ft	OK	0.163491	0.446335	1.44891	3.32522	5e-05	0.000126867	yes
XLOC_019048	XLOC_019048	Cox18	chr5:90214691-90223996	Mock-Ft	Day2-Ft	OK	7.01598	19.1432	1.44812	6.32099	5e-05	0.000126867	yes
XLOC_017280	XLOC_017280	Coro2a	chr4:46536936-46602187	Mock-Ft	Day2-Ft	OK	4.46793	12.1817	1.44704	7.31513	5e-05	0.000126867	yes
XLOC_001279	XLOC_001279	Darc	chr1:173320013-173367760	Mock-Ft	Day2-Ft	OK	32.6153	88.8628	1.44603	7.36322	5e-05	0.000126867	yes
XLOC_007838	XLOC_007838	Fndc3a	chr14:72537857-72710654	Mock-Ft	Day2-Ft	OK	9.61244	26.185	1.44577	7.95224	5e-05	0.000126867	yes
XLOC_010228	XLOC_010228	Abcg1	chr17:31057693-31117981	Mock-Ft	Day2-Ft	OK	3.55236	9.66908	1.4446	7.95864	5e-05	0.000126867	yes
XLOC_004400	XLOC_004400	Krtap4-6	chr11:99665042-99665960	Mock-Ft	Day2-Ft	OK	1.89146	5.14322	1.44317	5.1511	5e-05	0.000126867	yes
XLOC_011619	XLOC_011619	Pmaip1	chr18:66458594-66465558	Mock-Ft	Day2-Ft	OK	1.67076	4.53075	1.43925	5.38082	5e-05	0.000126867	yes
XLOC_015452	XLOC_015452	Ctss	chr3:95526785-95556403	Mock-Ft	Day2-Ft	OK	123.041	333.39	1.43807	9.31105	5e-05	0.000126867	yes
XLOC_003008	XLOC_003008	Havcr1	chr11:46739813-46782138	Mock-Ft	Day2-Ft	OK	0.16658	0.451009	1.43694	1.28001	0.00105	0.00227886	yes
XLOC_020275	XLOC_020275	Etnk1	chr6:143167229-143208547	Mock-Ft	Day2-Ft	OK	7.56845	20.4536	1.43429	8.45498	5e-05	0.000126867	yes
XLOC_024483	XLOC_024483	Snx20	chr8:88621648-88636149	Mock-Ft	Day2-Ft	OK	4.81116	12.995	1.4335	4.88484	5e-05	0.000126867	yes
XLOC_001258	XLOC_001258	Ly9	chr1:171559131-171609897	Mock-Ft	Day2-Ft	OK	1.5136	4.07829	1.42998	4.01072	5e-05	0.000126867	yes
XLOC_017179	XLOC_017179	-	chr4:32158932-32178589	Mock-Ft	Day2-Ft	OK	0.491224	1.32289	1.42924	2.1984	0.00055	0.00124253	yes
XLOC_026992	XLOC_026992	Apln	chrX:48025144-48143754	Mock-Ft	Day2-Ft	OK	1.24528	3.34724	1.4265	4.01241	5e-05	0.000126867	yes
XLOC_012405	XLOC_012405	Casp7	chr19:56396668-56442420	Mock-Ft	Day2-Ft	OK	4.58838	12.3167	1.42456	6.76029	5e-05	0.000126867	yes
XLOC_013771	XLOC_013771	Lbp	chr2:158303676-158332852	Mock-Ft	Day2-Ft	OK	84.2375	226.051	1.42411	8.0178	5e-05	0.000126867	yes
XLOC_019963	XLOC_019963	Loxl3	chr6:83034223-83067219	Mock-Ft	Day2-Ft	OK	8.87325	23.807	1.42385	4.52073	5e-05	0.000126867	yes
XLOC_004395	XLOC_004395	Krtap4-1	chr11:99627228-99628239	Mock-Ft	Day2-Ft	OK	3.0605	8.20565	1.42285	5.95157	5e-05	0.000126867	yes
XLOC_016895	XLOC_016895	Marcksl1	chr4:129512552-129515981	Mock-Ft	Day2-Ft	OK	18.049	48.3437	1.42141	7.73277	5e-05	0.000126867	yes
XLOC_004413	XLOC_004413	Krt34	chr11:100037350-100041554	Mock-Ft	Day2-Ft	OK	5.10984	13.6656	1.4192	6.92578	5e-05	0.000126867	yes
XLOC_018362	XLOC_018362	Cxcl5	chr5:90758899-90761625	Mock-Ft	Day2-Ft	OK	2.14394	5.71376	1.41418	4.99409	5e-05	0.000126867	yes
XLOC_018545	XLOC_018545	Naa25	chr5:121397967-121444439	Mock-Ft	Day2-Ft	OK	7.51312	19.9895	1.41176	6.76098	5e-05	0.000126867	yes
XLOC_004390	XLOC_004390	Krtap9-3	chr11:99597347-99598106	Mock-Ft	Day2-Ft	OK	5.53786	14.7049	1.4089	6.44603	5e-05	0.000126867	yes
XLOC_005093	XLOC_005093	Batf	chr12:85686028-85709087	Mock-Ft	Day2-Ft	OK	1.45367	3.8554	1.40718	3.45252	5e-05	0.000126867	yes
XLOC_015357	XLOC_015357	Muc1	chr3:89228620-89233456	Mock-Ft	Day2-Ft	OK	1.09343	2.89775	1.40607	4.53314	5e-05	0.000126867	yes
XLOC_002122	XLOC_002122	Timeless	chr10:128232062-128252941	Mock-Ft	Day2-Ft	OK	6.2673	16.6064	1.40583	6.40816	5e-05	0.000126867	yes
XLOC_009185	XLOC_009185	B3gnt5	chr16:19760233-19772753	Mock-Ft	Day2-Ft	OK	0.336068	0.890214	1.4054	3.80075	5e-05	0.000126867	yes
XLOC_022385	XLOC_022385	Ceacam16	chr7:19851922-19871429	Mock-Ft	Day2-Ft	OK	0.319881	0.847179	1.40513	2.42407	5e-05	0.000126867	yes
XLOC_000237	XLOC_000237	Ccl20	chr1:83116765-83119167	Mock-Ft	Day2-Ft	OK	0.532328	1.4098	1.4051	2.04198	0.0017	0.00357636	yes
XLOC_004391	XLOC_004391	Gm11938	chr11:99602645-99603308	Mock-Ft	Day2-Ft	OK	5.87305	15.5284	1.40273	6.78819	5e-05	0.000126867	yes
XLOC_001721	XLOC_001721	Ascc3	chr10:50592668-50851444	Mock-Ft	Day2-Ft	OK	9.64476	25.489	1.40206	6.69337	5e-05	0.000126867	yes
XLOC_009792	XLOC_009792	Krtap26-1	chr16:88646823-88647796	Mock-Ft	Day2-Ft	OK	1.30898	3.4587	1.40179	4.26977	5e-05	0.000126867	yes
XLOC_020778	XLOC_020778	-	chr6:120484667-120487528	Mock-Ft	Day2-Ft	OK	0.418766	1.10589	1.40098	3.52982	5e-05	0.000126867	yes
XLOC_005551	XLOC_005551	Npc2	chr12:84754558-84773112	Mock-Ft	Day2-Ft	OK	66.7446	176.176	1.4003	8.00462	5e-05	0.000126867	yes
XLOC_009812	XLOC_009812	Krtap8-1	chr16:89487373-89487952	Mock-Ft	Day2-Ft	OK	60.7579	159.964	1.3966	10.1371	5e-05	0.000126867	yes
XLOC_004216	XLOC_004216	Evi2a	chr11:79339793-79581609	Mock-Ft	Day2-Ft	OK	27.382	72.0421	1.39561	6.12704	5e-05	0.000126867	yes
XLOC_007191	XLOC_007191	Rnase6	chr14:51124036-51132174	Mock-Ft	Day2-Ft	OK	3.70416	9.73911	1.39464	4.49814	5e-05	0.000126867	yes
XLOC_002243	XLOC_002243	Tmem200a	chr10:25991185-26079447	Mock-Ft	Day2-Ft	OK	0.241033	0.63342	1.39393	3.11273	5e-05	0.000126867	yes
XLOC_009813	XLOC_009813	Krtap7-1	chr16:89507702-89508323	Mock-Ft	Day2-Ft	OK	36.2507	95.0464	1.39062	9.41475	5e-05	0.000126867	yes
XLOC_017794	XLOC_017794	Tnfrsf1b	chr4:145212367-145246900	Mock-Ft	Day2-Ft	OK	6.7321	17.6403	1.38974	7.52643	5e-05	0.000126867	yes
XLOC_010547	XLOC_010547	Ltbp1	chr17:75005528-75392967	Mock-Ft	Day2-Ft	OK	14.1048	36.911	1.38787	6.8506	5e-05	0.000126867	yes
XLOC_014115	XLOC_014115	Lcn2	chr2:32384634-32388045	Mock-Ft	Day2-Ft	OK	26.2498	68.5768	1.38541	7.2297	5e-05	0.000126867	yes
XLOC_012797	XLOC_012797	Gfra1	chr19:58235477-58455873	Mock-Ft	Day2-Ft	OK	3.6512	9.53491	1.38485	7.10162	5e-05	0.000126867	yes
XLOC_007188	XLOC_007188	Rnase10	chr14:51007645-51010758	Mock-Ft	Day2-Ft	OK	0.203559	0.531194	1.38379	1.71631	0.0029	0.00585497	yes
XLOC_024168	XLOC_024168	Rab20	chr8:11453425-11480458	Mock-Ft	Day2-Ft	OK	4.13117	10.7716	1.38261	3.75176	5e-05	0.000126867	yes
XLOC_024905	XLOC_024905	AB124611	chr9:21526176-21545484	Mock-Ft	Day2-Ft	OK	5.35744	13.9471	1.38035	5.50486	5e-05	0.000126867	yes
XLOC_013842	XLOC_013842	1500012F01Rik	chr2:167035721-167065862	Mock-Ft	Day2-Ft	OK	62.022	161.414	1.37991	4.31618	5e-05	0.000126867	yes
XLOC_022797	XLOC_022797	-	chr7:75768769-75782312	Mock-Ft	Day2-Ft	OK	6.11144	15.8822	1.37783	6.35515	5e-05	0.000126867	yes
XLOC_004399	XLOC_004399	Gm11563	chr11:99657941-99658959	Mock-Ft	Day2-Ft	OK	1.51672	3.93569	1.37567	4.49837	5e-05	0.000126867	yes
XLOC_026326	XLOC_026326	-	chr9:121792570-121794202	Mock-Ft	Day2-Ft	OK	0.405707	1.04877	1.37019	3.05703	5e-05	0.000126867	yes
XLOC_020504	XLOC_020504	Nt5c3	chr6:56882401-56923932	Mock-Ft	Day2-Ft	OK	39.8674	103.054	1.37013	7.69245	5e-05	0.000126867	yes
XLOC_026332	XLOC_026332	-	chr9:124112654-124113764	Mock-Ft	Day2-Ft	OK	0.490307	1.26554	1.36799	2.93088	0.00015	0.000363532	yes
XLOC_010453	XLOC_010453	Trem1	chr17:48232738-48246924	Mock-Ft	Day2-Ft	OK	0.336063	0.866618	1.36667	3.17853	5e-05	0.000126867	yes
XLOC_009398	XLOC_009398	-	chr16:89040924-89041394	Mock-Ft	Day2-Ft	OK	5.43467	14.0105	1.36625	2.53297	5e-05	0.000126867	yes
XLOC_017631	XLOC_017631	Lck	chr4:129548343-129573641	Mock-Ft	Day2-Ft	OK	1.28771	3.3176	1.36533	4.55742	5e-05	0.000126867	yes
XLOC_016123	XLOC_016123	Kcnc4	chr3:107438299-107460056	Mock-Ft	Day2-Ft	OK	5.99681	15.4216	1.36269	6.53438	5e-05	0.000126867	yes
XLOC_025000	XLOC_025000	Vwa5a	chr9:38718267-38769901	Mock-Ft	Day2-Ft	OK	18.5866	47.7413	1.36097	7.2245	5e-05	0.000126867	yes
XLOC_011221	XLOC_011221	-	chr17:13039580-13040179	Mock-Ft	Day2-Ft	OK	1.58434	4.06793	1.36041	3.95485	5e-05	0.000126867	yes
XLOC_016205	XLOC_016205	5730508B09Rik	chr3:127869070-127896323	Mock-Ft	Day2-Ft	OK	9.55238	24.4605	1.35652	6.99048	5e-05	0.000126867	yes
XLOC_009397	XLOC_009397	Krtap6-1	chr16:89031698-89032292	Mock-Ft	Day2-Ft	OK	8.77563	22.4462	1.35489	7.07894	5e-05	0.000126867	yes
XLOC_000764	XLOC_000764	Neurl3	chr1:36264521-36274853	Mock-Ft	Day2-Ft	OK	4.72521	12.0762	1.35371	5.85172	5e-05	0.000126867	yes
XLOC_013218	XLOC_013218	Dhrs9	chr2:69380461-69403086	Mock-Ft	Day2-Ft	OK	0.555938	1.41783	1.35069	3.94191	5e-05	0.000126867	yes
XLOC_020498	XLOC_020498	Crhr2	chr6:55090047-55133111	Mock-Ft	Day2-Ft	OK	3.66979	9.35428	1.34993	6.34527	5e-05	0.000126867	yes
XLOC_009292	XLOC_009292	Hcls1	chr16:36934982-36963215	Mock-Ft	Day2-Ft	OK	13.817	35.1982	1.34906	6.96197	5e-05	0.000126867	yes
XLOC_013504	XLOC_013504	Dll4	chr2:119321198-119335666	Mock-Ft	Day2-Ft	OK	2.14321	5.4566	1.34823	5.70135	5e-05	0.000126867	yes
XLOC_001044	XLOC_001044	Nckap5	chr1:125913635-126830632	Mock-Ft	Day2-Ft	OK	0.585179	1.48819	1.34661	3.40796	5e-05	0.000126867	yes
XLOC_001300	XLOC_001300	Hmga2-ps1	chr1:176814811-177260518	Mock-Ft	Day2-Ft	OK	6.0351	15.3334	1.34523	3.50421	5e-05	0.000126867	yes
XLOC_004408	XLOC_004408	Krtap4-16	chr11:99850654-99851605	Mock-Ft	Day2-Ft	OK	1.82337	4.63157	1.34489	4.77309	5e-05	0.000126867	yes
XLOC_008561	XLOC_008561	Fbxo32	chr15:58175878-58214892	Mock-Ft	Day2-Ft	OK	9.8785	25.08	1.34417	7.53267	5e-05	0.000126867	yes
XLOC_008683	XLOC_008683	Csf2rb2	chr15:78282509-78351388	Mock-Ft	Day2-Ft	OK	12.5536	31.8581	1.34356	5.53116	5e-05	0.000126867	yes
XLOC_025348	XLOC_025348	-	chr9:102983600-102987790	Mock-Ft	Day2-Ft	OK	0.254122	0.644664	1.34303	3.25641	5e-05	0.000126867	yes
XLOC_020155	XLOC_020155	Clec4a1	chr6:122921813-122934619	Mock-Ft	Day2-Ft	OK	12.07	30.5983	1.34202	6.60084	5e-05	0.000126867	yes
XLOC_017154	XLOC_017154	Tmem67	chr4:12039355-12087976	Mock-Ft	Day2-Ft	OK	3.6411	9.22201	1.34071	4.98334	5e-05	0.000126867	yes
XLOC_006300	XLOC_006300	Zfp366	chr13:99184447-99250657	Mock-Ft	Day2-Ft	OK	0.286909	0.72608	1.33953	1.88654	0.00025	0.000590367	yes
XLOC_022551	XLOC_022551	Zbtb32	chr7:30589315-30593990	Mock-Ft	Day2-Ft	OK	0.733925	1.85424	1.33712	3.50649	5e-05	0.000126867	yes
XLOC_000926	XLOC_000926	Wdfy1	chr1:79699530-79761794	Mock-Ft	Day2-Ft	OK	4.23586	10.6781	1.33392	5.71851	5e-05	0.000126867	yes
XLOC_023265	XLOC_023265	Adam8	chr7:139978939-139992559	Mock-Ft	Day2-Ft	OK	5.83108	14.6992	1.33391	6.95111	5e-05	0.000126867	yes
XLOC_014605	XLOC_014605	Bambi-ps1	chr2:122466582-122467797	Mock-Ft	Day2-Ft	OK	1.52387	3.83785	1.33256	4.39569	5e-05	0.000126867	yes
XLOC_003832	XLOC_003832	Plek	chr11:16971205-17051044	Mock-Ft	Day2-Ft	OK	8.97839	22.6102	1.33244	7.1154	5e-05	0.000126867	yes
XLOC_003635	XLOC_003635	Ctla2a	chr11:106750648-106779537	Mock-Ft	Day2-Ft	OK	3.12183	7.83286	1.32715	4.22244	5e-05	0.000126867	yes
XLOC_024195	XLOC_024195	Angpt2	chr8:18595172-18803362	Mock-Ft	Day2-Ft	OK	3.46789	8.68307	1.32415	5.57985	5e-05	0.000126867	yes
XLOC_012511	XLOC_012511	Ccdc88b	chr19:6844593-6858227	Mock-Ft	Day2-Ft	OK	1.44113	3.60807	1.32403	5.86738	5e-05	0.000126867	yes
XLOC_009806	XLOC_009806	Krtap22-2	chr16:89010379-89010759	Mock-Ft	Day2-Ft	OK	21.2984	53.2124	1.32102	9.44599	5e-05	0.000126867	yes
XLOC_024825	XLOC_024825	Casp1	chr9:5298399-5307292	Mock-Ft	Day2-Ft	OK	29.9146	74.6655	1.31959	4.84381	5e-05	0.000126867	yes
XLOC_017056	XLOC_017056	Mthfr	chr4:148004086-148059562	Mock-Ft	Day2-Ft	OK	5.92755	14.7812	1.31826	6.03497	5e-05	0.000126867	yes
XLOC_006295	XLOC_006295	Enc1	chr13:97241104-97253040	Mock-Ft	Day2-Ft	OK	3.07751	7.66967	1.3174	6.60664	5e-05	0.000126867	yes
XLOC_006385	XLOC_006385	Lgals8	chr13:12439410-12461738	Mock-Ft	Day2-Ft	OK	26.3596	65.6878	1.3173	6.97338	5e-05	0.000126867	yes
XLOC_002947	XLOC_002947	4933430M04Rik	chr11:24481908-24570520	Mock-Ft	Day2-Ft	OK	0.417462	1.03975	1.31651	1.95733	0.0005	0.00113608	yes
XLOC_005280	XLOC_005280	Pld4	chr12:112760654-112768988	Mock-Ft	Day2-Ft	OK	27.4567	68.3203	1.31516	6.97079	5e-05	0.000126867	yes
XLOC_001250	XLOC_001250	Fcer1g	chr1:171229571-171234349	Mock-Ft	Day2-Ft	OK	124.229	309.006	1.31464	10.3336	5e-05	0.000126867	yes
XLOC_024832	XLOC_024832	Mmp3	chr9:7445821-7455974	Mock-Ft	Day2-Ft	OK	17.6076	43.7742	1.31388	7.7921	5e-05	0.000126867	yes
XLOC_000549	XLOC_000549	Sh2d1b1	chr1:170277265-170287688	Mock-Ft	Day2-Ft	OK	0.744121	1.84832	1.31261	2.98904	5e-05	0.000126867	yes
XLOC_001373	XLOC_001373	Hsd11b1	chr1:193207707-193281193	Mock-Ft	Day2-Ft	OK	6.71859	16.6727	1.31126	5.37712	5e-05	0.000126867	yes
XLOC_004461	XLOC_004461	Pyy	chr11:102106675-102107973	Mock-Ft	Day2-Ft	OK	3.79778	9.4202	1.3106	3.7139	5e-05	0.000126867	yes
XLOC_009965	XLOC_009965	-	chr16:88981258-88981821	Mock-Ft	Day2-Ft	OK	5.3637	13.2983	1.30995	5.57915	5e-05	0.000126867	yes
XLOC_024704	XLOC_024704	-	chr8:22807603-22809470	Mock-Ft	Day2-Ft	OK	0.202791	0.500519	1.30343	2.20275	0.00435	0.00852844	yes
XLOC_011265	XLOC_011265	-	chr17:29488909-29490344	Mock-Ft	Day2-Ft	OK	0.39047	0.963066	1.30242	2.73618	0.0004	0.00092092	yes
XLOC_010780	XLOC_010780	Bak1	chr17:27017863-27036378	Mock-Ft	Day2-Ft	OK	12.3176	30.3596	1.30143	6.86924	5e-05	0.000126867	yes
XLOC_023902	XLOC_023902	Nod2	chr8:88647346-88688529	Mock-Ft	Day2-Ft	OK	2.58953	6.37629	1.30003	5.12647	5e-05	0.000126867	yes
XLOC_025527	XLOC_025527	-	chr9:123923738-123929635	Mock-Ft	Day2-Ft	OK	0.200404	0.493362	1.29973	2.14212	5e-05	0.000126867	yes
XLOC_004957	XLOC_004957	Coch	chr12:51593340-51605781	Mock-Ft	Day2-Ft	OK	84.2276	207.341	1.29964	7.21377	5e-05	0.000126867	yes
XLOC_012258	XLOC_012258	Jak2	chr19:29251827-29313080	Mock-Ft	Day2-Ft	OK	16.9273	41.6331	1.29838	6.9173	5e-05	0.000126867	yes
XLOC_009194	XLOC_009194	Ece2	chr16:20611600-20645915	Mock-Ft	Day2-Ft	OK	8.84145	21.7315	1.29743	6.65	5e-05	0.000126867	yes
XLOC_003543	XLOC_003543	Gm11567	chr11:99879186-99880229	Mock-Ft	Day2-Ft	OK	1.39989	3.43684	1.29577	4.10939	5e-05	0.000126867	yes
XLOC_002164	XLOC_002164	Tespa1	chr10:130322851-130365817	Mock-Ft	Day2-Ft	OK	0.617419	1.51291	1.29301	2.87958	5e-05	0.000126867	yes
XLOC_005072	XLOC_005072	Acot5	chr12:84069324-84076019	Mock-Ft	Day2-Ft	OK	0.443032	1.08522	1.2925	3.00981	0.00035	0.000811888	yes
XLOC_011162	XLOC_011162	4933433H22Rik	chr17:84019997-84098293	Mock-Ft	Day2-Ft	OK	0.599925	1.4683	1.29129	2.75613	5e-05	0.000126867	yes
XLOC_006362	XLOC_006362	-	chr13:120009900-120021119	Mock-Ft	Day2-Ft	OK	3.5503	8.66993	1.28808	1.86097	0.00155	0.00328054	yes
XLOC_009396	XLOC_009396	Gm10229	chr16:89015276-89015846	Mock-Ft	Day2-Ft	OK	21.4359	52.3147	1.28719	8.2784	5e-05	0.000126867	yes
XLOC_024651	XLOC_024651	Fanca	chr8:123254194-123318576	Mock-Ft	Day2-Ft	OK	1.51673	3.69883	1.2861	3.77705	5e-05	0.000126867	yes
XLOC_014643	XLOC_014643	Il1b	chr2:129364573-129375733	Mock-Ft	Day2-Ft	OK	5.01023	12.2103	1.28516	5.64545	5e-05	0.000126867	yes
XLOC_023260	XLOC_023260	Stk32c	chr7:139103637-139242973	Mock-Ft	Day2-Ft	OK	3.29048	8.01745	1.28484	5.58641	5e-05	0.000126867	yes
XLOC_015820	XLOC_015820	Tm4sf1	chr3:57285629-57301919	Mock-Ft	Day2-Ft	OK	35.6149	86.7395	1.28421	7.30151	5e-05	0.000126867	yes
XLOC_012223	XLOC_012223	Trpm6	chr19:18749982-18892511	Mock-Ft	Day2-Ft	OK	1.01171	2.46125	1.28259	2.89834	5e-05	0.000126867	yes
XLOC_018654	XLOC_018654	Plod3	chr5:136982193-136996646	Mock-Ft	Day2-Ft	OK	19.6738	47.858	1.28249	6.62281	5e-05	0.000126867	yes
XLOC_003179	XLOC_003179	Sco1	chr11:67037835-67067982	Mock-Ft	Day2-Ft	OK	2.35297	5.71938	1.28138	4.64996	5e-05	0.000126867	yes
XLOC_015227	XLOC_015227	Ccrn4l	chr3:51224446-51251654	Mock-Ft	Day2-Ft	OK	5.7135	13.8694	1.27946	6.802	5e-05	0.000126867	yes
XLOC_007037	XLOC_007037	Il3ra	chr14:14346130-14355506	Mock-Ft	Day2-Ft	OK	11.3736	27.5777	1.27781	7.10728	5e-05	0.000126867	yes
XLOC_010506	XLOC_010506	Vav1	chr17:57279088-57329236	Mock-Ft	Day2-Ft	OK	3.59065	8.70601	1.27777	6.55096	5e-05	0.000126867	yes
XLOC_015423	XLOC_015423	Tchhl1	chr3:93468753-93471980	Mock-Ft	Day2-Ft	OK	1.07002	2.59247	1.27669	3.81616	5e-05	0.000126867	yes
XLOC_022939	XLOC_022939	Art5	chr7:102096878-102100919	Mock-Ft	Day2-Ft	OK	9.31772	22.552	1.27521	5.99218	5e-05	0.000126867	yes
XLOC_007389	XLOC_007389	Gm9199	chr14:73025602-73049114	Mock-Ft	Day2-Ft	OK	0.489761	1.18524	1.27503	2.44458	0.00045	0.00102879	yes
XLOC_012658	XLOC_012658	Insl6	chr19:29321353-29325318	Mock-Ft	Day2-Ft	OK	1.87598	4.53813	1.27446	3.9551	5e-05	0.000126867	yes
XLOC_022463	XLOC_022463	Pou2f2	chr7:25086846-25132501	Mock-Ft	Day2-Ft	OK	0.930681	2.24737	1.27188	5.45036	5e-05	0.000126867	yes
XLOC_010749	XLOC_010749	Tpsab1	chr17:25343244-25345625	Mock-Ft	Day2-Ft	OK	3.64139	8.77502	1.26891	4.44969	5e-05	0.000126867	yes
XLOC_004539	XLOC_004539	4732490B19Rik	chr11:113203314-113209769	Mock-Ft	Day2-Ft	OK	0.250549	0.602473	1.2658	2.37731	0.0001	0.000246831	yes
XLOC_010626	XLOC_010626	Rnaset2b	chr17:8128590-8147832	Mock-Ft	Day2-Ft	OK	3.4202	8.21049	1.26339	4.27727	5e-05	0.000126867	yes
XLOC_006073	XLOC_006073	Ly86	chr13:37345344-37419036	Mock-Ft	Day2-Ft	OK	22.568	54.1007	1.26137	7.82499	5e-05	0.000126867	yes
XLOC_020792	XLOC_020792	C3ar1	chr6:122846469-122856189	Mock-Ft	Day2-Ft	OK	7.2518	17.3689	1.26009	6.99386	5e-05	0.000126867	yes
XLOC_004441	XLOC_004441	Stat3	chr11:100886809-100939511	Mock-Ft	Day2-Ft	OK	39.1769	93.7523	1.25885	7.20449	5e-05	0.000126867	yes
XLOC_008204	XLOC_008204	Grina	chr15:76246748-76249914	Mock-Ft	Day2-Ft	OK	101.41	242.098	1.25539	7.6667	5e-05	0.000126867	yes
XLOC_013584	XLOC_013584	Tgm6	chr2:130123284-130155787	Mock-Ft	Day2-Ft	OK	0.467552	1.11497	1.25381	3.05019	5e-05	0.000126867	yes
XLOC_020391	XLOC_020391	Wdr91	chr6:34863145-34910831	Mock-Ft	Day2-Ft	OK	19.5619	46.5464	1.25062	6.67179	5e-05	0.000126867	yes
XLOC_009393	XLOC_009393	Krtap13-1	chr16:88728861-88729611	Mock-Ft	Day2-Ft	OK	13.4114	31.8762	1.24902	7.04291	5e-05	0.000126867	yes
XLOC_002267	XLOC_002267	Fam26d	chr10:34037596-34109815	Mock-Ft	Day2-Ft	OK	0.768034	1.82316	1.2472	1.96397	0.0033	0.00660104	yes
XLOC_007665	XLOC_007665	Ear11	chr14:51255261-51256112	Mock-Ft	Day2-Ft	OK	0.603918	1.43315	1.24677	2.26417	0.00345	0.00687748	yes
XLOC_012843	XLOC_012843	-	chr19:16400164-16401516	Mock-Ft	Day2-Ft	OK	0.264013	0.62577	1.24503	2.09058	0.0049	0.00952542	yes
XLOC_009810	XLOC_009810	Krtap21-1	chr16:89403026-89403774	Mock-Ft	Day2-Ft	OK	6.9853	16.5458	1.24407	6.14622	5e-05	0.000126867	yes
XLOC_011131	XLOC_011131	-	chr17:74519663-74528125	Mock-Ft	Day2-Ft	OK	1.14533	2.71234	1.24378	2.61642	0.0037	0.00734001	yes
XLOC_020146	XLOC_020146	Mug-ps1	chr6:122176052-122248566	Mock-Ft	Day2-Ft	OK	0.194573	0.460639	1.24332	2.87558	5e-05	0.000126867	yes
XLOC_004551	XLOC_004551	Cd300ld	chr11:114982272-114989912	Mock-Ft	Day2-Ft	OK	2.50471	5.91907	1.24073	5.07727	5e-05	0.000126867	yes
XLOC_008906	XLOC_008906	Krt72	chr15:101776559-101786458	Mock-Ft	Day2-Ft	OK	1.28922	3.04622	1.24052	4.00018	5e-05	0.000126867	yes
XLOC_001381	XLOC_001381	-	chr1:3199879-3203373	Mock-Ft	Day2-Ft	OK	0.279247	0.659697	1.24026	3.09049	5e-05	0.000126867	yes
XLOC_019354	XLOC_019354	Pilrb1	chr5:137852146-137871794	Mock-Ft	Day2-Ft	OK	2.35288	5.55638	1.23972	3.7814	5e-05	0.000126867	yes
XLOC_009811	XLOC_009811	Krtap6-2	chr16:89419322-89420111	Mock-Ft	Day2-Ft	OK	6.94857	16.3916	1.23817	6.29953	5e-05	0.000126867	yes
XLOC_004411	XLOC_004411	Krt33a	chr11:100011198-100016212	Mock-Ft	Day2-Ft	OK	8.18248	19.284	1.23679	6.61533	5e-05	0.000126867	yes
XLOC_012874	XLOC_012874	-	chr19:41268731-41271634	Mock-Ft	Day2-Ft	OK	0.328193	0.77308	1.23607	3.06621	5e-05	0.000126867	yes
XLOC_019725	XLOC_019725	Zc3hav1	chr6:38305241-38355869	Mock-Ft	Day2-Ft	OK	9.89807	23.3004	1.23513	2.15375	0.00085	0.00186921	yes
XLOC_022505	XLOC_022505	Zfp36	chr7:28376783-28379228	Mock-Ft	Day2-Ft	OK	38.0282	89.2689	1.23109	8.11218	5e-05	0.000126867	yes
XLOC_007703	XLOC_007703	Slc7a8	chr14:54722207-54781934	Mock-Ft	Day2-Ft	OK	7.43157	17.4404	1.23069	6.75646	5e-05	0.000126867	yes
XLOC_020878	XLOC_020878	Klra4	chr6:129972081-130386874	Mock-Ft	Day2-Ft	OK	0.511099	1.19945	1.23069	1.45307	0.00045	0.00102879	yes
XLOC_022374	XLOC_022374	Relb	chr7:19606214-19629438	Mock-Ft	Day2-Ft	OK	14.0744	33.0086	1.22977	6.48605	5e-05	0.000126867	yes
XLOC_000875	XLOC_000875	Acadl	chr1:66830852-66863291	Mock-Ft	Day2-Ft	OK	44.1163	103.443	1.22945	6.92341	5e-05	0.000126867	yes
XLOC_000346	XLOC_000346	Zcchc2	chr1:105973508-106034079	Mock-Ft	Day2-Ft	OK	6.80607	15.9532	1.22895	6.94842	5e-05	0.000126867	yes
XLOC_009574	XLOC_009574	Igf2bp2	chr16:22058950-22163299	Mock-Ft	Day2-Ft	OK	1.7953	4.20592	1.2282	4.80965	5e-05	0.000126867	yes
XLOC_023720	XLOC_023720	Asb5	chr8:54520432-54610098	Mock-Ft	Day2-Ft	OK	16.0534	37.6069	1.22812	2.28741	0.00115	0.00248204	yes
XLOC_022940	XLOC_022940	Chrna10	chr7:102111265-102116797	Mock-Ft	Day2-Ft	OK	0.549241	1.28478	1.22601	3.17821	5e-05	0.000126867	yes
XLOC_025950	XLOC_025950	Mb21d1	chr9:78430467-78443173	Mock-Ft	Day2-Ft	OK	1.51043	3.53055	1.22493	4.98065	5e-05	0.000126867	yes
XLOC_017776	XLOC_017776	Pdpn	chr4:143267421-143299547	Mock-Ft	Day2-Ft	OK	14.9457	34.9246	1.22452	6.62648	5e-05	0.000126867	yes
XLOC_003266	XLOC_003266	Ankfy1	chr11:72690001-72774926	Mock-Ft	Day2-Ft	OK	8.32421	19.4473	1.22418	7.01001	5e-05	0.000126867	yes
XLOC_009808	XLOC_009808	Krtap6-5	chr16:89047288-89047899	Mock-Ft	Day2-Ft	OK	10.2468	23.8557	1.21917	6.44762	5e-05	0.000126867	yes
XLOC_018646	XLOC_018646	Rasa4	chr5:136083915-136111860	Mock-Ft	Day2-Ft	OK	20.5246	47.7705	1.21876	7.11596	5e-05	0.000126867	yes
XLOC_014464	XLOC_014464	Accsl	chr2:93855362-93915326	Mock-Ft	Day2-Ft	OK	0.190239	0.442026	1.21632	1.88324	0.00155	0.00328054	yes
XLOC_000153	XLOC_000153	Ctla4	chr1:60909024-60915830	Mock-Ft	Day2-Ft	OK	0.350633	0.814403	1.21578	2.29432	0.0003	0.000701624	yes
XLOC_001160	XLOC_001160	Ier5	chr1:155096366-155099636	Mock-Ft	Day2-Ft	OK	10.571	24.5042	1.21292	7.4645	5e-05	0.000126867	yes
XLOC_016256	XLOC_016256	Clca1	chr3:144730315-144780161	Mock-Ft	Day2-Ft	OK	5.12254	11.8517	1.21016	5.25407	5e-05	0.000126867	yes
XLOC_019961	XLOC_019961	Tacr1	chr6:82400003-82560104	Mock-Ft	Day2-Ft	OK	0.957506	2.21329	1.20884	4.70291	5e-05	0.000126867	yes
XLOC_002027	XLOC_002027	Ptprq	chr10:107495206-107720027	Mock-Ft	Day2-Ft	OK	1.10198	2.54706	1.20874	2.41876	0.0001	0.000246831	yes
XLOC_013981	XLOC_013981	Pfkfb3	chr2:11470051-11553950	Mock-Ft	Day2-Ft	OK	9.07344	20.9659	1.20832	6.82154	5e-05	0.000126867	yes
XLOC_017077	XLOC_017077	Tnfrsf9	chr4:150914654-150946102	Mock-Ft	Day2-Ft	OK	0.514817	1.18937	1.20806	2.60929	5e-05	0.000126867	yes
XLOC_011219	XLOC_011219	-	chr17:13037124-13037804	Mock-Ft	Day2-Ft	OK	1.02423	2.36598	1.20789	3.00385	0.0006	0.00134856	yes
XLOC_012666	XLOC_012666	-	chr19:29853845-29860572	Mock-Ft	Day2-Ft	OK	0.356794	0.823992	1.20754	2.36273	5e-05	0.000126867	yes
XLOC_015544	XLOC_015544	AI504432	chr3:107039503-107098651	Mock-Ft	Day2-Ft	OK	0.628715	1.45087	1.20644	4.21036	5e-05	0.000126867	yes
XLOC_022331	XLOC_022331	Sepw1	chr7:15917207-15922371	Mock-Ft	Day2-Ft	OK	401.372	925.362	1.20508	9.0771	5e-05	0.000126867	yes
XLOC_020790	XLOC_020790	Gdf3	chr6:122605402-122610071	Mock-Ft	Day2-Ft	OK	0.23496	0.541271	1.20393	2.10366	0.00135	0.00288341	yes
XLOC_007017	XLOC_007017	Gm5796	chr14:4023940-4041368	Mock-Ft	Day2-Ft	OK	0.303934	0.700077	1.20375	2.36929	0.00115	0.00248204	yes
XLOC_023712	XLOC_023712	Irf2	chr8:46739744-46847458	Mock-Ft	Day2-Ft	OK	12.7683	29.3932	1.20292	6.68147	5e-05	0.000126867	yes
XLOC_025899	XLOC_025899	Plekho2	chr9:65554383-65580070	Mock-Ft	Day2-Ft	OK	14.7228	33.8673	1.20185	6.94515	5e-05	0.000126867	yes
XLOC_025965	XLOC_025965	Fam46a	chr9:85320438-85327150	Mock-Ft	Day2-Ft	OK	11.5177	26.489	1.20154	6.87214	5e-05	0.000126867	yes
XLOC_000446	XLOC_000446	Gm19705	chr1:136676772-136690805	Mock-Ft	Day2-Ft	OK	1.65772	3.81113	1.20101	1.86538	0.0005	0.00113608	yes
XLOC_004397	XLOC_004397	Krtap4-7	chr11:99643111-99644089	Mock-Ft	Day2-Ft	OK	3.04472	6.99188	1.19937	4.9102	5e-05	0.000126867	yes
XLOC_019094	XLOC_019094	Hpse	chr5:100679484-100719683	Mock-Ft	Day2-Ft	OK	4.55899	10.4684	1.19926	6.0556	5e-05	0.000126867	yes
XLOC_012861	XLOC_012861	-	chr19:34479270-34481539	Mock-Ft	Day2-Ft	OK	0.666276	1.52879	1.1982	3.50402	5e-05	0.000126867	yes
XLOC_008823	XLOC_008823	Dbx2	chr15:95623562-95654771	Mock-Ft	Day2-Ft	OK	0.225693	0.517857	1.19819	2.29771	0.00145	0.00308225	yes
XLOC_024268	XLOC_024268	Nrg1	chr8:31817996-31950085	Mock-Ft	Day2-Ft	OK	0.525791	1.20585	1.19749	1.78198	0.00345	0.00687748	yes
XLOC_026051	XLOC_026051	Parp3	chr9:106470352-106476973	Mock-Ft	Day2-Ft	OK	28.3426	64.7977	1.19297	6.7702	5e-05	0.000126867	yes
XLOC_023941	XLOC_023941	Usb1	chr8:95322594-95347513	Mock-Ft	Day2-Ft	OK	10.0889	23.0578	1.19249	4.43584	5e-05	0.000126867	yes
XLOC_019480	XLOC_019480	-	chr5:35887560-35889151	Mock-Ft	Day2-Ft	OK	0.213771	0.487414	1.18908	1.89579	0.004	0.00788952	yes
XLOC_015487	XLOC_015487	Gja5	chr3:97032415-97053634	Mock-Ft	Day2-Ft	OK	0.763649	1.74101	1.18895	3.76915	5e-05	0.000126867	yes
XLOC_010008	XLOC_010008	Rnaset2b	chr17:6978859-6998193	Mock-Ft	Day2-Ft	OK	1.44491	3.29357	1.18868	3.67051	5e-05	0.000126867	yes
XLOC_008555	XLOC_008555	-	chr15:56040974-56049836	Mock-Ft	Day2-Ft	OK	1.60638	3.66024	1.18812	3.21816	5e-05	0.000126867	yes
XLOC_016426	XLOC_016426	Lyn	chr4:3678100-3791612	Mock-Ft	Day2-Ft	OK	8.83031	20.114	1.18766	6.83693	5e-05	0.000126867	yes
XLOC_009706	XLOC_009706	Nfkbiz	chr16:55811376-55838641	Mock-Ft	Day2-Ft	OK	8.2912	18.8747	1.1868	6.46701	5e-05	0.000126867	yes
XLOC_015627	XLOC_015627	-	chr3:130874014-130879932	Mock-Ft	Day2-Ft	OK	0.498803	1.13392	1.18478	2.22999	0.0002	0.000477799	yes
XLOC_020242	XLOC_020242	Apold1	chr6:134982000-134986836	Mock-Ft	Day2-Ft	OK	2.13235	4.83929	1.18235	5.41902	5e-05	0.000126867	yes
XLOC_001111	XLOC_001111	Ptprc	chr1:138062860-138175906	Mock-Ft	Day2-Ft	OK	11.6205	26.3515	1.18121	5.68817	5e-05	0.000126867	yes
XLOC_013674	XLOC_013674	Cst7	chr2:150570414-150578944	Mock-Ft	Day2-Ft	OK	1.67553	3.79723	1.18033	3.07049	5e-05	0.000126867	yes
XLOC_004389	XLOC_004389	Krtap1-3	chr11:99590460-99591339	Mock-Ft	Day2-Ft	OK	2.85089	6.45944	1.18	4.50558	5e-05	0.000126867	yes
XLOC_025543	XLOC_025543	Birc3	chr9:7845842-7873170	Mock-Ft	Day2-Ft	OK	9.19721	20.8384	1.17997	5.86949	5e-05	0.000126867	yes
XLOC_023950	XLOC_023950	Cdh5	chr8:104101624-104144620	Mock-Ft	Day2-Ft	OK	11.0612	25.057	1.1797	6.62617	5e-05	0.000126867	yes
XLOC_003811	XLOC_003811	Myo1g	chr11:6506508-6521017	Mock-Ft	Day2-Ft	OK	8.20571	18.5734	1.17853	6.18548	5e-05	0.000126867	yes
XLOC_006788	XLOC_006788	Naip2	chr13:100144062-100202092	Mock-Ft	Day2-Ft	OK	1.06373	2.40748	1.17839	3.41138	5e-05	0.000126867	yes
XLOC_017162	XLOC_017162	Ripk2	chr4:16122740-16163643	Mock-Ft	Day2-Ft	OK	5.73809	12.9801	1.17766	5.56355	5e-05	0.000126867	yes
XLOC_013169	XLOC_013169	Gm13476	chr2:44983617-45117726	Mock-Ft	Day2-Ft	OK	3.48377	7.8793	1.17742	2.10734	0.0031	0.00622825	yes
XLOC_012278	XLOC_012278	Fas	chr19:34290658-34327770	Mock-Ft	Day2-Ft	OK	9.13044	20.6496	1.17736	4.96534	5e-05	0.000126867	yes
XLOC_022208	XLOC_022208	Lair1	chr7:4004372-4063204	Mock-Ft	Day2-Ft	OK	2.89457	6.5342	1.17466	5.32546	5e-05	0.000126867	yes
XLOC_001019	XLOC_001019	Serpinb3d	chr1:107077819-107084122	Mock-Ft	Day2-Ft	OK	0.501985	1.13275	1.17411	2.11359	5e-05	0.000126867	yes
XLOC_024167	XLOC_024167	Col4a1	chr8:11198422-11312826	Mock-Ft	Day2-Ft	OK	42.0079	94.71	1.17286	6.48788	5e-05	0.000126867	yes
XLOC_000214	XLOC_000214	Des	chr1:75343948-75367715	Mock-Ft	Day2-Ft	OK	300.064	676.335	1.17247	5.2504	5e-05	0.000126867	yes
XLOC_019824	XLOC_019824	Gimap4	chr6:48684577-48692074	Mock-Ft	Day2-Ft	OK	5.88073	13.2528	1.17223	4.45332	5e-05	0.000126867	yes
XLOC_020712	XLOC_020712	Eif4e3	chr6:99625136-99692197	Mock-Ft	Day2-Ft	OK	10.4575	23.5253	1.16968	6.44463	5e-05	0.000126867	yes
XLOC_019003	XLOC_019003	Kdr	chr5:75932825-75978665	Mock-Ft	Day2-Ft	OK	4.0178	9.03448	1.16904	6.29373	5e-05	0.000126867	yes
XLOC_009428	XLOC_009428	Morc3	chr16:93832120-93876083	Mock-Ft	Day2-Ft	OK	15.5927	35.0535	1.16868	5.72151	5e-05	0.000126867	yes
XLOC_026109	XLOC_026109	-	chr9:111084798-111086321	Mock-Ft	Day2-Ft	OK	0.630085	1.4154	1.16759	2.87528	5e-05	0.000126867	yes
XLOC_003908	XLOC_003908	Pttg1	chr11:43420247-43426248	Mock-Ft	Day2-Ft	OK	52.9228	118.856	1.16725	6.21411	5e-05	0.000126867	yes
XLOC_018283	XLOC_018283	Rhoh	chr5:65858664-65896794	Mock-Ft	Day2-Ft	OK	0.554148	1.24358	1.16616	3.89024	5e-05	0.000126867	yes
XLOC_013648	XLOC_013648	Naa20	chr2:145675373-145964226	Mock-Ft	Day2-Ft	OK	53.329	119.655	1.16589	4.0082	5e-05	0.000126867	yes
XLOC_003542	XLOC_003542	Krtap9-1	chr11:99873388-99874000	Mock-Ft	Day2-Ft	OK	0.902542	2.02444	1.16545	2.79384	0.0035	0.00696981	yes
XLOC_010888	XLOC_010888	Vars	chr17:34996684-35016329	Mock-Ft	Day2-Ft	OK	18.0299	40.4283	1.16497	4.54301	5e-05	0.000126867	yes
XLOC_001806	XLOC_001806	Adora2a	chr10:75316879-75334788	Mock-Ft	Day2-Ft	OK	0.770177	1.72671	1.16476	3.44358	5e-05	0.000126867	yes
XLOC_000570	XLOC_000570	Slamf6	chr1:171913964-171953163	Mock-Ft	Day2-Ft	OK	0.348795	0.780207	1.16148	2.16661	0.0001	0.000246831	yes
XLOC_021730	XLOC_021730	Whamm	chr7:81570955-81596956	Mock-Ft	Day2-Ft	OK	9.34275	20.8965	1.16134	5.57499	5e-05	0.000126867	yes
XLOC_007129	XLOC_007129	Mmrn2	chr14:34375503-34404315	Mock-Ft	Day2-Ft	OK	6.10224	13.6207	1.15839	6.20254	5e-05	0.000126867	yes
XLOC_000553	XLOC_000553	1700009P17Rik	chr1:171113931-171127174	Mock-Ft	Day2-Ft	OK	1.06022	2.36535	1.15768	2.12052	0.0001	0.000246831	yes
XLOC_025233	XLOC_025233	Aldh1a2	chr9:71215788-71296243	Mock-Ft	Day2-Ft	OK	8.29945	18.5129	1.15744	6.55686	5e-05	0.000126867	yes
XLOC_012682	XLOC_012682	-	chr19:34475433-34476771	Mock-Ft	Day2-Ft	OK	0.44515	0.99276	1.15715	2.38483	0.00055	0.00124253	yes
XLOC_025472	XLOC_025472	Azi2	chr9:118040373-118150196	Mock-Ft	Day2-Ft	OK	14.3721	32.0436	1.15676	5.9562	5e-05	0.000126867	yes
XLOC_024438	XLOC_024438	Elmod2	chr8:83312631-83332486	Mock-Ft	Day2-Ft	OK	3.78129	8.43025	1.1567	5.92209	5e-05	0.000126867	yes
XLOC_017876	XLOC_017876	Agrn	chr4:156165170-156197490	Mock-Ft	Day2-Ft	OK	42.7953	95.4	1.15654	6.2058	5e-05	0.000126867	yes
XLOC_018331	XLOC_018331	Stap1	chr5:86071709-86106579	Mock-Ft	Day2-Ft	OK	1.12725	2.51198	1.15601	2.49479	5e-05	0.000126867	yes
XLOC_006131	XLOC_006131	Fbxw17	chr13:50417867-50433781	Mock-Ft	Day2-Ft	OK	13.3449	29.7086	1.15459	5.59613	5e-05	0.000126867	yes
XLOC_024478	XLOC_024478	N4bp1	chr8:86841129-86885258	Mock-Ft	Day2-Ft	OK	10.2905	22.7763	1.14622	6.28841	5e-05	0.000126867	yes
XLOC_003396	XLOC_003396	Rasl10b	chr11:83409209-83421038	Mock-Ft	Day2-Ft	OK	0.308763	0.681854	1.14296	2.55793	5e-05	0.000126867	yes
XLOC_004552	XLOC_004552	AF251705	chr11:114996729-115012306	Mock-Ft	Day2-Ft	OK	8.15079	17.9972	1.14276	4.8225	5e-05	0.000126867	yes
XLOC_019435	XLOC_019435	Flt1	chr5:147561608-147726066	Mock-Ft	Day2-Ft	OK	4.75673	10.4807	1.13969	6.06832	5e-05	0.000126867	yes
XLOC_019638	XLOC_019638	Tac1	chr6:7555070-7562973	Mock-Ft	Day2-Ft	OK	0.475468	1.04718	1.13909	1.64813	0.0026	0.00530496	yes
XLOC_026442	XLOC_026442	Il13ra1	chrX:36112138-36171315	Mock-Ft	Day2-Ft	OK	31.3137	68.9088	1.1379	6.24366	5e-05	0.000126867	yes
XLOC_012829	XLOC_012829	-	chr19:5821410-5823750	Mock-Ft	Day2-Ft	OK	0.274381	0.601473	1.13232	2.39983	0.00025	0.000590367	yes
XLOC_005657	XLOC_005657	Wars	chr12:108860029-109028452	Mock-Ft	Day2-Ft	OK	18.8159	41.24	1.13209	6.64092	5e-05	0.000126867	yes
XLOC_003702	XLOC_003702	Mgat5b	chr11:116917230-116986944	Mock-Ft	Day2-Ft	OK	0.630622	1.38218	1.13209	3.04672	5e-05	0.000126867	yes
XLOC_009289	XLOC_009289	Ildr1	chr16:36693875-36726760	Mock-Ft	Day2-Ft	OK	0.942237	2.06439	1.13156	3.70131	5e-05	0.000126867	yes
XLOC_017692	XLOC_017692	Cnksr1	chr4:134228040-134238527	Mock-Ft	Day2-Ft	OK	15.1374	33.1547	1.1311	6.45083	5e-05	0.000126867	yes
XLOC_019057	XLOC_019057	G3bp2	chr5:92052119-92137710	Mock-Ft	Day2-Ft	OK	27.5896	60.4211	1.13093	6.71431	5e-05	0.000126867	yes
XLOC_016350	XLOC_016350	-	chr3:90469060-90470501	Mock-Ft	Day2-Ft	OK	0.328224	0.717638	1.12858	2.18585	0.003	0.0060419	yes
XLOC_008895	XLOC_008895	Krt82	chr15:101541220-101550659	Mock-Ft	Day2-Ft	OK	0.997012	2.17658	1.12638	3.66551	5e-05	0.000126867	yes
XLOC_012289	XLOC_012289	2005-03-01	chr19:37207544-37224457	Mock-Ft	Day2-Ft	OK	28.2859	61.7207	1.12567	4.4825	5e-05	0.000126867	yes
XLOC_001763	XLOC_001763	Prf1	chr10:61297762-61304689	Mock-Ft	Day2-Ft	OK	0.501557	1.09217	1.12271	2.6197	5e-05	0.000126867	yes
XLOC_013484	XLOC_013484	Thbs1	chr2:118111893-118127141	Mock-Ft	Day2-Ft	OK	21.874	47.6285	1.12261	6.55631	5e-05	0.000126867	yes
XLOC_012161	XLOC_012161	Gm8369	chr19:11492037-11515911	Mock-Ft	Day2-Ft	OK	0.341363	0.741568	1.11927	1.78968	0.00295	0.00594838	yes
XLOC_009372	XLOC_009372	Usp25	chr16:77014039-77116780	Mock-Ft	Day2-Ft	OK	19.5827	42.4796	1.11719	6.35115	5e-05	0.000126867	yes
XLOC_021792	XLOC_021792	Lrrc32	chr7:98489814-98501966	Mock-Ft	Day2-Ft	OK	7.74286	16.7887	1.11655	6.24384	5e-05	0.000126867	yes
XLOC_010878	XLOC_010878	C4b	chr17:34670534-34804426	Mock-Ft	Day2-Ft	OK	34.3124	74.3815	1.11621	3.39873	5e-05	0.000126867	yes
XLOC_024751	XLOC_024751	-	chr8:70930557-70933034	Mock-Ft	Day2-Ft	OK	0.270015	0.584138	1.11327	2.37822	0.00055	0.00124253	yes
XLOC_023937	XLOC_023937	Gpr97	chr8:95017691-95045329	Mock-Ft	Day2-Ft	OK	2.27268	4.91412	1.11254	4.53658	5e-05	0.000126867	yes
XLOC_018126	XLOC_018126	Nos3	chr5:24364789-24392143	Mock-Ft	Day2-Ft	OK	4.31819	9.32447	1.1106	3.34646	5e-05	0.000126867	yes
XLOC_012323	XLOC_012323	Ankrd2	chr19:42036037-42045110	Mock-Ft	Day2-Ft	OK	22.6188	48.8231	1.11004	6.7387	5e-05	0.000126867	yes
XLOC_006314	XLOC_006314	Adamts6	chr13:104287376-104496692	Mock-Ft	Day2-Ft	OK	2.56431	5.53285	1.10945	4.87787	5e-05	0.000126867	yes
XLOC_008687	XLOC_008687	Il2rb	chr15:78479199-78495263	Mock-Ft	Day2-Ft	OK	0.948854	2.04326	1.10661	3.51917	5e-05	0.000126867	yes
XLOC_006638	XLOC_006638	Ctla2a	chr13:60842611-60936707	Mock-Ft	Day2-Ft	OK	19.9896	43.032	1.10616	5.98106	5e-05	0.000126867	yes
XLOC_020622	XLOC_020622	Mthfd2	chr6:83305703-83343764	Mock-Ft	Day2-Ft	OK	6.19589	13.332	1.1055	2.17605	0.0013	0.00278344	yes
XLOC_014480	XLOC_014480	Ehf	chr2:103263237-103303196	Mock-Ft	Day2-Ft	OK	2.44824	5.26588	1.10493	5.12238	5e-05	0.000126867	yes
XLOC_001335	XLOC_001335	Marc1	chr1:184786766-184811332	Mock-Ft	Day2-Ft	OK	0.618881	1.32655	1.09994	2.6455	5e-05	0.000126867	yes
XLOC_003491	XLOC_003491	Hoxb4	chr11:96291878-96348572	Mock-Ft	Day2-Ft	OK	0.568031	1.21626	1.09842	1.88871	0.00475	0.00925206	yes
XLOC_025594	XLOC_025594	Angptl6	chr9:20868633-20879710	Mock-Ft	Day2-Ft	OK	2.20716	4.72559	1.0983	2.41589	0.0005	0.00113608	yes
XLOC_005025	XLOC_005025	2210039B01Rik	chr12:73546465-73551986	Mock-Ft	Day2-Ft	OK	4.65899	9.97314	1.09803	4.06915	5e-05	0.000126867	yes
XLOC_012670	XLOC_012670	Prkg1	chr19:30564486-31765033	Mock-Ft	Day2-Ft	OK	0.95699	2.04791	1.09757	2.65284	0.00015	0.000363532	yes
XLOC_013734	XLOC_013734	Chmp4b	chr2:154651932-154694783	Mock-Ft	Day2-Ft	OK	124.091	265.284	1.09614	6.38201	5e-05	0.000126867	yes
XLOC_010006	XLOC_010006	Sytl3	chr17:6673609-6738044	Mock-Ft	Day2-Ft	OK	0.591528	1.26248	1.09374	2.36537	0.0001	0.000246831	yes
XLOC_007027	XLOC_007027	Pxk	chr14:8098212-8165111	Mock-Ft	Day2-Ft	OK	14.1556	30.1239	1.08954	6.16792	5e-05	0.000126867	yes
XLOC_009319	XLOC_009319	Cd200r1	chr16:44765735-44839150	Mock-Ft	Day2-Ft	OK	3.74853	7.97464	1.08909	4.43397	5e-05	0.000126867	yes
XLOC_003009	XLOC_003009	Timd4	chr11:46810789-46844333	Mock-Ft	Day2-Ft	OK	3.39165	7.21253	1.08852	4.64363	5e-05	0.000126867	yes
XLOC_017399	XLOC_017399	Plin2	chr4:86626939-86670151	Mock-Ft	Day2-Ft	OK	86.0254	182.931	1.08847	6.13041	5e-05	0.000126867	yes
XLOC_022050	XLOC_022050	Itgal	chr7:127296259-127335147	Mock-Ft	Day2-Ft	OK	2.04548	4.34615	1.0873	4.53718	5e-05	0.000126867	yes
XLOC_011684	XLOC_011684	Map3k8	chr18:4331326-4397503	Mock-Ft	Day2-Ft	OK	6.6822	14.1933	1.08681	3.66298	5e-05	0.000126867	yes
XLOC_015327	XLOC_015327	-	chr3:87555490-87561120	Mock-Ft	Day2-Ft	OK	0.510783	1.08384	1.08537	1.57858	0.00435	0.00852844	yes
XLOC_024830	XLOC_024830	Mmp13	chr9:7272513-7283333	Mock-Ft	Day2-Ft	OK	16.4547	34.9001	1.08473	6.38774	5e-05	0.000126867	yes
XLOC_004114	XLOC_004114	Cxcl16	chr11:70454233-70466199	Mock-Ft	Day2-Ft	OK	13.5964	28.8128	1.08349	4.68377	5e-05	0.000126867	yes
XLOC_013292	XLOC_013292	Slc43a3	chr2:84936591-84958509	Mock-Ft	Day2-Ft	OK	19.439	41.1403	1.0816	6.30982	5e-05	0.000126867	yes
XLOC_005654	XLOC_005654	Degs2	chr12:108371143-108702306	Mock-Ft	Day2-Ft	OK	2.4365	5.15542	1.08128	2.28409	0.00065	0.00145381	yes
XLOC_003541	XLOC_003541	Gm11559	chr11:99864475-99865571	Mock-Ft	Day2-Ft	OK	1.18175	2.49736	1.07948	3.12679	0.0001	0.000246831	yes
XLOC_009966	XLOC_009966	-	chr16:89084020-89084527	Mock-Ft	Day2-Ft	OK	2.26113	4.77358	1.07803	3.32768	0.00035	0.000811888	yes
XLOC_018947	XLOC_018947	Lgi2	chr5:52533522-52566280	Mock-Ft	Day2-Ft	OK	0.420556	0.887104	1.07681	3.04278	5e-05	0.000126867	yes
XLOC_020860	XLOC_020860	Clec2e	chr6:129091815-129100903	Mock-Ft	Day2-Ft	OK	0.287114	0.605507	1.07652	2.2384	0.0007	0.00155855	yes
XLOC_020004	XLOC_020004	D6Ertd527e	chr6:87102462-87113003	Mock-Ft	Day2-Ft	OK	0.564378	1.18969	1.07585	2.49918	5e-05	0.000126867	yes
XLOC_017217	XLOC_017217	Kif24	chr4:41389991-41464848	Mock-Ft	Day2-Ft	OK	0.394826	0.832277	1.07585	3.38259	5e-05	0.000126867	yes
XLOC_020876	XLOC_020876	Klra17	chr6:129831153-129876672	Mock-Ft	Day2-Ft	OK	0.371905	0.783315	1.07466	1.43406	0.0025	0.00512331	yes
XLOC_010354	XLOC_010354	Trim26	chr17:36837140-36860404	Mock-Ft	Day2-Ft	OK	13.6051	28.6332	1.07354	5.90237	5e-05	0.000126867	yes
XLOC_014905	XLOC_014905	Ctsz	chr2:174415803-174438992	Mock-Ft	Day2-Ft	OK	84.247	177.299	1.07348	5.14451	5e-05	0.000126867	yes
XLOC_019326	XLOC_019326	Rasa4	chr5:136083915-136111860	Mock-Ft	Day2-Ft	OK	2.52974	5.31591	1.07132	2.30413	5e-05	0.000126867	yes
XLOC_017427	XLOC_017427	Eqtn	chr4:94907292-94928810	Mock-Ft	Day2-Ft	OK	0.375858	0.789734	1.07118	2.01196	0.0041	0.00807338	yes
XLOC_011594	XLOC_011594	Arsi	chr18:60911787-60919617	Mock-Ft	Day2-Ft	OK	6.49268	13.6134	1.06814	5.30098	5e-05	0.000126867	yes
XLOC_011086	XLOC_011086	Tnfsf14	chr17:57189462-57194186	Mock-Ft	Day2-Ft	OK	0.540201	1.13225	1.06762	2.26741	5e-05	0.000126867	yes
XLOC_008562	XLOC_008562	Klhl38	chr15:58310301-58324169	Mock-Ft	Day2-Ft	OK	2.79777	5.86262	1.06727	2.66852	0.0001	0.000246831	yes
XLOC_012366	XLOC_012366	Nfkb2	chr19:46304736-46327156	Mock-Ft	Day2-Ft	OK	12.6201	26.4193	1.06587	6.39032	5e-05	0.000126867	yes
XLOC_021963	XLOC_021963	Ampd3	chr7:110766091-110812587	Mock-Ft	Day2-Ft	OK	11.9253	24.9514	1.06509	5.86235	5e-05	0.000126867	yes
XLOC_019183	XLOC_019183	Selplg	chr5:113817797-113832631	Mock-Ft	Day2-Ft	OK	13.7345	28.7357	1.06504	6.06749	5e-05	0.000126867	yes
XLOC_018559	XLOC_018559	P2rx4	chr5:122707556-122729042	Mock-Ft	Day2-Ft	OK	20.8392	43.5655	1.06388	6.68177	5e-05	0.000126867	yes
XLOC_017694	XLOC_017694	Grrp1	chr4:134251101-134266232	Mock-Ft	Day2-Ft	OK	6.80157	14.2149	1.06346	5.0462	5e-05	0.000126867	yes
XLOC_020617	XLOC_020617	Dok1	chr6:83030929-83033471	Mock-Ft	Day2-Ft	OK	13.5448	28.262	1.06112	5.8722	5e-05	0.000126867	yes
XLOC_025120	XLOC_025120	Sln	chr9:53850250-53853849	Mock-Ft	Day2-Ft	OK	10.0696	20.9974	1.0602	5.59579	5e-05	0.000126867	yes
XLOC_002587	XLOC_002587	Myf6	chr10:107492859-107495025	Mock-Ft	Day2-Ft	OK	15.437	32.1893	1.06019	5.42659	5e-05	0.000126867	yes
XLOC_012689	XLOC_012689	Htr7	chr19:35958471-36057360	Mock-Ft	Day2-Ft	OK	0.478057	0.995734	1.05858	2.66381	5e-05	0.000126867	yes
XLOC_016958	XLOC_016958	Asap3	chr4:136206364-136246589	Mock-Ft	Day2-Ft	OK	5.51587	11.4767	1.05705	5.84356	5e-05	0.000126867	yes
XLOC_003540	XLOC_003540	Gm11568	chr11:99857916-99859060	Mock-Ft	Day2-Ft	OK	1.35179	2.81215	1.05681	3.33219	5e-05	0.000126867	yes
XLOC_016263	XLOC_016263	Clca5	chr3:145070174-145099296	Mock-Ft	Day2-Ft	OK	12	24.954	1.05623	5.38689	5e-05	0.000126867	yes
XLOC_009487	XLOC_009487	Litaf	chr16:10959272-11000464	Mock-Ft	Day2-Ft	OK	40.192	83.578	1.05621	6.28647	5e-05	0.000126867	yes
XLOC_001591	XLOC_001591	Lrp11	chr10:7589799-7625678	Mock-Ft	Day2-Ft	OK	0.705956	1.46688	1.0551	3.10641	5e-05	0.000126867	yes
XLOC_007076	XLOC_007076	Arf4	chr14:26638089-26657258	Mock-Ft	Day2-Ft	OK	85.6409	177.782	1.05374	6.05135	5e-05	0.000126867	yes
XLOC_015272	XLOC_015272	Kcnab1	chr3:64977439-65378219	Mock-Ft	Day2-Ft	OK	1.11226	2.30859	1.05351	3.72353	5e-05	0.000126867	yes
XLOC_012262	XLOC_012262	Mlana	chr19:29697492-29708417	Mock-Ft	Day2-Ft	OK	1.50159	3.11558	1.05301	1.69284	0.00275	0.00557423	yes
XLOC_022068	XLOC_022068	Trim72	chr7:127999737-128012215	Mock-Ft	Day2-Ft	OK	19.7375	40.9366	1.05245	6.10812	5e-05	0.000126867	yes
XLOC_018695	XLOC_018695	Mafk	chr5:139791535-139819968	Mock-Ft	Day2-Ft	OK	14.9255	30.9511	1.05221	5.34736	5e-05	0.000126867	yes
XLOC_009814	XLOC_009814	Krtap11-1	chr16:89570175-89571183	Mock-Ft	Day2-Ft	OK	20.4778	42.4422	1.05144	6.43465	5e-05	0.000126867	yes
XLOC_005553	XLOC_005553	1110018G07Rik	chr12:84918148-84970886	Mock-Ft	Day2-Ft	OK	10.8442	22.4727	1.05125	5.73995	5e-05	0.000126867	yes
XLOC_025035	XLOC_025035	Scn3b	chr9:40269215-40291618	Mock-Ft	Day2-Ft	OK	0.989816	2.04896	1.04966	3.6027	5e-05	0.000126867	yes
XLOC_018427	XLOC_018427	Lrrc8c	chr5:105519376-105613241	Mock-Ft	Day2-Ft	OK	3.26907	6.76252	1.04868	4.63486	5e-05	0.000126867	yes
XLOC_000677	XLOC_000677	Kcnh1	chr1:192190871-192510158	Mock-Ft	Day2-Ft	OK	1.35034	2.79235	1.04816	4.89293	5e-05	0.000126867	yes
XLOC_007866	XLOC_007866	Dgkh	chr14:78568985-78732415	Mock-Ft	Day2-Ft	OK	0.28284	0.584634	1.04755	1.95606	0.00035	0.000811888	yes
XLOC_020211	XLOC_020211	Clec12a	chr6:129349659-129365303	Mock-Ft	Day2-Ft	OK	6.94816	14.3549	1.04685	5.1502	5e-05	0.000126867	yes
XLOC_015871	XLOC_015871	-	chr3:75274628-75337819	Mock-Ft	Day2-Ft	OK	0.413388	0.853109	1.04523	1.86041	0.0017	0.00357636	yes
XLOC_016917	XLOC_016917	Ptafr	chr4:132554047-132582684	Mock-Ft	Day2-Ft	OK	4.29074	8.85076	1.04458	5.04279	5e-05	0.000126867	yes
XLOC_002536	XLOC_002536	Apaf1	chr10:90989310-91102613	Mock-Ft	Day2-Ft	OK	4.50284	9.28613	1.04424	3.65521	5e-05	0.000126867	yes
XLOC_006695	XLOC_006695	Papd7	chr13:69497958-69533864	Mock-Ft	Day2-Ft	OK	10.6945	22.0444	1.04354	6.05416	5e-05	0.000126867	yes
XLOC_022937	XLOC_022937	Lrrc51	chr7:101912274-101933867	Mock-Ft	Day2-Ft	OK	3.59763	7.41261	1.04293	2.74658	5e-05	0.000126867	yes
XLOC_004436	XLOC_004436	Rab5c	chr11:100715012-100738398	Mock-Ft	Day2-Ft	OK	114.168	235.064	1.0419	6.04753	5e-05	0.000126867	yes
XLOC_000436	XLOC_000436	Csrp1	chr1:135729196-135752229	Mock-Ft	Day2-Ft	OK	111.685	229.547	1.03936	6.02892	5e-05	0.000126867	yes
XLOC_020496	XLOC_020496	Nod1	chr6:54923931-54972612	Mock-Ft	Day2-Ft	OK	23.1263	47.5148	1.03884	5.03986	5e-05	0.000126867	yes
XLOC_008424	XLOC_008424	Soat2	chr15:102150431-102163458	Mock-Ft	Day2-Ft	OK	1.0903	2.23848	1.0378	2.85616	5e-05	0.000126867	yes
XLOC_020565	XLOC_020565	Igk-V	chr6:69764270-69963822	Mock-Ft	Day2-Ft	OK	4.15064	8.50945	1.03573	2.04639	0.00195	0.00406452	yes
XLOC_022080	XLOC_022080	Tacc2	chr7:130577483-130764850	Mock-Ft	Day2-Ft	OK	51.7437	106.042	1.03519	5.62809	5e-05	0.000126867	yes
XLOC_020323	XLOC_020323	Col28a1	chr6:7996870-8193702	Mock-Ft	Day2-Ft	OK	1.92335	3.94122	1.03502	4.09184	5e-05	0.000126867	yes
XLOC_018650	XLOC_018650	Rabl5	chr5:136908075-136915746	Mock-Ft	Day2-Ft	OK	10.3372	21.1799	1.03485	4.34131	5e-05	0.000126867	yes
XLOC_004264	XLOC_004264	Vmp1	chr11:86583864-86683822	Mock-Ft	Day2-Ft	OK	28.7641	58.9225	1.03455	5.83204	5e-05	0.000126867	yes
XLOC_026906	XLOC_026906	Cybb	chrX:9435124-9469340	Mock-Ft	Day2-Ft	OK	9.52585	19.4743	1.03165	5.57762	5e-05	0.000126867	yes
XLOC_012156	XLOC_012156	-	chr19:11372949-11393492	Mock-Ft	Day2-Ft	OK	12.0644	24.6632	1.0316	4.42928	5e-05	0.000126867	yes
XLOC_020078	XLOC_020078	Cav3	chr6:112459504-112472872	Mock-Ft	Day2-Ft	OK	18.8433	38.5167	1.03143	5.27196	5e-05	0.000126867	yes
XLOC_014474	XLOC_014474	Prr5l	chr2:101714223-101838980	Mock-Ft	Day2-Ft	OK	0.925715	1.89099	1.0305	3.71183	5e-05	0.000126867	yes
XLOC_024840	XLOC_024840	Birc3	chr9:7845842-7873170	Mock-Ft	Day2-Ft	OK	0.803651	1.63752	1.02687	2.04073	0.00065	0.00145381	yes
XLOC_010012	XLOC_010012	Tagap	chr17:7925942-7935208	Mock-Ft	Day2-Ft	OK	1.37494	2.79868	1.02538	3.74458	5e-05	0.000126867	yes
XLOC_003516	XLOC_003516	Stard3	chr11:98358367-98381112	Mock-Ft	Day2-Ft	OK	13.8444	28.1625	1.02448	5.75112	5e-05	0.000126867	yes
XLOC_005182	XLOC_005182	Evl	chr12:108371143-108702306	Mock-Ft	Day2-Ft	OK	6.66482	13.5484	1.02349	2.67372	5e-05	0.000126867	yes
XLOC_008531	XLOC_008531	Angpt1	chr15:42424630-42676855	Mock-Ft	Day2-Ft	OK	3.23823	6.57643	1.0221	4.50508	5e-05	0.000126867	yes
XLOC_001159	XLOC_001159	-	chr1:155063264-155080779	Mock-Ft	Day2-Ft	OK	0.630232	1.27767	1.01956	1.88656	0.00055	0.00124253	yes
XLOC_016447	XLOC_016447	Gem	chr4:11704418-11714993	Mock-Ft	Day2-Ft	OK	10.8884	22.0365	1.01711	5.57011	5e-05	0.000126867	yes
XLOC_023935	XLOC_023935	Gpr114	chr8:94921722-94943290	Mock-Ft	Day2-Ft	OK	0.531503	1.07553	1.0169	2.56605	5e-05	0.000126867	yes
XLOC_004396	XLOC_004396	Krtap4-2	chr11:99634113-99635084	Mock-Ft	Day2-Ft	OK	1.87271	3.78928	1.0168	3.49817	5e-05	0.000126867	yes
XLOC_001435	XLOC_001435	-	chr1:83041556-83042450	Mock-Ft	Day2-Ft	OK	0.692114	1.40002	1.01637	2.19861	0.00295	0.00594838	yes
XLOC_022387	XLOC_022387	Pvr	chr7:19903577-19921143	Mock-Ft	Day2-Ft	OK	5.52226	11.1666	1.01586	4.8922	5e-05	0.000126867	yes
XLOC_007004	XLOC_007004	Gm2897	chr14:3049285-3077025	Mock-Ft	Day2-Ft	OK	0.245842	0.496781	1.01488	1.66055	0.0023	0.00474035	yes
XLOC_015966	XLOC_015966	Slc27a3	chr3:90385232-90391131	Mock-Ft	Day2-Ft	OK	21.3827	43.1704	1.0136	6.08185	5e-05	0.000126867	yes
XLOC_025364	XLOC_025364	Twf2	chr9:106203107-106215387	Mock-Ft	Day2-Ft	OK	25.5416	51.5435	1.01294	5.90727	5e-05	0.000126867	yes
XLOC_021487	XLOC_021487	Nfkbid	chr7:30417711-30428746	Mock-Ft	Day2-Ft	OK	2.16315	4.3644	1.01265	2.69312	5e-05	0.000126867	yes
XLOC_009790	XLOC_009790	Krtap24-1	chr16:88610708-88612279	Mock-Ft	Day2-Ft	OK	0.684019	1.37807	1.01054	2.62028	0.0002	0.000477799	yes
XLOC_004508	XLOC_004508	Icam2	chr11:106377537-106388308	Mock-Ft	Day2-Ft	OK	6.80848	13.7132	1.01016	4.41174	5e-05	0.000126867	yes
XLOC_025068	XLOC_025068	Amica1	chr9:45079167-45135606	Mock-Ft	Day2-Ft	OK	1.28987	2.59783	1.01008	2.86346	5e-05	0.000126867	yes
XLOC_021962	XLOC_021962	Adm	chr7:110625757-110629819	Mock-Ft	Day2-Ft	OK	6.56905	13.2292	1.00997	4.60553	5e-05	0.000126867	yes
XLOC_013388	XLOC_013388	Sfpi1	chr2:91082140-91115762	Mock-Ft	Day2-Ft	OK	29.1821	58.7329	1.00908	6.03756	5e-05	0.000126867	yes
XLOC_014746	XLOC_014746	Foxs1	chr2:152931897-152933208	Mock-Ft	Day2-Ft	OK	1.50719	3.03341	1.00908	3.41936	5e-05	0.000126867	yes
XLOC_020093	XLOC_020093	Irak2	chr6:113638466-113695027	Mock-Ft	Day2-Ft	OK	7.20455	14.4963	1.0087	4.97767	5e-05	0.000126867	yes
XLOC_003973	XLOC_003973	Tnip1	chr11:54910715-54963177	Mock-Ft	Day2-Ft	OK	18.5859	37.3799	1.00805	4.33212	5e-05	0.000126867	yes
XLOC_008905	XLOC_008905	Krt74	chr15:101753164-101763504	Mock-Ft	Day2-Ft	OK	0.289847	0.582289	1.00645	1.81676	0.0018	0.00377274	yes
XLOC_005516	XLOC_005516	Tmem229b	chr12:78961679-79007277	Mock-Ft	Day2-Ft	OK	4.45842	8.95657	1.00641	5.16918	5e-05	0.000126867	yes
XLOC_007799	XLOC_007799	Ptk2b	chr14:66153254-66281052	Mock-Ft	Day2-Ft	OK	20.4684	41.0939	1.00553	4.4943	5e-05	0.000126867	yes
XLOC_020867	XLOC_020867	Clec7a	chr6:129461516-129473310	Mock-Ft	Day2-Ft	OK	4.22175	8.4725	1.00495	4.21118	5e-05	0.000126867	yes
XLOC_020886	XLOC_020886	Styk1	chr6:131299143-131313827	Mock-Ft	Day2-Ft	OK	0.256071	0.512401	1.00073	2.29839	0.0005	0.00113608	yes
XLOC_020288	XLOC_020288	Stk38l	chr6:146724929-146778814	Mock-Ft	Day2-Ft	OK	8.1174	16.2367	1.00017	5.71548	5e-05	0.000126867	yes
XLOC_006717	XLOC_006717	Zfp72	chr13:74369336-74390839	Mock-Ft	Day2-Ft	OK	0.828668	0.414217	-1.00041	-2.02627	0.0002	0.000477799	yes
XLOC_020280	XLOC_020280	Gm15706	chr6:145250541-145251966	Mock-Ft	Day2-Ft	OK	5.1429	2.56891	-1.00143	-2.88182	5e-05	0.000126867	yes
XLOC_011186	XLOC_011186	-	chr17:87515467-87531705	Mock-Ft	Day2-Ft	OK	1.14269	0.570058	-1.00326	-1.97253	0.00105	0.00227886	yes
XLOC_025164	XLOC_025164	6030419C18Rik	chr9:58488220-58499742	Mock-Ft	Day2-Ft	OK	8.72234	4.3492	-1.00397	-4.77498	5e-05	0.000126867	yes
XLOC_016538	XLOC_016538	5430416O09Rik	chr4:43729976-43751605	Mock-Ft	Day2-Ft	OK	1.12943	0.562887	-1.00468	-2.45329	5e-05	0.000126867	yes
XLOC_001901	XLOC_001901	Izumo4	chr10:80702158-80706811	Mock-Ft	Day2-Ft	OK	12.4589	6.20342	-1.00604	-3.3798	5e-05	0.000126867	yes
XLOC_000829	XLOC_000829	Rftn2	chr1:55131244-55226978	Mock-Ft	Day2-Ft	OK	5.61001	2.79296	-1.00621	-2.22725	0.00035	0.000811888	yes
XLOC_025392	XLOC_025392	Camkv	chr9:107935919-107949940	Mock-Ft	Day2-Ft	OK	0.764872	0.380761	-1.00633	-2.54887	5e-05	0.000126867	yes
XLOC_019648	XLOC_019648	Foxp2	chr6:14901348-15441977	Mock-Ft	Day2-Ft	OK	1.35924	0.676545	-1.00654	-3.77346	5e-05	0.000126867	yes
XLOC_021635	XLOC_021635	Myod1	chr7:46376473-46379092	Mock-Ft	Day2-Ft	OK	4.28605	2.13293	-1.00681	-4.18201	5e-05	0.000126867	yes
XLOC_018207	XLOC_018207	Grk4	chr5:34660338-34755361	Mock-Ft	Day2-Ft	OK	1.8757	0.93283	-1.00775	-3.06718	5e-05	0.000126867	yes
XLOC_000273	XLOC_000273	Efhd1	chr1:87264338-87310842	Mock-Ft	Day2-Ft	OK	16.979	8.43674	-1.009	-5.05503	5e-05	0.000126867	yes
XLOC_009200	XLOC_009200	Chrd	chr16:20724453-20742384	Mock-Ft	Day2-Ft	OK	5.88334	2.91939	-1.01097	-3.80435	5e-05	0.000126867	yes
XLOC_025947	XLOC_025947	Gsta2	chr9:78331014-78347145	Mock-Ft	Day2-Ft	OK	8.9611	4.44461	-1.01162	-3.44285	5e-05	0.000126867	yes
XLOC_011821	XLOC_011821	Ticam2	chr18:46556789-46574612	Mock-Ft	Day2-Ft	OK	1.41994	0.703966	-1.01225	-3.10533	5e-05	0.000126867	yes
XLOC_001374	XLOC_001374	G0s2	chr1:193207707-193281193	Mock-Ft	Day2-Ft	OK	16.828	8.34271	-1.01228	-3.37721	0.00015	0.000363532	yes
XLOC_003708	XLOC_003708	2900041M22Rik	chr11:117611246-117613417	Mock-Ft	Day2-Ft	OK	2.08853	1.03527	-1.01248	-2.93911	0.0001	0.000246831	yes
XLOC_004092	XLOC_004092	Fgf11	chr11:69796086-69802948	Mock-Ft	Day2-Ft	OK	3.27577	1.62302	-1.01315	-3.32688	5e-05	0.000126867	yes
XLOC_015591	XLOC_015591	Slc44a3	chr3:121459527-121539320	Mock-Ft	Day2-Ft	OK	1.54033	0.762896	-1.01369	-2.43043	5e-05	0.000126867	yes
XLOC_027311	XLOC_027311	Gpr173	chrX:152343613-152416702	Mock-Ft	Day2-Ft	OK	1.25519	0.621467	-1.01416	-2.67303	5e-05	0.000126867	yes
XLOC_002344	XLOC_002344	Col13a1	chr10:61833088-61979127	Mock-Ft	Day2-Ft	OK	3.88017	1.91911	-1.01568	-3.61211	5e-05	0.000126867	yes
XLOC_017498	XLOC_017498	Skint5	chr4:113477569-113999667	Mock-Ft	Day2-Ft	OK	4.67847	2.31373	-1.01582	-2.41724	5e-05	0.000126867	yes
XLOC_021474	XLOC_021474	Zfp30	chr7:29783984-29794540	Mock-Ft	Day2-Ft	OK	1.70171	0.841442	-1.01605	-2.72068	5e-05	0.000126867	yes
XLOC_018916	XLOC_018916	Evc	chr5:37299046-37337397	Mock-Ft	Day2-Ft	OK	12.5412	6.19739	-1.01694	-5.15153	5e-05	0.000126867	yes
XLOC_005129	XLOC_005129	Kcnk13	chr12:99964498-100062682	Mock-Ft	Day2-Ft	OK	1.36698	0.675163	-1.01769	-3.12041	5e-05	0.000126867	yes
XLOC_010244	XLOC_010244	Gm9705	chr17:32621314-32638494	Mock-Ft	Day2-Ft	OK	1.0945	0.540474	-1.01798	-3.33411	5e-05	0.000126867	yes
XLOC_019266	XLOC_019266	Gpr81	chr5:123876735-123880020	Mock-Ft	Day2-Ft	OK	0.889789	0.438398	-1.02122	-2.86094	0.0001	0.000246831	yes
XLOC_014629	XLOC_014629	Kcnip3	chr2:127456497-127521370	Mock-Ft	Day2-Ft	OK	0.877196	0.431723	-1.02279	-2.46863	5e-05	0.000126867	yes
XLOC_008144	XLOC_008144	Col14a1	chr15:55307749-55520803	Mock-Ft	Day2-Ft	OK	30.2749	14.8787	-1.02487	-3.9328	5e-05	0.000126867	yes
XLOC_003707	XLOC_003707	-	chr11:117557671-117560487	Mock-Ft	Day2-Ft	OK	0.891484	0.437984	-1.02533	-2.67902	5e-05	0.000126867	yes
XLOC_023221	XLOC_023221	Rgs10	chr7:128373622-128418665	Mock-Ft	Day2-Ft	OK	44.3766	21.7952	-1.02579	-5.21683	5e-05	0.000126867	yes
XLOC_005200	XLOC_005200	Rian	chr12:109603939-109661711	Mock-Ft	Day2-Ft	OK	11.2586	5.52679	-1.02652	-2.13874	5e-05	0.000126867	yes
XLOC_009255	XLOC_009255	Tfrc	chr16:32608895-32632794	Mock-Ft	Day2-Ft	OK	24.6869	12.1023	-1.02846	-5.75101	5e-05	0.000126867	yes
XLOC_008922	XLOC_008922	Sp7	chr15:102356610-102366977	Mock-Ft	Day2-Ft	OK	6.84847	3.35395	-1.02992	-4.90669	5e-05	0.000126867	yes
XLOC_025936	XLOC_025936	Scg3	chr9:75639647-75684056	Mock-Ft	Day2-Ft	OK	13.3583	6.54107	-1.03014	-4.86558	5e-05	0.000126867	yes
XLOC_017174	XLOC_017174	Fhl5	chr4:25193027-25242961	Mock-Ft	Day2-Ft	OK	0.544837	0.266337	-1.03257	-2.34388	5e-05	0.000126867	yes
XLOC_024932	XLOC_024932	Opcml	chr9:27791268-28925048	Mock-Ft	Day2-Ft	OK	0.726584	0.354961	-1.03347	-3.16968	5e-05	0.000126867	yes
XLOC_024051	XLOC_024051	Bcmo1	chr8:117095864-117133720	Mock-Ft	Day2-Ft	OK	0.709499	0.34607	-1.03574	-1.88553	0.0009	0.00197191	yes
XLOC_018093	XLOC_018093	Sema3d	chr5:12383165-12588943	Mock-Ft	Day2-Ft	OK	8.98453	4.38219	-1.03579	-5.49604	5e-05	0.000126867	yes
XLOC_027089	XLOC_027089	Gabra3	chrX:72432675-72656246	Mock-Ft	Day2-Ft	OK	0.8476	0.413132	-1.03678	-2.75122	5e-05	0.000126867	yes
XLOC_020331	XLOC_020331	Thsd7a	chr6:12311607-12749253	Mock-Ft	Day2-Ft	OK	1.2508	0.609221	-1.03781	-3.26429	5e-05	0.000126867	yes
XLOC_000030	XLOC_000030	Crispld1	chr1:17727075-17766349	Mock-Ft	Day2-Ft	OK	2.8212	1.37327	-1.0387	-4.09586	5e-05	0.000126867	yes
XLOC_017384	XLOC_017384	Ptprd	chr4:75940961-76594299	Mock-Ft	Day2-Ft	OK	4.59168	2.23495	-1.03878	-4.92488	5e-05	0.000126867	yes
XLOC_025182	XLOC_025182	Itga11	chr9:62677854-62784376	Mock-Ft	Day2-Ft	OK	9.81635	4.77274	-1.04037	-4.82028	5e-05	0.000126867	yes
XLOC_003194	XLOC_003194	Myh10	chr11:68691914-68816624	Mock-Ft	Day2-Ft	OK	8.32505	4.04065	-1.04287	-4.80726	5e-05	0.000126867	yes
XLOC_021484	XLOC_021484	Clip3	chr7:30291487-30308368	Mock-Ft	Day2-Ft	OK	7.98853	3.87485	-1.04379	-5.12208	5e-05	0.000126867	yes
XLOC_008746	XLOC_008746	Cyp2d22	chr15:82370526-82380421	Mock-Ft	Day2-Ft	OK	8.91095	4.31546	-1.04607	-5.19069	5e-05	0.000126867	yes
XLOC_027225	XLOC_027225	Zcchc5	chrX:106837081-106840728	Mock-Ft	Day2-Ft	OK	0.841646	0.407326	-1.04703	-2.55217	5e-05	0.000126867	yes
XLOC_015299	XLOC_015299	4930579G24Rik	chr3:79628986-79632819	Mock-Ft	Day2-Ft	OK	4.09179	1.97885	-1.04807	-3.84592	5e-05	0.000126867	yes
XLOC_014009	XLOC_014009	Hnmt	chr2:24002912-24049650	Mock-Ft	Day2-Ft	OK	4.00993	1.93898	-1.04828	-3.46111	5e-05	0.000126867	yes
XLOC_014827	XLOC_014827	Matn4	chr2:164388193-164415448	Mock-Ft	Day2-Ft	OK	7.15337	3.45419	-1.05028	-5.28187	5e-05	0.000126867	yes
XLOC_010255	XLOC_010255	Adamts10	chr17:33523970-33553782	Mock-Ft	Day2-Ft	OK	16.7275	8.06217	-1.05298	-5.8914	5e-05	0.000126867	yes
XLOC_001803	XLOC_001803	Rab36	chr10:75037088-75054736	Mock-Ft	Day2-Ft	OK	1.63337	0.787038	-1.05334	-3.38778	5e-05	0.000126867	yes
XLOC_025378	XLOC_025378	6430571L13Rik	chr9:107340639-107349683	Mock-Ft	Day2-Ft	OK	2.10152	1.01171	-1.05463	-3.59637	5e-05	0.000126867	yes
XLOC_016419	XLOC_016419	-	chr3:144423550-144426194	Mock-Ft	Day2-Ft	OK	0.508646	0.244797	-1.05507	-2.23238	0.0011	0.00238086	yes
XLOC_006098	XLOC_006098	-	chr13:43865160-43868767	Mock-Ft	Day2-Ft	OK	0.534219	0.2571	-1.0551	-2.03545	0.0003	0.000701624	yes
XLOC_022017	XLOC_022017	Prkcb	chr7:122289124-122634616	Mock-Ft	Day2-Ft	OK	10.3521	4.97109	-1.05829	-3.08398	5e-05	0.000126867	yes
XLOC_023726	XLOC_023726	Hand2	chr8:57304262-57331105	Mock-Ft	Day2-Ft	OK	4.34362	2.08487	-1.05894	-3.61965	5e-05	0.000126867	yes
XLOC_026680	XLOC_026680	Fgf16	chrX:105764476-105776532	Mock-Ft	Day2-Ft	OK	0.556854	0.267021	-1.06034	-2.41426	0.00015	0.000363532	yes
XLOC_018742	XLOC_018742	Wasf3	chr5:146385005-146473609	Mock-Ft	Day2-Ft	OK	0.656899	0.314981	-1.06041	-2.9112	5e-05	0.000126867	yes
XLOC_004618	XLOC_004618	Tbc1d16	chr11:119143000-119228499	Mock-Ft	Day2-Ft	OK	2.76598	1.32453	-1.06231	-4.94034	5e-05	0.000126867	yes
XLOC_010752	XLOC_010752	Sox8	chr17:25565892-25570686	Mock-Ft	Day2-Ft	OK	0.626264	0.299667	-1.06341	-2.41372	0.0001	0.000246831	yes
XLOC_023423	XLOC_023423	-	chr7:78175974-78178669	Mock-Ft	Day2-Ft	OK	0.616859	0.294818	-1.06512	-2.44431	0.00045	0.00102879	yes
XLOC_020726	XLOC_020726	Ssu2	chr6:112359323-112388169	Mock-Ft	Day2-Ft	OK	0.575127	0.274799	-1.0655	-1.62867	0.0028	0.00566806	yes
XLOC_023403	XLOC_023403	-	chr7:45870021-45872350	Mock-Ft	Day2-Ft	OK	0.827977	0.394965	-1.06787	-2.6076	0.0004	0.00092092	yes
XLOC_007380	XLOC_007380	Lgi3	chr14:70530820-70538324	Mock-Ft	Day2-Ft	OK	0.533355	0.253832	-1.07123	-2.50217	0.00015	0.000363532	yes
XLOC_004040	XLOC_004040	Rnf112	chr11:61448441-61453986	Mock-Ft	Day2-Ft	OK	0.632349	0.300862	-1.07162	-2.37199	0.00025	0.000590367	yes
XLOC_009327	XLOC_009327	Gcsam	chr16:45610439-45623165	Mock-Ft	Day2-Ft	OK	0.657453	0.312276	-1.07406	-2.37776	5e-05	0.000126867	yes
XLOC_017894	XLOC_017894	-	chr4:11387110-11389333	Mock-Ft	Day2-Ft	OK	0.733091	0.348089	-1.07454	-2.46769	0.00045	0.00102879	yes
XLOC_013906	XLOC_013906	Gm14403	chr2:177498187-177512369	Mock-Ft	Day2-Ft	OK	1.32716	0.628798	-1.07767	-3.32698	5e-05	0.000126867	yes
XLOC_006407	XLOC_006407	A530099J19Rik	chr13:19724656-19732951	Mock-Ft	Day2-Ft	OK	0.853054	0.403936	-1.07851	-2.56428	0.0001	0.000246831	yes
XLOC_003569	XLOC_003569	Cntnap1	chr11:101172997-101190887	Mock-Ft	Day2-Ft	OK	1.52797	0.723092	-1.07936	-3.5816	5e-05	0.000126867	yes
XLOC_023174	XLOC_023174	Sult1a1	chr7:126672785-126696945	Mock-Ft	Day2-Ft	OK	24.5888	11.6279	-1.08041	-3.75771	5e-05	0.000126867	yes
XLOC_001083	XLOC_001083	Optc	chr1:133897114-133907999	Mock-Ft	Day2-Ft	OK	1.53862	0.727012	-1.08159	-2.51729	0.0001	0.000246831	yes
XLOC_010411	XLOC_010411	Rcan2	chr17:43801517-44039516	Mock-Ft	Day2-Ft	OK	8.96001	4.23316	-1.08177	-5.35029	5e-05	0.000126867	yes
XLOC_025637	XLOC_025637	Glb1l2	chr9:26763043-26806447	Mock-Ft	Day2-Ft	OK	8.58459	4.0532	-1.08269	-4.92722	5e-05	0.000126867	yes
XLOC_007501	XLOC_007501	Rarb	chr14:16430839-16575565	Mock-Ft	Day2-Ft	OK	1.71357	0.807766	-1.085	-2.9794	5e-05	0.000126867	yes
XLOC_009643	XLOC_009643	Csta	chr16:36119945-36134804	Mock-Ft	Day2-Ft	OK	11.365	5.35511	-1.08561	-5.31333	5e-05	0.000126867	yes
XLOC_002043	XLOC_002043	Kcnc2	chr10:112270496-112466372	Mock-Ft	Day2-Ft	OK	0.609681	0.287158	-1.08621	-2.60284	5e-05	0.000126867	yes
XLOC_025369	XLOC_025369	Abhd14b	chr9:106448216-106453137	Mock-Ft	Day2-Ft	OK	35.8406	16.8801	-1.08627	-6.3988	5e-05	0.000126867	yes
XLOC_006184	XLOC_006184	Ntrk2	chr13:58806595-59129967	Mock-Ft	Day2-Ft	OK	10.1535	4.78178	-1.08636	-6.0578	5e-05	0.000126867	yes
XLOC_026003	XLOC_026003	Spsb4	chr9:96943481-97018355	Mock-Ft	Day2-Ft	OK	1.3637	0.642098	-1.08666	-3.18636	5e-05	0.000126867	yes
XLOC_020945	XLOC_020945	Kcnj8	chr6:142564938-142571696	Mock-Ft	Day2-Ft	OK	8.02762	3.77741	-1.08758	-4.94985	5e-05	0.000126867	yes
XLOC_024322	XLOC_024322	Tenm1	chr8:48225664-48843876	Mock-Ft	Day2-Ft	OK	1.80978	0.84959	-1.09098	-5.1019	5e-05	0.000126867	yes
XLOC_008117	XLOC_008117	Cthrc1	chr15:39076922-39087119	Mock-Ft	Day2-Ft	OK	8.46791	3.97056	-1.09266	-4.12943	5e-05	0.000126867	yes
XLOC_003622	XLOC_003622	Mrc2	chr11:105292645-105351295	Mock-Ft	Day2-Ft	OK	24.0537	11.2731	-1.09337	-6.17427	5e-05	0.000126867	yes
XLOC_003671	XLOC_003671	Otop3	chr11:115334679-115346926	Mock-Ft	Day2-Ft	OK	4.29609	2.01313	-1.09359	-4.33293	5e-05	0.000126867	yes
XLOC_020198	XLOC_020198	Efcab4b	chr6:127561230-127674232	Mock-Ft	Day2-Ft	OK	0.734345	0.343566	-1.09587	-2.66268	5e-05	0.000126867	yes
XLOC_003690	XLOC_003690	Galr2	chr11:116280013-116284563	Mock-Ft	Day2-Ft	OK	2.12725	0.994192	-1.09739	-3.36753	5e-05	0.000126867	yes
XLOC_008045	XLOC_008045	Dab2	chr15:6299788-6440713	Mock-Ft	Day2-Ft	OK	59.6151	27.8561	-1.09769	-6.12418	5e-05	0.000126867	yes
XLOC_000121	XLOC_000121	-	chr1:55228505-55235529	Mock-Ft	Day2-Ft	OK	2.31427	1.08032	-1.0991	-2.80509	0.0002	0.000477799	yes
XLOC_000415	XLOC_000415	Etnk2	chr1:133363571-133380319	Mock-Ft	Day2-Ft	OK	0.592908	0.275854	-1.1039	-2.14657	0.00065	0.00145381	yes
XLOC_015309	XLOC_015309	Sfrp2	chr3:83766320-83774314	Mock-Ft	Day2-Ft	OK	10.3075	4.79118	-1.10524	-5.88398	5e-05	0.000126867	yes
XLOC_003999	XLOC_003999	2210407C18Rik	chr11:58607521-58613492	Mock-Ft	Day2-Ft	OK	2.9053	1.34825	-1.1076	-2.38264	5e-05	0.000126867	yes
XLOC_024045	XLOC_024045	Clec3a	chr8:114418033-114428133	Mock-Ft	Day2-Ft	OK	60.476	28.0509	-1.10832	-6.61441	5e-05	0.000126867	yes
XLOC_004525	XLOC_004525	Rgs9	chr11:109225354-109331347	Mock-Ft	Day2-Ft	OK	0.510904	0.236632	-1.11041	-2.41192	5e-05	0.000126867	yes
XLOC_003601	XLOC_003601	Adam11	chr11:102761438-102781055	Mock-Ft	Day2-Ft	OK	1.46609	0.678787	-1.11095	-3.58464	5e-05	0.000126867	yes
XLOC_008141	XLOC_008141	Nov	chr15:54745672-54753761	Mock-Ft	Day2-Ft	OK	57.7144	26.6709	-1.11367	-6.40009	5e-05	0.000126867	yes
XLOC_012316	XLOC_012316	Dntt	chr19:41029274-41059525	Mock-Ft	Day2-Ft	OK	0.564281	0.26074	-1.1138	-1.92611	0.00105	0.00227886	yes
XLOC_007143	XLOC_007143	Ear1	chr14:44102653-44103531	Mock-Ft	Day2-Ft	OK	9.72499	4.49013	-1.11494	-3.52158	5e-05	0.000126867	yes
XLOC_021277	XLOC_021277	Dact3	chr7:16875316-16887361	Mock-Ft	Day2-Ft	OK	7.32797	3.37879	-1.11691	-5.91137	5e-05	0.000126867	yes
XLOC_025618	XLOC_025618	Epor	chr9:21958724-21963576	Mock-Ft	Day2-Ft	OK	1.49201	0.685758	-1.12149	-2.95563	5e-05	0.000126867	yes
XLOC_023208	XLOC_023208	Stx1b	chr7:127803829-127824531	Mock-Ft	Day2-Ft	OK	3.32851	1.52444	-1.1266	-4.42989	5e-05	0.000126867	yes
XLOC_025127	XLOC_025127	Agphd1	chr9:54917289-54949924	Mock-Ft	Day2-Ft	OK	0.543489	0.248845	-1.127	-2.99529	5e-05	0.000126867	yes
XLOC_003775	XLOC_003775	Osbp2	chr11:3703730-3863903	Mock-Ft	Day2-Ft	OK	0.873387	0.399562	-1.1282	-3.17891	5e-05	0.000126867	yes
XLOC_017211	XLOC_017211	Aqp7	chr4:41033073-41060340	Mock-Ft	Day2-Ft	OK	1.37922	0.630709	-1.12881	-2.89311	5e-05	0.000126867	yes
XLOC_000882	XLOC_000882	Fn1	chr1:71585472-71653269	Mock-Ft	Day2-Ft	OK	381.89	174.613	-1.12899	-4.68321	5e-05	0.000126867	yes
XLOC_018051	XLOC_018051	-	chr4:154641787-154644810	Mock-Ft	Day2-Ft	OK	0.524009	0.239562	-1.1292	-2.46976	0.00035	0.000811888	yes
XLOC_000038	XLOC_000038	Efhc1	chr1:20951609-20991707	Mock-Ft	Day2-Ft	OK	0.890932	0.407226	-1.12949	-2.17162	0.0003	0.000701624	yes
XLOC_024144	XLOC_024144	Fcer2a	chr8:3681736-3694322	Mock-Ft	Day2-Ft	OK	0.840415	0.383908	-1.13034	-2.02788	5e-05	0.000126867	yes
XLOC_021809	XLOC_021809	Pgm2l1	chr7:100227324-100279016	Mock-Ft	Day2-Ft	OK	3.26784	1.49215	-1.13094	-5.07644	5e-05	0.000126867	yes
XLOC_019636	XLOC_019636	Dlx6	chr6:6820545-6871559	Mock-Ft	Day2-Ft	OK	1.64525	0.751212	-1.13102	-2.65299	5e-05	0.000126867	yes
XLOC_025508	XLOC_025508	Fam198a	chr9:121950987-121980374	Mock-Ft	Day2-Ft	OK	1.77756	0.811288	-1.13161	-3.82007	5e-05	0.000126867	yes
XLOC_019111	XLOC_019111	Abcg3	chr5:104935056-104982717	Mock-Ft	Day2-Ft	OK	0.953055	0.4348	-1.13221	-2.29572	0.00015	0.000363532	yes
XLOC_023951	XLOC_023951	Bean1	chr8:104170512-104219097	Mock-Ft	Day2-Ft	OK	1.3378	0.610008	-1.13296	-3.372	5e-05	0.000126867	yes
XLOC_026919	XLOC_026919	Ndp	chrX:16885521-16911764	Mock-Ft	Day2-Ft	OK	1.0358	0.471685	-1.13485	-2.39667	0.00025	0.000590367	yes
XLOC_008070	XLOC_008070	Adamts12	chr15:11064458-11349232	Mock-Ft	Day2-Ft	OK	1.69096	0.769884	-1.13513	-4.75291	5e-05	0.000126867	yes
XLOC_004354	XLOC_004354	Stac2	chr11:98036623-98053462	Mock-Ft	Day2-Ft	OK	2.88327	1.31256	-1.13532	-4.2332	5e-05	0.000126867	yes
XLOC_022231	XLOC_022231	Gm1078	chr7:4965112-4971896	Mock-Ft	Day2-Ft	OK	2.46811	1.12239	-1.13684	-3.9998	5e-05	0.000126867	yes
XLOC_023913	XLOC_023913	Slc6a2	chr8:92960656-93001667	Mock-Ft	Day2-Ft	OK	2.83306	1.28805	-1.13717	-5.10275	5e-05	0.000126867	yes
XLOC_001844	XLOC_001844	-	chr10:77864568-77886972	Mock-Ft	Day2-Ft	OK	0.708842	0.322262	-1.13723	-2.48027	0.00025	0.000590367	yes
XLOC_000469	XLOC_000469	Colgalt2	chr1:152399834-152511187	Mock-Ft	Day2-Ft	OK	4.44105	2.01882	-1.13738	-5.1009	5e-05	0.000126867	yes
XLOC_007351	XLOC_007351	Scara5	chr14:65666402-65764826	Mock-Ft	Day2-Ft	OK	54.2803	24.6274	-1.14016	-6.46302	5e-05	0.000126867	yes
XLOC_009943	XLOC_009943	-	chr16:42177807-42181667	Mock-Ft	Day2-Ft	OK	0.965782	0.438155	-1.14026	-3.38882	5e-05	0.000126867	yes
XLOC_015979	XLOC_015979	Sprr1b	chr3:92436808-92438779	Mock-Ft	Day2-Ft	OK	30.9519	14.0404	-1.14044	-6.50099	5e-05	0.000126867	yes
XLOC_016003	XLOC_016003	Lce1m	chr3:93017802-93019094	Mock-Ft	Day2-Ft	OK	359.163	162.466	-1.1445	-7.25938	5e-05	0.000126867	yes
XLOC_026255	XLOC_026255	-	chr9:61423168-61424199	Mock-Ft	Day2-Ft	OK	1.15309	0.521332	-1.14523	-2.38889	0.00145	0.00308225	yes
XLOC_003576	XLOC_003576	Aoc3	chr11:101330605-101339430	Mock-Ft	Day2-Ft	OK	15.4317	6.96887	-1.1469	-5.84483	5e-05	0.000126867	yes
XLOC_003402	XLOC_003402	-	chr11:83677519-83680323	Mock-Ft	Day2-Ft	OK	3.37329	1.52095	-1.14918	-1.90637	0.00255	0.00521899	yes
XLOC_003302	XLOC_003302	Rtn4rl1	chr11:75193992-75267762	Mock-Ft	Day2-Ft	OK	5.46834	2.45938	-1.15281	-5.6051	5e-05	0.000126867	yes
XLOC_019651	XLOC_019651	-	chr6:17197943-17205761	Mock-Ft	Day2-Ft	OK	0.975941	0.438778	-1.1533	-2.15553	5e-05	0.000126867	yes
XLOC_002103	XLOC_002103	Ndufa4l2	chr10:127514938-127522444	Mock-Ft	Day2-Ft	OK	84.8203	38.0712	-1.15571	-4.90332	5e-05	0.000126867	yes
XLOC_011185	XLOC_011185	-	chr17:87462923-87473912	Mock-Ft	Day2-Ft	OK	0.888095	0.398347	-1.15669	-2.37797	0.00015	0.000363532	yes
XLOC_023467	XLOC_023467	-	chr7:116443565-116444319	Mock-Ft	Day2-Ft	OK	2.3914	1.071	-1.15889	-2.98938	0.0003	0.000701624	yes
XLOC_015834	XLOC_015834	P2ry12	chr3:59006977-59344384	Mock-Ft	Day2-Ft	OK	6.4064	2.8674	-1.15977	-1.84813	0.0039	0.00770662	yes
XLOC_004999	XLOC_004999	-	chr12:69497466-69506770	Mock-Ft	Day2-Ft	OK	1.25754	0.562688	-1.1602	-1.96567	0.00125	0.00268307	yes
XLOC_019364	XLOC_019364	Gpc2	chr5:138273656-138279998	Mock-Ft	Day2-Ft	OK	5.73194	2.56406	-1.16059	-5.12293	5e-05	0.000126867	yes
XLOC_006810	XLOC_006810	Rgs7bp	chr13:104945928-105055110	Mock-Ft	Day2-Ft	OK	0.966285	0.431724	-1.16234	-3.61288	5e-05	0.000126867	yes
XLOC_017902	XLOC_017902	-	chr4:18124105-18125355	Mock-Ft	Day2-Ft	OK	1.15045	0.513443	-1.16392	-2.56463	0.00055	0.00124253	yes
XLOC_014804	XLOC_014804	Emilin3	chr2:160906011-160912328	Mock-Ft	Day2-Ft	OK	0.980061	0.436131	-1.16811	-3.31803	5e-05	0.000126867	yes
XLOC_019182	XLOC_019182	Tmem119	chr5:113793728-113800435	Mock-Ft	Day2-Ft	OK	26.7696	11.9032	-1.16924	-6.49984	5e-05	0.000126867	yes
XLOC_021736	XLOC_021736	Adamtsl3	chr7:82335693-82614739	Mock-Ft	Day2-Ft	OK	2.35662	1.04785	-1.16929	-5.14853	5e-05	0.000126867	yes
XLOC_022809	XLOC_022809	Plin1	chr7:79719997-79733250	Mock-Ft	Day2-Ft	OK	18.4649	8.20061	-1.17098	-6.2595	5e-05	0.000126867	yes
XLOC_022180	XLOC_022180	Tspan32	chr7:143005045-143019485	Mock-Ft	Day2-Ft	OK	3.48793	1.54701	-1.17289	-3.32861	5e-05	0.000126867	yes
XLOC_024143	XLOC_024143	Fcor	chr8:3671184-3672321	Mock-Ft	Day2-Ft	OK	6.45848	2.86448	-1.17292	-4.09209	0.00105	0.00227886	yes
XLOC_006625	XLOC_006625	Slc28a3	chr13:58553307-58610877	Mock-Ft	Day2-Ft	OK	1.17658	0.521423	-1.17407	-3.48936	5e-05	0.000126867	yes
XLOC_008909	XLOC_008909	-	chr15:101823441-101826633	Mock-Ft	Day2-Ft	OK	23.911	10.5732	-1.17726	-3.18697	5e-05	0.000126867	yes
XLOC_010623	XLOC_010623	Fndc1	chr17:7738384-7827281	Mock-Ft	Day2-Ft	OK	94.5218	41.7503	-1.17886	-5.9446	5e-05	0.000126867	yes
XLOC_002431	XLOC_002431	Casp14	chr10:78711963-78718313	Mock-Ft	Day2-Ft	OK	23.1922	10.2415	-1.17921	-6.28429	5e-05	0.000126867	yes
XLOC_003653	XLOC_003653	Kcnj16	chr11:110968032-111027967	Mock-Ft	Day2-Ft	OK	0.625152	0.2759	-1.18006	-2.60853	5e-05	0.000126867	yes
XLOC_023105	XLOC_023105	Lyve1	chr7:110850606-110862953	Mock-Ft	Day2-Ft	OK	42.5936	18.7928	-1.18046	-6.47178	5e-05	0.000126867	yes
XLOC_020241	XLOC_020241	1190002F15Rik	chr6:134928095-134951767	Mock-Ft	Day2-Ft	OK	10.3884	4.57739	-1.18237	-3.46517	5e-05	0.000126867	yes
XLOC_015188	XLOC_015188	Cldn11	chr3:31149919-31164326	Mock-Ft	Day2-Ft	OK	1.06754	0.469799	-1.18418	-2.94489	0.0001	0.000246831	yes
XLOC_026638	XLOC_026638	Stard8	chrX:99003368-99074728	Mock-Ft	Day2-Ft	OK	13.9873	6.14572	-1.18646	-5.80284	5e-05	0.000126867	yes
XLOC_006578	XLOC_006578	Diras2	chr13:52504374-52546936	Mock-Ft	Day2-Ft	OK	0.688878	0.302267	-1.18842	-2.94078	5e-05	0.000126867	yes
XLOC_024956	XLOC_024956	Fez1	chr9:36832751-36878924	Mock-Ft	Day2-Ft	OK	13.5796	5.95439	-1.18942	-5.03385	5e-05	0.000126867	yes
XLOC_015637	XLOC_015637	Bdh2	chr3:135281220-135304425	Mock-Ft	Day2-Ft	OK	9.73983	4.26638	-1.19088	-3.62391	5e-05	0.000126867	yes
XLOC_002616	XLOC_002616	Lyz1	chr10:117277330-117292868	Mock-Ft	Day2-Ft	OK	651.423	285.337	-1.19093	-7.33434	5e-05	0.000126867	yes
XLOC_006127	XLOC_006127	Ogn	chr13:49421253-49652900	Mock-Ft	Day2-Ft	OK	50.8463	22.2641	-1.19142	-2.8948	5e-05	0.000126867	yes
XLOC_011268	XLOC_011268	-	chr17:31733890-31736707	Mock-Ft	Day2-Ft	OK	0.777163	0.340099	-1.19226	-2.92525	5e-05	0.000126867	yes
XLOC_010938	XLOC_010938	H2-M5	chr17:36983812-36989706	Mock-Ft	Day2-Ft	OK	4.78903	2.09571	-1.19229	-3.58319	5e-05	0.000126867	yes
XLOC_005431	XLOC_005431	Stxbp6	chr12:44852484-45074483	Mock-Ft	Day2-Ft	OK	7.52685	3.28483	-1.19623	-5.87519	5e-05	0.000126867	yes
XLOC_011823	XLOC_011823	Cdo1	chr18:46713204-46728342	Mock-Ft	Day2-Ft	OK	27.6933	12.078	-1.19716	-6.87888	5e-05	0.000126867	yes
XLOC_001664	XLOC_001664	-	chr10:26695687-26748429	Mock-Ft	Day2-Ft	OK	0.961752	0.419283	-1.19774	-2.82536	5e-05	0.000126867	yes
XLOC_014660	XLOC_014660	Adam33	chr2:131049791-131063814	Mock-Ft	Day2-Ft	OK	20.3764	8.87753	-1.19867	-6.78059	5e-05	0.000126867	yes
XLOC_001551	XLOC_001551	-	chr1:180921857-180923126	Mock-Ft	Day2-Ft	OK	0.748605	0.326124	-1.19878	-2.16922	0.0037	0.00734001	yes
XLOC_003258	XLOC_003258	Fam64a	chr11:72042454-72047370	Mock-Ft	Day2-Ft	OK	5.64621	2.45459	-1.2018	-4.01541	5e-05	0.000126867	yes
XLOC_002755	XLOC_002755	-	chr10:39595864-39597381	Mock-Ft	Day2-Ft	OK	1.28789	0.559629	-1.20247	-2.92147	0.0001	0.000246831	yes
XLOC_024558	XLOC_024558	Smpd3	chr8:106210985-106337988	Mock-Ft	Day2-Ft	OK	7.89424	3.42822	-1.20334	-4.22855	5e-05	0.000126867	yes
XLOC_003889	XLOC_003889	Ranbp17	chr11:33211793-33513746	Mock-Ft	Day2-Ft	OK	0.710018	0.308006	-1.2049	-2.68098	5e-05	0.000126867	yes
XLOC_016460	XLOC_016460	Mmp16	chr4:17853284-18118734	Mock-Ft	Day2-Ft	OK	0.660411	0.286435	-1.20516	-3.11314	5e-05	0.000126867	yes
XLOC_020710	XLOC_020710	Gm765	chr6:98235709-98342754	Mock-Ft	Day2-Ft	OK	3.85502	1.67077	-1.20622	-4.57795	5e-05	0.000126867	yes
XLOC_010146	XLOC_010146	Ptx4	chr17:25120759-25126585	Mock-Ft	Day2-Ft	OK	0.770011	0.333694	-1.20635	-2.11938	0.00015	0.000363532	yes
XLOC_000537	XLOC_000537	Ildr2	chr1:166254111-166317029	Mock-Ft	Day2-Ft	OK	2.55208	1.10527	-1.20728	-5.60072	5e-05	0.000126867	yes
XLOC_008344	XLOC_008344	Cntn1	chr15:92051164-92341967	Mock-Ft	Day2-Ft	OK	1.46708	0.635177	-1.20772	-3.61166	5e-05	0.000126867	yes
XLOC_011443	XLOC_011443	Lims2	chr18:31922104-31958621	Mock-Ft	Day2-Ft	OK	25.3062	10.9448	-1.20924	-6.09441	5e-05	0.000126867	yes
XLOC_015885	XLOC_015885	Gucy1a3	chr3:82092426-82145877	Mock-Ft	Day2-Ft	OK	3.01096	1.30143	-1.21012	-4.96781	5e-05	0.000126867	yes
XLOC_003911	XLOC_003911	Adra1b	chr11:43774605-43836389	Mock-Ft	Day2-Ft	OK	1.3992	0.604176	-1.21156	-2.52411	5e-05	0.000126867	yes
XLOC_023744	XLOC_023744	Npy1r	chr8:66697210-66706798	Mock-Ft	Day2-Ft	OK	3.80306	1.64092	-1.21266	-4.60376	5e-05	0.000126867	yes
XLOC_025935	XLOC_025935	Tmod2	chr9:75565621-75611325	Mock-Ft	Day2-Ft	OK	4.80945	2.07397	-1.21348	-6.40069	5e-05	0.000126867	yes
XLOC_004744	XLOC_004744	-	chr11:75530350-75531044	Mock-Ft	Day2-Ft	OK	1.87962	0.808413	-1.21728	-2.69461	0.00095	0.00207451	yes
XLOC_000489	XLOC_000489	Angptl1	chr1:156804050-156949784	Mock-Ft	Day2-Ft	OK	17.5502	7.5478	-1.21736	-3.57513	5e-05	0.000126867	yes
XLOC_000029	XLOC_000029	Pi15	chr1:17601900-17630939	Mock-Ft	Day2-Ft	OK	2.34499	1.00731	-1.21908	-5.37214	5e-05	0.000126867	yes
XLOC_017548	XLOC_017548	Wdr65	chr4:118554563-118620405	Mock-Ft	Day2-Ft	OK	12.0913	5.18319	-1.22205	-5.20979	5e-05	0.000126867	yes
XLOC_011805	XLOC_011805	Ppp2r2b	chr18:42645268-43059471	Mock-Ft	Day2-Ft	OK	0.523453	0.224366	-1.22221	-1.96118	0.0013	0.00278344	yes
XLOC_003694	XLOC_003694	Gm11744	chr11:116657107-116668389	Mock-Ft	Day2-Ft	OK	2.34253	1.00381	-1.22258	-3.08162	5e-05	0.000126867	yes
XLOC_012275	XLOC_012275	Lipn	chr19:34067357-34086049	Mock-Ft	Day2-Ft	OK	2.69447	1.14716	-1.23194	-3.79143	5e-05	0.000126867	yes
XLOC_003000	XLOC_003000	Adam19	chr11:46055986-46147522	Mock-Ft	Day2-Ft	OK	8.15993	3.46305	-1.23651	-6.1482	5e-05	0.000126867	yes
XLOC_024429	XLOC_024429	Hhip	chr8:79965850-80058008	Mock-Ft	Day2-Ft	OK	1.71663	0.728415	-1.23675	-3.49182	5e-05	0.000126867	yes
XLOC_021802	XLOC_021802	Mir3965	chr7:99633910-99645862	Mock-Ft	Day2-Ft	OK	1.03665	0.439334	-1.23853	-2.11867	0.0005	0.00113608	yes
XLOC_015387	XLOC_015387	S100a4	chr3:90603769-90606045	Mock-Ft	Day2-Ft	OK	1926.54	816.182	-1.23905	-9.69259	5e-05	0.000126867	yes
XLOC_005120	XLOC_005120	Tshr	chr12:91400992-91540588	Mock-Ft	Day2-Ft	OK	0.852324	0.360106	-1.24298	-2.80603	5e-05	0.000126867	yes
XLOC_000515	XLOC_000515	Myoc	chr1:162639149-162658219	Mock-Ft	Day2-Ft	OK	572.798	241.954	-1.24329	-6.23712	5e-05	0.000126867	yes
XLOC_017278	XLOC_017278	Hemgn	chr4:46393988-46404183	Mock-Ft	Day2-Ft	OK	0.670802	0.282639	-1.24692	-2.59981	5e-05	0.000126867	yes
XLOC_022927	XLOC_022927	P2ry6	chr7:100937568-100975474	Mock-Ft	Day2-Ft	OK	10.1768	4.28723	-1.24716	-5.70257	5e-05	0.000126867	yes
XLOC_004126	XLOC_004126	6330403K07Rik	chr11:71031940-71033617	Mock-Ft	Day2-Ft	OK	1.06897	0.450102	-1.2479	-2.89838	0.00015	0.000363532	yes
XLOC_015282	XLOC_015282	Il12a	chr3:68690643-68698547	Mock-Ft	Day2-Ft	OK	0.967472	0.407363	-1.24791	-1.99369	0.0012	0.00258305	yes
XLOC_017474	XLOC_017474	Podn	chr4:108014691-108032565	Mock-Ft	Day2-Ft	OK	21.1563	8.89284	-1.25037	-6.89983	5e-05	0.000126867	yes
XLOC_007561	XLOC_007561	Stab1	chr14:31131133-31168641	Mock-Ft	Day2-Ft	OK	34.2553	14.381	-1.25217	-5.91102	5e-05	0.000126867	yes
XLOC_006042	XLOC_006042	Agtr1a	chr13:30336355-30382867	Mock-Ft	Day2-Ft	OK	3.03693	1.27201	-1.2555	-4.18733	5e-05	0.000126867	yes
XLOC_013293	XLOC_013293	Prg2	chr2:84958873-84983635	Mock-Ft	Day2-Ft	OK	8.6066	3.60382	-1.25591	-3.98148	5e-05	0.000126867	yes
XLOC_003512	XLOC_003512	B230217C12Rik	chr11:97840779-97843438	Mock-Ft	Day2-Ft	OK	1.38783	0.580675	-1.25703	-2.37366	0.0001	0.000246831	yes
XLOC_024831	XLOC_024831	Mmp12	chr9:7344350-7360461	Mock-Ft	Day2-Ft	OK	0.725563	0.302202	-1.26359	-3.03676	5e-05	0.000126867	yes
XLOC_015138	XLOC_015138	Stmn2	chr3:8509496-8561604	Mock-Ft	Day2-Ft	OK	22.2946	9.28532	-1.26367	-5.40548	5e-05	0.000126867	yes
XLOC_023965	XLOC_023965	Ces2e	chr8:104926190-104934672	Mock-Ft	Day2-Ft	OK	0.82937	0.345049	-1.26521	-2.51916	5e-05	0.000126867	yes
XLOC_003800	XLOC_003800	Gck	chr11:5900822-5949674	Mock-Ft	Day2-Ft	OK	0.883797	0.366804	-1.26871	-2.50993	5e-05	0.000126867	yes
XLOC_007307	XLOC_007307	Il17d	chr14:57524828-57543166	Mock-Ft	Day2-Ft	OK	8.02789	3.30547	-1.28016	-5.9276	5e-05	0.000126867	yes
XLOC_025996	XLOC_025996	Pls1	chr9:95752641-95845279	Mock-Ft	Day2-Ft	OK	0.704966	0.289811	-1.28244	-3.02441	5e-05	0.000126867	yes
XLOC_015417	XLOC_015417	Flg2	chr3:93197272-93221376	Mock-Ft	Day2-Ft	OK	25.3259	10.3972	-1.28442	-7.37319	5e-05	0.000126867	yes
XLOC_005383	XLOC_005383	Cys1	chr12:24665837-24681861	Mock-Ft	Day2-Ft	OK	24.507	10.053	-1.28556	-4.53458	5e-05	0.000126867	yes
XLOC_018689	XLOC_018689	Cyp2w1	chr5:139352616-139460534	Mock-Ft	Day2-Ft	OK	3.68639	1.51218	-1.28558	-1.83507	0.00135	0.00288341	yes
XLOC_023183	XLOC_023183	-	chr7:126972499-126975585	Mock-Ft	Day2-Ft	OK	1.90873	0.779558	-1.29189	-2.44055	5e-05	0.000126867	yes
XLOC_019500	XLOC_019500	-	chr5:53661132-53663192	Mock-Ft	Day2-Ft	OK	0.923953	0.375644	-1.29845	-3.04361	5e-05	0.000126867	yes
XLOC_013927	XLOC_013927	Mir133a-2	chr2:180370857-180406700	Mock-Ft	Day2-Ft	OK	3.36619	1.36793	-1.29912	-1.91568	5e-05	0.000126867	yes
XLOC_015066	XLOC_015066	-	chr2:128899172-128902366	Mock-Ft	Day2-Ft	OK	1.27514	0.517405	-1.30129	-3.90127	5e-05	0.000126867	yes
XLOC_001920	XLOC_001920	Matk	chr10:81257387-81263531	Mock-Ft	Day2-Ft	OK	2.83916	1.15157	-1.30187	-4.02197	5e-05	0.000126867	yes
XLOC_024495	XLOC_024495	Ces1f	chr8:93256140-93279736	Mock-Ft	Day2-Ft	OK	2.37309	0.959563	-1.30632	-3.71754	5e-05	0.000126867	yes
XLOC_006507	XLOC_006507	Mylk4	chr13:32700826-32783976	Mock-Ft	Day2-Ft	OK	11.8535	4.76348	-1.31523	-6.97138	5e-05	0.000126867	yes
XLOC_006817	XLOC_006817	-	chr13:108496785-108498573	Mock-Ft	Day2-Ft	OK	1.3261	0.531975	-1.31776	-2.59027	0.0007	0.00155855	yes
XLOC_006729	XLOC_006729	-	chr13:83304559-83439944	Mock-Ft	Day2-Ft	OK	0.669693	0.268225	-1.32006	-2.51905	5e-05	0.000126867	yes
XLOC_001964	XLOC_001964	Igf1	chr10:87859055-87937047	Mock-Ft	Day2-Ft	OK	16.4755	6.58483	-1.3231	-6.01797	5e-05	0.000126867	yes
XLOC_017020	XLOC_017020	Lrrc38	chr4:143349004-143371028	Mock-Ft	Day2-Ft	OK	4.30284	1.71941	-1.32337	-3.89676	5e-05	0.000126867	yes
XLOC_017656	XLOC_017656	Rab42	chr4:132300347-132303356	Mock-Ft	Day2-Ft	OK	0.549186	0.219224	-1.32489	-1.98891	0.0011	0.00238086	yes
XLOC_008943	XLOC_008943	Mucl1	chr15:103751922-103899447	Mock-Ft	Day2-Ft	OK	7.75159	3.08842	-1.32762	-3.99495	5e-05	0.000126867	yes
XLOC_022016	XLOC_022016	Chp2	chr7:122208582-122224579	Mock-Ft	Day2-Ft	OK	9.31516	3.69207	-1.33515	-5.30674	5e-05	0.000126867	yes
XLOC_001034	XLOC_001034	Tmem37	chr1:120067376-120073780	Mock-Ft	Day2-Ft	OK	10.5731	4.1894	-1.33558	-5.11226	5e-05	0.000126867	yes
XLOC_002416	XLOC_002416	Lrrc3	chr10:77896202-77902536	Mock-Ft	Day2-Ft	OK	0.666058	0.263431	-1.33822	-3.38004	5e-05	0.000126867	yes
XLOC_018793	XLOC_018793	Adam22	chr5:8046079-8368093	Mock-Ft	Day2-Ft	OK	0.990012	0.390961	-1.34042	-1.83797	0.0023	0.00474035	yes
XLOC_020643	XLOC_020643	Nat8	chr6:85760630-85836650	Mock-Ft	Day2-Ft	OK	2.04322	0.802839	-1.34766	-2.73086	5e-05	0.000126867	yes
XLOC_027182	XLOC_027182	P2ry4	chrX:100587570-100594869	Mock-Ft	Day2-Ft	OK	0.782103	0.30705	-1.34888	-4.2256	5e-05	0.000126867	yes
XLOC_010651	XLOC_010651	Dact2	chr17:14195229-14204301	Mock-Ft	Day2-Ft	OK	4.51166	1.77004	-1.34988	-5.38919	5e-05	0.000126867	yes
XLOC_008532	XLOC_008532	Rspo2	chr15:43020794-43170873	Mock-Ft	Day2-Ft	OK	2.35222	0.918554	-1.35659	-4.68378	5e-05	0.000126867	yes
XLOC_005118	XLOC_005118	5430427M07Rik	chr12:90998416-91384409	Mock-Ft	Day2-Ft	OK	2.10014	0.817711	-1.36082	-2.33879	0.0001	0.000246831	yes
XLOC_004193	XLOC_004193	Pipox	chr11:77880614-77893872	Mock-Ft	Day2-Ft	OK	2.89565	1.1253	-1.36358	-3.83044	5e-05	0.000126867	yes
XLOC_003235	XLOC_003235	Mgl2	chr11:70130319-70170836	Mock-Ft	Day2-Ft	OK	64.6295	25.0517	-1.36728	-7.74927	5e-05	0.000126867	yes
XLOC_005432	XLOC_005432	Nova1	chr12:46694516-46818775	Mock-Ft	Day2-Ft	OK	6.3254	2.44841	-1.36931	-7.10467	5e-05	0.000126867	yes
XLOC_013622	XLOC_013622	Ankef1	chr2:136501927-136562064	Mock-Ft	Day2-Ft	OK	0.872125	0.337299	-1.37051	-3.02326	5e-05	0.000126867	yes
XLOC_008859	XLOC_008859	Wnt10b	chr15:98770731-98778782	Mock-Ft	Day2-Ft	OK	9.22312	3.56162	-1.37272	-6.54411	5e-05	0.000126867	yes
XLOC_015523	XLOC_015523	Bcl2l15	chr3:103832695-103854618	Mock-Ft	Day2-Ft	OK	0.768556	0.294136	-1.38567	-1.89577	0.00225	0.0046444	yes
XLOC_020936	XLOC_020936	-	chr6:141707565-141727701	Mock-Ft	Day2-Ft	OK	1.52654	0.583614	-1.38718	-3.15192	5e-05	0.000126867	yes
XLOC_023841	XLOC_023841	Gm4890	chr8:79295050-79309700	Mock-Ft	Day2-Ft	OK	0.515061	0.196575	-1.38966	-1.79692	0.00075	0.00166263	yes
XLOC_012145	XLOC_012145	Syt7	chr19:10389089-10453181	Mock-Ft	Day2-Ft	OK	0.967047	0.369053	-1.38976	-4.50501	5e-05	0.000126867	yes
XLOC_024328	XLOC_024328	Hand2	chr8:57304262-57331105	Mock-Ft	Day2-Ft	OK	5.78334	2.20577	-1.39062	-2.76222	5e-05	0.000126867	yes
XLOC_008457	XLOC_008457	C7	chr15:4987751-5063773	Mock-Ft	Day2-Ft	OK	2.00559	0.764669	-1.39112	-3.24575	5e-05	0.000126867	yes
XLOC_027421	XLOC_027421	-	chrX:152142290-152144117	Mock-Ft	Day2-Ft	OK	0.734975	0.280154	-1.39147	-2.80569	0.0001	0.000246831	yes
XLOC_009072	XLOC_009072	-	chr15:102140818-102143545	Mock-Ft	Day2-Ft	OK	0.748828	0.285398	-1.39166	-3.22863	5e-05	0.000126867	yes
XLOC_008035	XLOC_008035	Sepp1	chr15:3270766-3280508	Mock-Ft	Day2-Ft	OK	392.132	148.286	-1.40295	-7.51363	5e-05	0.000126867	yes
XLOC_018928	XLOC_018928	Nkx3-2	chr5:41760466-41764220	Mock-Ft	Day2-Ft	OK	0.611307	0.231022	-1.40387	-2.5741	0.0002	0.000477799	yes
XLOC_014972	XLOC_014972	-	chr2:26243508-26245102	Mock-Ft	Day2-Ft	OK	0.577303	0.217855	-1.40596	-2.23363	0.00305	0.00613562	yes
XLOC_001754	XLOC_001754	Spock2	chr10:60106179-60135377	Mock-Ft	Day2-Ft	OK	6.16001	2.3242	-1.4062	-7.07908	5e-05	0.000126867	yes
XLOC_006266	XLOC_006266	Edil3	chr13:88821471-89323225	Mock-Ft	Day2-Ft	OK	1.20638	0.455167	-1.40622	-4.55208	5e-05	0.000126867	yes
XLOC_015248	XLOC_015248	Mab21l1	chr3:55625197-56183701	Mock-Ft	Day2-Ft	OK	1.1032	0.415101	-1.41016	-2.0612	0.00265	0.00538682	yes
XLOC_021976	XLOC_021976	Calcb	chr7:114698540-114723365	Mock-Ft	Day2-Ft	OK	4.49264	1.68316	-1.41639	-4.4027	5e-05	0.000126867	yes
XLOC_018661	XLOC_018661	Tfr2	chr5:137569850-137587481	Mock-Ft	Day2-Ft	OK	0.676345	0.253154	-1.41775	-3.30068	5e-05	0.000126867	yes
XLOC_017286	XLOC_017286	-	chr4:47198852-47204524	Mock-Ft	Day2-Ft	OK	0.697512	0.261007	-1.41813	-2.25562	0.0001	0.000246831	yes
XLOC_006125	XLOC_006125	Aspn	chr13:49421253-49652900	Mock-Ft	Day2-Ft	OK	120.586	45.0549	-1.4203	-5.2642	5e-05	0.000126867	yes
XLOC_006519	XLOC_006519	Eci3	chr13:34924408-34963809	Mock-Ft	Day2-Ft	OK	0.548274	0.204116	-1.42551	-1.79087	0.0031	0.00622825	yes
XLOC_021680	XLOC_021680	Pcsk6	chr7:65859264-66050562	Mock-Ft	Day2-Ft	OK	64.1794	23.8887	-1.42578	-7.22278	5e-05	0.000126867	yes
XLOC_025494	XLOC_025494	Myrip	chr9:120304072-120474834	Mock-Ft	Day2-Ft	OK	1.46672	0.545564	-1.42678	-4.7592	5e-05	0.000126867	yes
XLOC_005759	XLOC_005759	-	chr12:8290914-8295489	Mock-Ft	Day2-Ft	OK	1.11086	0.412925	-1.42773	-4.45447	5e-05	0.000126867	yes
XLOC_026219	XLOC_026219	-	chr9:41159712-41161730	Mock-Ft	Day2-Ft	OK	0.681269	0.251901	-1.43537	-2.88624	0.00015	0.000363532	yes
XLOC_025268	XLOC_025268	Gm3776	chr9:78257128-78269166	Mock-Ft	Day2-Ft	OK	0.973354	0.359746	-1.43599	-2.28045	0.0029	0.00585497	yes
XLOC_005756	XLOC_005756	-	chr12:4739503-4741778	Mock-Ft	Day2-Ft	OK	0.556869	0.205501	-1.43819	-2.69915	0.00025	0.000590367	yes
XLOC_003723	XLOC_003723	Engase	chr11:118476082-118489206	Mock-Ft	Day2-Ft	OK	18.9952	7.00834	-1.43849	-8.20766	5e-05	0.000126867	yes
XLOC_007327	XLOC_007327	Fam124a	chr14:62555736-62608763	Mock-Ft	Day2-Ft	OK	8.87205	3.26997	-1.43999	-6.91321	5e-05	0.000126867	yes
XLOC_025343	XLOC_025343	Ky	chr9:102506054-102546239	Mock-Ft	Day2-Ft	OK	2.1649	0.79721	-1.44127	-5.303	5e-05	0.000126867	yes
XLOC_015388	XLOC_015388	S100a5	chr3:90608485-90611782	Mock-Ft	Day2-Ft	OK	4.75391	1.74964	-1.44205	-2.36732	0.0002	0.000477799	yes
XLOC_014538	XLOC_014538	Scg5	chr2:113776312-113829632	Mock-Ft	Day2-Ft	OK	0.938237	0.345153	-1.44272	-2.11432	0.00055	0.00124253	yes
XLOC_017143	XLOC_017143	Car8	chr4:8141492-8239041	Mock-Ft	Day2-Ft	OK	3.41656	1.25318	-1.44696	-2.95648	5e-05	0.000126867	yes
XLOC_002502	XLOC_002502	Glt8d2	chr10:82629837-82690650	Mock-Ft	Day2-Ft	OK	5.0062	1.82776	-1.45364	-2.28177	0.0002	0.000477799	yes
XLOC_025568	XLOC_025568	Fat3	chr9:15910192-16378231	Mock-Ft	Day2-Ft	OK	0.622481	0.227082	-1.45482	-3.55116	5e-05	0.000126867	yes
XLOC_011597	XLOC_011597	Csf1r	chr18:61085614-61131139	Mock-Ft	Day2-Ft	OK	111.468	40.5215	-1.45986	-7.50137	5e-05	0.000126867	yes
XLOC_008095	XLOC_008095	-	chr15:32778904-32796005	Mock-Ft	Day2-Ft	OK	4.91165	1.78251	-1.4623	-3.11633	5e-05	0.000126867	yes
XLOC_005950	XLOC_005950	Sfrp4	chr13:19623174-19632823	Mock-Ft	Day2-Ft	OK	86.1917	31.2673	-1.46289	-8.46267	5e-05	0.000126867	yes
XLOC_018917	XLOC_018917	Stk32b	chr5:37446824-37717153	Mock-Ft	Day2-Ft	OK	3.2087	1.15905	-1.46905	-5.55023	5e-05	0.000126867	yes
XLOC_013380	XLOC_013380	Agbl2	chr2:90782717-90816231	Mock-Ft	Day2-Ft	OK	0.484047	0.174489	-1.47201	-2.42094	5e-05	0.000126867	yes
XLOC_002567	XLOC_002567	Gm10754	chr10:97644067-97967090	Mock-Ft	Day2-Ft	OK	1.42899	0.508331	-1.49115	-2.07482	0.0009	0.00197191	yes
XLOC_018136	XLOC_018136	-	chr5:25106340-25110115	Mock-Ft	Day2-Ft	OK	0.506496	0.180076	-1.49195	-3.22087	5e-05	0.000126867	yes
XLOC_020755	XLOC_020755	Alox5	chr6:116410070-116461178	Mock-Ft	Day2-Ft	OK	17.8039	6.32728	-1.49253	-8.03107	5e-05	0.000126867	yes
XLOC_019677	XLOC_019677	Lep	chr6:29060220-29073876	Mock-Ft	Day2-Ft	OK	3.50326	1.24271	-1.49521	-5.61675	5e-05	0.000126867	yes
XLOC_025316	XLOC_025316	Slc9a9	chr9:94669891-95230452	Mock-Ft	Day2-Ft	OK	12.016	4.23963	-1.50295	-6.42409	5e-05	0.000126867	yes
XLOC_001198	XLOC_001198	Fmo4	chr1:162793271-162812549	Mock-Ft	Day2-Ft	OK	0.45022	0.158729	-1.50407	-1.92814	0.00235	0.0048364	yes
XLOC_018112	XLOC_018112	Lrrc17	chr5:21483846-21645605	Mock-Ft	Day2-Ft	OK	17.9177	6.30465	-1.5069	-6.83136	5e-05	0.000126867	yes
XLOC_005330	XLOC_005330	Vipr2	chr12:116077725-116146263	Mock-Ft	Day2-Ft	OK	2.24683	0.789724	-1.50847	-5.02057	5e-05	0.000126867	yes
XLOC_025318	XLOC_025318	Pcolce2	chr9:95637627-95695551	Mock-Ft	Day2-Ft	OK	103.409	36.0784	-1.51916	-8.78801	5e-05	0.000126867	yes
XLOC_005339	XLOC_005339	Tmem196	chr12:119945234-120021225	Mock-Ft	Day2-Ft	OK	2.40209	0.835993	-1.52273	-3.32061	5e-05	0.000126867	yes
XLOC_019122	XLOC_019122	-	chr5:107084069-107088375	Mock-Ft	Day2-Ft	OK	0.633763	0.220424	-1.52367	-2.94553	5e-05	0.000126867	yes
XLOC_003193	XLOC_003193	Ccdc42	chr11:68587036-68597951	Mock-Ft	Day2-Ft	OK	0.650371	0.226105	-1.52427	-2.21007	0.004	0.00788952	yes
XLOC_004379	XLOC_004379	Krt12	chr11:99415663-99422259	Mock-Ft	Day2-Ft	OK	0.810987	0.281505	-1.52652	-2.37572	0.0008	0.00176621	yes
XLOC_017820	XLOC_017820	Rbp7	chr4:149449685-149461568	Mock-Ft	Day2-Ft	OK	15.647	5.41578	-1.53065	-4.79182	5e-05	0.000126867	yes
XLOC_008397	XLOC_008397	Mettl7a3	chr15:100334928-100340169	Mock-Ft	Day2-Ft	OK	1.29811	0.448136	-1.5344	-3.50557	5e-05	0.000126867	yes
XLOC_023271	XLOC_023271	Sprn	chr7:140137563-140154659	Mock-Ft	Day2-Ft	OK	1.2737	0.438173	-1.53945	-2.23064	0.00055	0.00124253	yes
XLOC_006045	XLOC_006045	Irf4	chr13:30749248-30766975	Mock-Ft	Day2-Ft	OK	4.62159	1.58925	-1.54005	-6.81568	5e-05	0.000126867	yes
XLOC_021582	XLOC_021582	Syt3	chr7:44384125-44400030	Mock-Ft	Day2-Ft	OK	2.26525	0.776967	-1.54375	-4.74992	5e-05	0.000126867	yes
XLOC_025648	XLOC_025648	-	chr9:31642541-31648576	Mock-Ft	Day2-Ft	OK	0.478491	0.164055	-1.54431	-2.411	0.00165	0.00347784	yes
XLOC_003667	XLOC_003667	Rab37	chr11:115091430-115162240	Mock-Ft	Day2-Ft	OK	6.66061	2.27286	-1.55115	-3.41388	5e-05	0.000126867	yes
XLOC_023945	XLOC_023945	Ndrg4	chr8:95700132-95715119	Mock-Ft	Day2-Ft	OK	12.366	4.18019	-1.56473	-7.79638	5e-05	0.000126867	yes
XLOC_009919	XLOC_009919	-	chr16:25250049-25252207	Mock-Ft	Day2-Ft	OK	0.717077	0.241314	-1.57121	-3.14931	5e-05	0.000126867	yes
XLOC_004532	XLOC_004532	Abca8b	chr11:109932208-109995816	Mock-Ft	Day2-Ft	OK	8.33399	2.78221	-1.58278	-6.70499	5e-05	0.000126867	yes
XLOC_012640	XLOC_012640	Mamdc2	chr19:23302608-23448380	Mock-Ft	Day2-Ft	OK	6.12745	2.04437	-1.58363	-6.79578	5e-05	0.000126867	yes
XLOC_019851	XLOC_019851	9430076C15Rik	chr6:53287294-53397216	Mock-Ft	Day2-Ft	OK	0.889495	0.296772	-1.58363	-2.57898	0.00075	0.00166263	yes
XLOC_019164	XLOC_019164	Miat	chr5:112213227-112228948	Mock-Ft	Day2-Ft	OK	3.28309	1.09128	-1.58904	-7.54121	5e-05	0.000126867	yes
XLOC_017491	XLOC_017491	-	chr4:109652343-109657887	Mock-Ft	Day2-Ft	OK	1.55603	0.515576	-1.59361	-2.42999	5e-05	0.000126867	yes
XLOC_000228	XLOC_000228	-	chr1:80225073-80229573	Mock-Ft	Day2-Ft	OK	1.03081	0.338883	-1.60492	-3.27779	5e-05	0.000126867	yes
XLOC_026482	XLOC_026482	Gria3	chrX:41401170-41678601	Mock-Ft	Day2-Ft	OK	2.23209	0.733313	-1.60589	-4.79471	5e-05	0.000126867	yes
XLOC_004176	XLOC_004176	Doc2b	chr11:75768686-75796057	Mock-Ft	Day2-Ft	OK	1.07301	0.351825	-1.60873	-4.47567	5e-05	0.000126867	yes
XLOC_025992	XLOC_025992	Chst2	chr9:95400925-95407270	Mock-Ft	Day2-Ft	OK	4.29084	1.40553	-1.61014	-7.89517	5e-05	0.000126867	yes
XLOC_004533	XLOC_004533	Abca8a	chr11:110025633-110096021	Mock-Ft	Day2-Ft	OK	10.9795	3.58777	-1.61365	-8.5877	5e-05	0.000126867	yes
XLOC_018401	XLOC_018401	Prdm8	chr5:98167455-98187448	Mock-Ft	Day2-Ft	OK	1.37945	0.450394	-1.61483	-4.58875	5e-05	0.000126867	yes
XLOC_000495	XLOC_000495	Sec16b	chr1:157506795-157568424	Mock-Ft	Day2-Ft	OK	11.9321	3.87818	-1.6214	-6.78268	5e-05	0.000126867	yes
XLOC_009757	XLOC_009757	Epha3	chr16:63543535-63864157	Mock-Ft	Day2-Ft	OK	0.596457	0.193753	-1.6222	-3.95871	5e-05	0.000126867	yes
XLOC_003933	XLOC_003933	Ltc4s	chr11:50235582-50238590	Mock-Ft	Day2-Ft	OK	28.7653	9.3265	-1.62492	-6.46056	5e-05	0.000126867	yes
XLOC_010458	XLOC_010458	Trem2	chr17:48346400-48352273	Mock-Ft	Day2-Ft	OK	25.6582	8.31376	-1.62585	-5.46718	5e-05	0.000126867	yes
XLOC_027397	XLOC_027397	-	chrX:60548056-60549215	Mock-Ft	Day2-Ft	OK	0.871529	0.281774	-1.62901	-2.53	0.003	0.0060419	yes
XLOC_023864	XLOC_023864	Palm3	chr8:84021473-84042575	Mock-Ft	Day2-Ft	OK	1.05077	0.339192	-1.63128	-2.66407	0.0005	0.00113608	yes
XLOC_010284	XLOC_010284	Btnl2	chr17:34354683-34370304	Mock-Ft	Day2-Ft	OK	1.00729	0.324907	-1.63238	-3.05117	5e-05	0.000126867	yes
XLOC_004650	XLOC_004650	Cbr2	chr11:120729484-120732021	Mock-Ft	Day2-Ft	OK	141.518	45.5948	-1.63404	-11.434	5e-05	0.000126867	yes
XLOC_015973	XLOC_015973	-	chr3:90878601-90889069	Mock-Ft	Day2-Ft	OK	36.594	11.6755	-1.64812	-8.96342	5e-05	0.000126867	yes
XLOC_012128	XLOC_012128	Lrrn4cl	chr19:8850668-8855501	Mock-Ft	Day2-Ft	OK	25.8111	8.23183	-1.64871	-8.59291	5e-05	0.000126867	yes
XLOC_024794	XLOC_024794	-	chr8:120249317-120251448	Mock-Ft	Day2-Ft	OK	0.525034	0.166479	-1.65707	-2.60151	0.00085	0.00186921	yes
XLOC_019858	XLOC_019858	2410066E13Rik	chr6:54681693-54704109	Mock-Ft	Day2-Ft	OK	10.7365	3.35228	-1.67931	-8.76788	5e-05	0.000126867	yes
XLOC_004872	XLOC_004872	Osr1	chr12:9565235-9581500	Mock-Ft	Day2-Ft	OK	7.65511	2.38747	-1.68094	-6.79891	5e-05	0.000126867	yes
XLOC_001200	XLOC_001200	Fmo2	chr1:162874146-162898763	Mock-Ft	Day2-Ft	OK	10.9487	3.39875	-1.68768	-8.37699	5e-05	0.000126867	yes
XLOC_025872	XLOC_025872	Coro2b	chr9:62419089-62537044	Mock-Ft	Day2-Ft	OK	7.92415	2.44389	-1.69708	-8.18794	5e-05	0.000126867	yes
XLOC_006570	XLOC_006570	-	chr13:50336653-50340443	Mock-Ft	Day2-Ft	OK	0.728446	0.224101	-1.70067	-3.77542	5e-05	0.000126867	yes
XLOC_015400	XLOC_015400	Sprr2d	chr3:92339139-92340873	Mock-Ft	Day2-Ft	OK	5.21822	1.60521	-1.7008	-5.21369	5e-05	0.000126867	yes
XLOC_019169	XLOC_019169	Asphd2	chr5:112384376-112395156	Mock-Ft	Day2-Ft	OK	1.88218	0.576895	-1.70602	-3.866	5e-05	0.000126867	yes
XLOC_016763	XLOC_016763	Skint7	chr4:111972926-111988284	Mock-Ft	Day2-Ft	OK	3.57035	1.0856	-1.71757	-5.51831	5e-05	0.000126867	yes
XLOC_013092	XLOC_013092	-	chr2:31411243-31461417	Mock-Ft	Day2-Ft	OK	10.5232	3.19267	-1.72073	-8.63474	5e-05	0.000126867	yes
XLOC_012731	XLOC_012731	Pyroxd2	chr19:42725856-42752786	Mock-Ft	Day2-Ft	OK	3.59408	1.08912	-1.72246	-6.53783	5e-05	0.000126867	yes
XLOC_003092	XLOC_003092	Hand1	chr11:57828364-57842076	Mock-Ft	Day2-Ft	OK	1.78941	0.542064	-1.72295	-2.3686	0.0005	0.00113608	yes
XLOC_014113	XLOC_014113	Dnm1	chr2:32308436-32353304	Mock-Ft	Day2-Ft	OK	56.9405	17.2132	-1.72594	-9.74444	5e-05	0.000126867	yes
XLOC_010459	XLOC_010459	Treml1	chr17:48359915-48367170	Mock-Ft	Day2-Ft	OK	1.20956	0.361539	-1.74225	-2.80463	5e-05	0.000126867	yes
XLOC_007714	XLOC_007714	Jph4	chr14:55106825-55116935	Mock-Ft	Day2-Ft	OK	0.861121	0.257369	-1.74238	-4.64811	5e-05	0.000126867	yes
XLOC_015882	XLOC_015882	-	chr3:81917885-81924460	Mock-Ft	Day2-Ft	OK	2.95247	0.87657	-1.75198	-2.3444	0.0007	0.00155855	yes
XLOC_015404	XLOC_015404	Sprr2h	chr3:92385684-92387319	Mock-Ft	Day2-Ft	OK	5.02691	1.49132	-1.75308	-5.29929	5e-05	0.000126867	yes
XLOC_026040	XLOC_026040	Col6a6	chr9:105687711-105828085	Mock-Ft	Day2-Ft	OK	0.729272	0.215676	-1.75759	-3.80619	5e-05	0.000126867	yes
XLOC_025799	XLOC_025799	Gm684	chr9:51267438-51284510	Mock-Ft	Day2-Ft	OK	1.31666	0.387572	-1.76435	-2.88244	0.0001	0.000246831	yes
XLOC_011478	XLOC_011478	Slc4a9	chr18:36528151-36544608	Mock-Ft	Day2-Ft	OK	2.51755	0.738208	-1.76992	-4.6513	5e-05	0.000126867	yes
XLOC_018364	XLOC_018364	Pf4	chr5:90772434-90773383	Mock-Ft	Day2-Ft	OK	225.14	65.3672	-1.78419	-14.1259	5e-05	0.000126867	yes
XLOC_009823	XLOC_009823	4932438H23Rik	chr16:91053934-91069145	Mock-Ft	Day2-Ft	OK	0.494821	0.143337	-1.7875	-2.78567	5e-05	0.000126867	yes
XLOC_022891	XLOC_022891	Thrsp	chr7:97412930-97417675	Mock-Ft	Day2-Ft	OK	20.6093	5.94002	-1.79476	-7.34135	5e-05	0.000126867	yes
XLOC_008147	XLOC_008147	-	chr15:56758399-56779304	Mock-Ft	Day2-Ft	OK	3.7759	1.08226	-1.80278	-4.99807	5e-05	0.000126867	yes
XLOC_021953	XLOC_021953	Tub	chr7:108950697-109083324	Mock-Ft	Day2-Ft	OK	0.470556	0.134476	-1.80702	-2.86348	5e-05	0.000126867	yes
XLOC_005373	XLOC_005373	2410004P03Rik	chr12:17004957-17011727	Mock-Ft	Day2-Ft	OK	0.770881	0.218866	-1.81646	-2.86101	5e-05	0.000126867	yes
XLOC_021278	XLOC_021278	Gng8	chr7:16891772-16895464	Mock-Ft	Day2-Ft	OK	5.03926	1.42225	-1.82504	-5.49215	5e-05	0.000126867	yes
XLOC_000108	XLOC_000108	Tmeff2	chr1:50927522-51187270	Mock-Ft	Day2-Ft	OK	2.93259	0.819006	-1.84023	-6.36222	5e-05	0.000126867	yes
XLOC_019156	XLOC_019156	P2rx2	chr5:110339811-110343035	Mock-Ft	Day2-Ft	OK	5.0116	1.38529	-1.85509	-6.33219	5e-05	0.000126867	yes
XLOC_021158	XLOC_021158	-	chr6:141768515-141769628	Mock-Ft	Day2-Ft	OK	1.30638	0.359293	-1.86234	-3.4745	0.00025	0.000590367	yes
XLOC_002439	XLOC_002439	Odf3l2	chr10:79617937-79645809	Mock-Ft	Day2-Ft	OK	9.19305	2.512	-1.87171	-5.46246	5e-05	0.000126867	yes
XLOC_007892	XLOC_007892	Ednrb	chr14:103814614-103844439	Mock-Ft	Day2-Ft	OK	7.24754	1.97892	-1.87278	-8.147	5e-05	0.000126867	yes
XLOC_003930	XLOC_003930	Btnl9	chr11:49165486-49187166	Mock-Ft	Day2-Ft	OK	0.64516	0.17561	-1.87728	-4.04745	5e-05	0.000126867	yes
XLOC_011715	XLOC_011715	Aqp4	chr18:15389393-15403684	Mock-Ft	Day2-Ft	OK	0.769838	0.209254	-1.8793	-4.72764	5e-05	0.000126867	yes
XLOC_006524	XLOC_006524	F13a1	chr13:36867175-37050244	Mock-Ft	Day2-Ft	OK	88.7105	24.1012	-1.88	-10.5107	5e-05	0.000126867	yes
XLOC_002773	XLOC_002773	-	chr10:57309792-57311059	Mock-Ft	Day2-Ft	OK	0.72603	0.197103	-1.88108	-2.71372	0.00015	0.000363532	yes
XLOC_011574	XLOC_011574	Megf10	chr18:57133089-57297467	Mock-Ft	Day2-Ft	OK	1.89283	0.502969	-1.91201	-7.56761	5e-05	0.000126867	yes
XLOC_026144	XLOC_026144	Cx3cr1	chr9:120048692-120068282	Mock-Ft	Day2-Ft	OK	2.48764	0.654728	-1.92581	-6.77628	5e-05	0.000126867	yes
XLOC_007357	XLOC_007357	Stmn4	chr14:66344373-66361680	Mock-Ft	Day2-Ft	OK	1.17786	0.30959	-1.92773	-2.84048	0.0001	0.000246831	yes
XLOC_005016	XLOC_005016	4930404H11Rik	chr12:71540606-71556135	Mock-Ft	Day2-Ft	OK	0.9226	0.240963	-1.93689	-2.54973	5e-05	0.000126867	yes
XLOC_022141	XLOC_022141	Cyp2e1	chr7:140763831-140774977	Mock-Ft	Day2-Ft	OK	24.4153	6.33574	-1.9462	-10.2344	5e-05	0.000126867	yes
XLOC_007121	XLOC_007121	Gdf10	chr14:33923586-33935282	Mock-Ft	Day2-Ft	OK	40.1184	10.3412	-1.95585	-11.9119	5e-05	0.000126867	yes
XLOC_014041	XLOC_014041	Fcna	chr2:25624665-25628031	Mock-Ft	Day2-Ft	OK	9.39175	2.41817	-1.95748	-6.92498	5e-05	0.000126867	yes
XLOC_005636	XLOC_005636	Gsc	chr12:104471208-104473236	Mock-Ft	Day2-Ft	OK	1.41107	0.361739	-1.96377	-3.92598	5e-05	0.000126867	yes
XLOC_009123	XLOC_009123	Tnfrsf17	chr16:11313808-11320068	Mock-Ft	Day2-Ft	OK	1.80383	0.459425	-1.97316	-3.64006	0.0002	0.000477799	yes
XLOC_025267	XLOC_025267	Gsta1	chr9:78230668-78242683	Mock-Ft	Day2-Ft	OK	1.17296	0.297555	-1.97892	-3.17624	0.0028	0.00566806	yes
XLOC_002273	XLOC_002273	-	chr10:38116066-38122239	Mock-Ft	Day2-Ft	OK	3.69013	0.934772	-1.98098	-4.74466	5e-05	0.000126867	yes
XLOC_000856	XLOC_000856	Gpr1	chr1:63181315-63214375	Mock-Ft	Day2-Ft	OK	7.07975	1.79305	-1.98128	-7.02292	5e-05	0.000126867	yes
XLOC_022631	XLOC_022631	Cd33	chr7:43524202-43533272	Mock-Ft	Day2-Ft	OK	6.05457	1.51841	-1.99546	-9.00091	5e-05	0.000126867	yes
XLOC_004274	XLOC_004274	Epx	chr11:87863997-87875536	Mock-Ft	Day2-Ft	OK	0.665984	0.166899	-1.99651	-3.90483	5e-05	0.000126867	yes
XLOC_011848	XLOC_011848	Slc6a7	chr18:60995379-61014199	Mock-Ft	Day2-Ft	OK	3.19	0.799428	-1.99652	-5.80917	5e-05	0.000126867	yes
XLOC_009408	XLOC_009408	Olig1	chr16:91269768-91271939	Mock-Ft	Day2-Ft	OK	0.961213	0.240495	-1.99885	-4.36774	5e-05	0.000126867	yes
XLOC_014198	XLOC_014198	Acvr1c	chr2:58267452-58357772	Mock-Ft	Day2-Ft	OK	0.726641	0.180115	-2.01233	-5.64045	5e-05	0.000126867	yes
XLOC_024151	XLOC_024151	Cd209c	chr8:3937508-3954677	Mock-Ft	Day2-Ft	OK	4.82759	1.19635	-2.01266	-5.4474	5e-05	0.000126867	yes
XLOC_021657	XLOC_021657	Siglech	chr7:55767670-55779451	Mock-Ft	Day2-Ft	OK	1.62102	0.399021	-2.02237	-4.72982	5e-05	0.000126867	yes
XLOC_012214	XLOC_012214	-	chr19:16084150-16090649	Mock-Ft	Day2-Ft	OK	0.584476	0.142823	-2.03292	-1.73726	0.00225	0.0046444	yes
XLOC_005274	XLOC_005274	A530016L24Rik	chr12:112489408-112499978	Mock-Ft	Day2-Ft	OK	2.24214	0.545167	-2.0401	-5.61974	5e-05	0.000126867	yes
XLOC_011563	XLOC_011563	Prdm6	chr18:53464545-53575857	Mock-Ft	Day2-Ft	OK	0.590209	0.142538	-2.04987	-3.73534	5e-05	0.000126867	yes
XLOC_013765	XLOC_013765	Nnat	chr2:157556361-157566361	Mock-Ft	Day2-Ft	OK	29.5122	7.07622	-2.06026	-5.12937	5e-05	0.000126867	yes
XLOC_012964	XLOC_012964	Mrc1	chr2:14229362-14332094	Mock-Ft	Day2-Ft	OK	45.3892	10.7535	-2.07754	-9.9137	5e-05	0.000126867	yes
XLOC_014938	XLOC_014938	Nkain4	chr2:180934771-180954699	Mock-Ft	Day2-Ft	OK	0.849509	0.201203	-2.07798	-1.74321	0.00335	0.00669361	yes
XLOC_020342	XLOC_020342	Wnt2	chr6:17988939-18030590	Mock-Ft	Day2-Ft	OK	3.54015	0.835063	-2.08386	-6.2117	5e-05	0.000126867	yes
XLOC_024146	XLOC_024146	Cd209a	chr8:3743360-3748984	Mock-Ft	Day2-Ft	OK	7.36951	1.72664	-2.0936	-6.83109	5e-05	0.000126867	yes
XLOC_008901	XLOC_008901	Krt6b	chr15:101676022-101680289	Mock-Ft	Day2-Ft	OK	19.5736	4.55156	-2.10447	-9.74131	5e-05	0.000126867	yes
XLOC_022777	XLOC_022777	Aldh1a3	chr7:66390892-66427477	Mock-Ft	Day2-Ft	OK	10.1756	2.33941	-2.1209	-10.1408	5e-05	0.000126867	yes
XLOC_008129	XLOC_008129	Pkhd1l1	chr15:44457552-44601349	Mock-Ft	Day2-Ft	OK	1.7042	0.386075	-2.14215	-3.45665	5e-05	0.000126867	yes
XLOC_024150	XLOC_024150	Cd209b	chr8:3916182-3926852	Mock-Ft	Day2-Ft	OK	6.29385	1.40918	-2.15908	-6.68635	5e-05	0.000126867	yes
XLOC_022693	XLOC_022693	Abcc6	chr7:45976379-46030286	Mock-Ft	Day2-Ft	OK	0.553987	0.123092	-2.17011	-3.4572	5e-05	0.000126867	yes
XLOC_023469	XLOC_023469	-	chr7:116619110-116620740	Mock-Ft	Day2-Ft	OK	0.625752	0.138477	-2.17594	-2.83539	0.0023	0.00474035	yes
XLOC_025849	XLOC_025849	Islr2	chr9:58196296-58208808	Mock-Ft	Day2-Ft	OK	3.62726	0.786445	-2.20546	-8.55627	5e-05	0.000126867	yes
XLOC_012651	XLOC_012651	2610016A17Rik	chr19:25671113-25672239	Mock-Ft	Day2-Ft	OK	1.93207	0.408367	-2.24221	-2.37264	0.0029	0.00585497	yes
XLOC_020305	XLOC_020305	Hepacam2	chr6:3457088-3494532	Mock-Ft	Day2-Ft	OK	1.61133	0.332134	-2.27842	-4.46658	5e-05	0.000126867	yes
XLOC_002771	XLOC_002771	-	chr10:57306324-57308568	Mock-Ft	Day2-Ft	OK	0.548002	0.111576	-2.29615	-3.10046	0.0002	0.000477799	yes
XLOC_020843	XLOC_020843	Prmt8	chr6:127689008-127769159	Mock-Ft	Day2-Ft	OK	0.654525	0.133026	-2.29874	-3.71559	5e-05	0.000126867	yes
XLOC_024149	XLOC_024149	Cd209d	chr8:3871823-3878622	Mock-Ft	Day2-Ft	OK	28.4452	5.73366	-2.31066	-9.05896	5e-05	0.000126867	yes
XLOC_009560	XLOC_009560	Cyp2ab1	chr16:20308215-20325404	Mock-Ft	Day2-Ft	OK	0.59977	0.119792	-2.32387	-3.22267	5e-05	0.000126867	yes
XLOC_004535	XLOC_004535	Abca6	chr11:110173835-110251776	Mock-Ft	Day2-Ft	OK	2.97028	0.592695	-2.32524	-6.06575	5e-05	0.000126867	yes
XLOC_019320	XLOC_019320	Ccl24	chr5:135553787-135573093	Mock-Ft	Day2-Ft	OK	15.2324	2.83519	-2.42563	-7.13799	5e-05	0.000126867	yes
XLOC_004534	XLOC_004534	Abca9	chr11:110100025-110168224	Mock-Ft	Day2-Ft	OK	19.0176	3.52888	-2.43005	-10.7516	5e-05	0.000126867	yes
XLOC_006296	XLOC_006296	Gm5086	chr13:97559999-97583994	Mock-Ft	Day2-Ft	OK	0.72417	0.132724	-2.4479	-2.73229	0.0043	0.00843634	yes
XLOC_005681	XLOC_005681	Tmem179	chr12:112500041-112511160	Mock-Ft	Day2-Ft	OK	1.66944	0.298716	-2.48251	-6.64919	5e-05	0.000126867	yes
XLOC_015909	XLOC_015909	Fcrls	chr3:87250964-87263720	Mock-Ft	Day2-Ft	OK	3.46573	0.617702	-2.48818	-6.60636	5e-05	0.000126867	yes
XLOC_009332	XLOC_009332	Retnla	chr16:48842551-48844461	Mock-Ft	Day2-Ft	OK	145.839	25.8781	-2.49457	-16.2717	5e-05	0.000126867	yes
XLOC_005637	XLOC_005637	-	chr12:104593161-104604212	Mock-Ft	Day2-Ft	OK	0.645839	0.110717	-2.54429	-3.10024	0.00045	0.00102879	yes
XLOC_020167	XLOC_020167	Cd163	chr6:124304577-124330581	Mock-Ft	Day2-Ft	OK	20.5713	3.3501	-2.61835	-13.0181	5e-05	0.000126867	yes
XLOC_016433	XLOC_016433	8430436N08Rik	chr4:7560687-7573801	Mock-Ft	Day2-Ft	OK	0.773747	0.12309	-2.65215	-2.14778	0.00305	0.00613562	yes
XLOC_026404	XLOC_026404	Gpr34	chrX:13517081-13851191	Mock-Ft	Day2-Ft	OK	12.8196	1.96534	-2.7055	-4.77127	5e-05	0.000126867	yes
XLOC_013881	XLOC_013881	Pck1	chr2:173153072-173159253	Mock-Ft	Day2-Ft	OK	7.70206	1.1493	-2.74449	-10.7385	5e-05	0.000126867	yes
XLOC_021529	XLOC_021529	Vstm2b	chr7:40899277-40929968	Mock-Ft	Day2-Ft	OK	2.40846	0.358449	-2.74827	-4.006	5e-05	0.000126867	yes
XLOC_020659	XLOC_020659	Gkn3	chr6:87383272-87388935	Mock-Ft	Day2-Ft	OK	5.65505	0.82839	-2.77116	-4.92997	5e-05	0.000126867	yes
XLOC_020499	XLOC_020499	Inmt	chr6:55170624-55175021	Mock-Ft	Day2-Ft	OK	51.5249	7.30821	-2.81768	-13.0157	5e-05	0.000126867	yes
XLOC_027175	XLOC_027175	Vsig4	chrX:96247202-96293489	Mock-Ft	Day2-Ft	OK	17.7992	2.37253	-2.90732	-10.8009	5e-05	0.000126867	yes
XLOC_008980	XLOC_008980	-	chr15:55523309-55526020	Mock-Ft	Day2-Ft	OK	0.595912	0.0793968	-2.90795	-3.695	0.00015	0.000363532	yes
XLOC_023339	XLOC_023339	Mrgprg	chr7:143763709-143766993	Mock-Ft	Day2-Ft	OK	2.73854	0.320806	-3.09363	-5.61484	5e-05	0.000126867	yes
XLOC_008139	XLOC_008139	Colec10	chr15:54410773-54466358	Mock-Ft	Day2-Ft	OK	0.554747	0.0644094	-3.10649	-4.65183	5e-05	0.000126867	yes
XLOC_024152	XLOC_024152	Cd209f	chr8:4102581-4137707	Mock-Ft	Day2-Ft	OK	17.7141	1.85506	-3.25537	-10.6204	5e-05	0.000126867	yes
XLOC_017083	XLOC_017083	-	chr4:152072314-152152390	Mock-Ft	Day2-Ft	OK	2.93089	0.303612	-3.27104	-3.27307	5e-05	0.000126867	yes
XLOC_023524	XLOC_023524	Cd209g	chr8:4102581-4137707	Mock-Ft	Day2-Ft	OK	7.97048	0.570065	-3.80547	-6.1879	5e-05	0.000126867	yes
XLOC_018530	XLOC_018530	-	chr5:119984486-119987126	Mock-Ft	Day2-Ft	OK	0.57312	0.0406574	-3.81725	-2.06188	0.00265	0.00538682	yes
XLOC_011209	XLOC_011209	-	chr17:7732815-7735583	Mock-Ft	Day2-Ft	OK	0.897529	0.0593052	-3.91973	-4.3133	0.0002	0.000477799	yes
XLOC_002757	XLOC_002757	-	chr10:41516697-41517091	Mock-Ft	Day2-Ft	OK	1.03138	0	-21	#NAME?	5e-05	0.000126867	yes

## Sheet: d2 F up(FPKM>1) 
test_id	gene_id	gene	locus	sample_1	sample_2	status	value_1	value_2	log2(fold_change)	test_stat	p_value	q_value	significant
XLOC_014212	XLOC_014212	Gcg	chr2:62474529-62483653	Mock-Ft	Day2-Ft	OK	0	1.99737	21	#NAME?	5e-05	0.000126867	yes
XLOC_016672	XLOC_016672	Ifna6	chr4:88827415-88827985	Mock-Ft	Day2-Ft	OK	0	1.33095	21	#NAME?	5e-05	0.000126867	yes
XLOC_016673	XLOC_016673	Ifna5	chr4:88835524-88836094	Mock-Ft	Day2-Ft	OK	0	3.0403	21	#NAME?	5e-05	0.000126867	yes
XLOC_016674	XLOC_016674	Ifna4	chr4:88841815-88842459	Mock-Ft	Day2-Ft	OK	0	4.39614	21	#NAME?	5e-05	0.000126867	yes
XLOC_017404	XLOC_017404	Ifnb1	chr4:88522024-88522794	Mock-Ft	Day2-Ft	OK	0	6.79355	21	#NAME?	5e-05	0.000126867	yes
XLOC_017412	XLOC_017412	Ifna2	chr4:88682663-88683829	Mock-Ft	Day2-Ft	OK	0	1.14849	21	#NAME?	5e-05	0.000126867	yes
XLOC_019526	XLOC_019526	-	chr5:92316439-92317025	Mock-Ft	Day2-Ft	OK	0	1.13049	21	#NAME?	5e-05	0.000126867	yes
XLOC_024210	XLOC_024210	Gm15056	chr8:20900599-20902573	Mock-Ft	Day2-Ft	OK	0	3.17803	21	#NAME?	5e-05	0.000126867	yes
XLOC_026211	XLOC_026211	-	chr9:33308477-33308796	Mock-Ft	Day2-Ft	OK	0	4.65284	21	#NAME?	5e-05	0.000126867	yes
XLOC_019063	XLOC_019063	Cxcl10	chr5:92331799-92414627	Mock-Ft	Day2-Ft	OK	1.69475	1473.04	9.76351	10.9183	5e-05	0.000126867	yes
XLOC_011842	XLOC_011842	Gm4841	chr18:60211962-60444498	Mock-Ft	Day2-Ft	OK	0.443235	295.508	9.42402	14.5951	5e-05	0.000126867	yes
XLOC_012684	XLOC_012684	Gm14446	chr19:34583327-34650009	Mock-Ft	Day2-Ft	OK	0.28846	151.635	9.03802	8.63767	5e-05	0.000126867	yes
XLOC_019062	XLOC_019062	Cxcl9	chr5:92321330-92328133	Mock-Ft	Day2-Ft	OK	0.563003	220.401	8.61277	25.9712	5e-05	0.000126867	yes
XLOC_009443	XLOC_009443	Mx1	chr16:97445966-97463151	Mock-Ft	Day2-Ft	OK	0.031446	10.6889	8.40902	9.68768	5e-05	0.000126867	yes
XLOC_009851	XLOC_009851	Mx1	chr16:97445966-97463151	Mock-Ft	Day2-Ft	OK	1.31608	375.529	8.15653	29.0071	5e-05	0.000126867	yes
XLOC_003926	XLOC_003926	Gm12185	chr11:48887421-48927233	Mock-Ft	Day2-Ft	OK	0.0754193	20.3021	8.07248	10.284	5e-05	0.000126867	yes
XLOC_012862	XLOC_012862	-	chr19:34652698-34658202	Mock-Ft	Day2-Ft	OK	0.0330112	8.48381	8.00561	10.1191	5e-05	0.000126867	yes
XLOC_011587	XLOC_011587	Iigp1	chr18:60211962-60444498	Mock-Ft	Day2-Ft	OK	0.542318	132.283	7.96595	11.8834	5e-05	0.000126867	yes
XLOC_017877	XLOC_017877	Isg15	chr4:156199423-156235108	Mock-Ft	Day2-Ft	OK	5.3413	1211.61	7.82552	6.71205	5e-05	0.000126867	yes
XLOC_005387	XLOC_005387	Rsad2	chr12:26442742-26456452	Mock-Ft	Day2-Ft	OK	1.52464	337.121	7.78865	27.4357	5e-05	0.000126867	yes
XLOC_016273	XLOC_016273	Ifi44	chr3:151730920-151750142	Mock-Ft	Day2-Ft	OK	0.512809	110.502	7.75144	19.8732	5e-05	0.000126867	yes
XLOC_012281	XLOC_012281	Ifit1	chr19:34583327-34650009	Mock-Ft	Day2-Ft	OK	2.23752	457.716	7.67641	15.4377	5e-05	0.000126867	yes
XLOC_018498	XLOC_018498	Oasl1	chr5:114923136-114937915	Mock-Ft	Day2-Ft	OK	0.882567	134.281	7.24933	21.2795	5e-05	0.000126867	yes
XLOC_003015	XLOC_003015	Gm5431	chr11:48887421-48927233	Mock-Ft	Day2-Ft	OK	0.0179416	2.40082	7.06408	5.88865	0.0008	0.00176621	yes
XLOC_003096	XLOC_003096	Gm12250	chr11:58183797-58192393	Mock-Ft	Day2-Ft	OK	0.331095	43.342	7.03238	20.543	5e-05	0.000126867	yes
XLOC_012280	XLOC_012280	Ifit3	chr19:34583327-34650009	Mock-Ft	Day2-Ft	OK	8.5921	1075.31	6.96753	23.3761	5e-05	0.000126867	yes
XLOC_019064	XLOC_019064	Cxcl11	chr5:92331799-92414627	Mock-Ft	Day2-Ft	OK	0.124006	14.4563	6.86515	2.66051	0.0045	0.0088002	yes
XLOC_023298	XLOC_023298	Irf7	chr7:141263182-141266424	Mock-Ft	Day2-Ft	OK	8.43029	979.323	6.86006	32.1343	5e-05	0.000126867	yes
XLOC_009444	XLOC_009444	Mx2	chr16:97536080-97560901	Mock-Ft	Day2-Ft	OK	0.855593	95.5949	6.80386	19.3033	5e-05	0.000126867	yes
XLOC_011586	XLOC_011586	Iigp1	chr18:60211962-60444498	Mock-Ft	Day2-Ft	OK	3.42155	328.888	6.68025	19.0875	5e-05	0.000126867	yes
XLOC_009486	XLOC_009486	Prm1	chr16:10796331-10818927	Mock-Ft	Day2-Ft	OK	0.0244805	2.18923	6.48265	0.88895	0.0001	0.000246831	yes
XLOC_001281	XLOC_001281	Pydc4	chr1:173414374-173649317	Mock-Ft	Day2-Ft	OK	0.316231	28.1497	6.476	12.8812	5e-05	0.000126867	yes
XLOC_007434	XLOC_007434	Irg1	chr14:103047011-103056573	Mock-Ft	Day2-Ft	OK	0.35989	31.8857	6.46921	15.4172	5e-05	0.000126867	yes
XLOC_003391	XLOC_003391	Slfn4	chr11:83175185-83190216	Mock-Ft	Day2-Ft	OK	2.41886	212.878	6.45956	27.1908	5e-05	0.000126867	yes
XLOC_014748	XLOC_014748	Ttll9	chr2:152962484-153008482	Mock-Ft	Day2-Ft	OK	0.014509	1.1957	6.36476	1.64056	0.0001	0.000246831	yes
XLOC_018541	XLOC_018541	Oas1g	chr5:120861421-120907541	Mock-Ft	Day2-Ft	OK	0.236193	18.9555	6.32651	12.2497	5e-05	0.000126867	yes
XLOC_015662	XLOC_015662	Gbp5	chr3:142496706-142522400	Mock-Ft	Day2-Ft	OK	1.59743	126.265	6.30455	22.1206	5e-05	0.000126867	yes
XLOC_003928	XLOC_003928	Tgtp1	chr11:48946053-49135387	Mock-Ft	Day2-Ft	OK	1.61976	123.672	6.2546	15.6999	5e-05	0.000126867	yes
XLOC_012279	XLOC_012279	Ifit2	chr19:34550602-34576672	Mock-Ft	Day2-Ft	OK	3.66064	276.797	6.24059	29.2111	5e-05	0.000126867	yes
XLOC_008229	XLOC_008229	Apol9b	chr15:77729071-77736383	Mock-Ft	Day2-Ft	OK	0.794134	54.0543	6.08888	16.0819	5e-05	0.000126867	yes
XLOC_007743	XLOC_007743	Gzmb	chr14:56258857-56262307	Mock-Ft	Day2-Ft	OK	0.163871	11.0572	6.07628	7.42458	5e-05	0.000126867	yes
XLOC_012157	XLOC_012157	Ms4a4c	chr19:11404754-11427246	Mock-Ft	Day2-Ft	OK	1.67258	110.112	6.04076	21.9219	5e-05	0.000126867	yes
XLOC_000589	XLOC_000589	Pydc3	chr1:173673657-173698392	Mock-Ft	Day2-Ft	OK	0.452274	29.6914	6.0367	17.6694	5e-05	0.000126867	yes
XLOC_003097	XLOC_003097	Igtp	chr11:58199357-58207592	Mock-Ft	Day2-Ft	OK	7.95456	510.746	6.00468	26.9456	5e-05	0.000126867	yes
XLOC_015666	XLOC_015666	Gbp2	chr3:142620662-142638008	Mock-Ft	Day2-Ft	OK	9.00976	572.193	5.98887	30.661	5e-05	0.000126867	yes
XLOC_004242	XLOC_004242	Ccl5	chr11:83525778-83530518	Mock-Ft	Day2-Ft	OK	5.12279	321.795	5.97307	29.8785	5e-05	0.000126867	yes
XLOC_020139	XLOC_020139	Usp18	chr6:121245905-121270917	Mock-Ft	Day2-Ft	OK	3.24543	201.235	5.95433	28.6558	5e-05	0.000126867	yes
XLOC_012088	XLOC_012088	Batf2	chr19:6164421-6172475	Mock-Ft	Day2-Ft	OK	0.406263	25.1408	5.95147	12.2058	5e-05	0.000126867	yes
XLOC_008669	XLOC_008669	Apol9a	chr15:77388216-77720469	Mock-Ft	Day2-Ft	OK	0.855246	50.9994	5.898	12.2368	5e-05	0.000126867	yes
XLOC_004908	XLOC_004908	Cmpk2	chr12:26469214-26482562	Mock-Ft	Day2-Ft	OK	2.16108	125.749	5.86265	26.921	5e-05	0.000126867	yes
XLOC_007761	XLOC_007761	Phf11c	chr14:59276912-59365495	Mock-Ft	Day2-Ft	OK	5.27686	299.448	5.82648	21.1322	5e-05	0.000126867	yes
XLOC_003401	XLOC_003401	Ccl4	chr11:83662583-83664683	Mock-Ft	Day2-Ft	OK	0.987072	55.8917	5.82333	16.6412	5e-05	0.000126867	yes
XLOC_015329	XLOC_015329	Insrr	chr3:87796950-87816104	Mock-Ft	Day2-Ft	OK	0.0263185	1.46886	5.80247	3.30608	5e-05	0.000126867	yes
XLOC_022700	XLOC_022700	Saa3	chr7:46711995-46716294	Mock-Ft	Day2-Ft	OK	2.73775	151.005	5.78547	16.2266	5e-05	0.000126867	yes
XLOC_018497	XLOC_018497	Oasl2	chr5:114896933-114912245	Mock-Ft	Day2-Ft	OK	5.99366	323.756	5.75532	23.9988	5e-05	0.000126867	yes
XLOC_019233	XLOC_019233	Oas1a	chr5:120861421-120907541	Mock-Ft	Day2-Ft	OK	3.12688	164.81	5.71994	21.7223	5e-05	0.000126867	yes
XLOC_023005	XLOC_023005	-	chr7:104379118-104383484	Mock-Ft	Day2-Ft	OK	0.128197	6.7306	5.7143	10.9796	5e-05	0.000126867	yes
XLOC_000552	XLOC_000552	Fcgr4	chr1:171018925-171029761	Mock-Ft	Day2-Ft	OK	0.800569	41.1193	5.68265	17.3585	5e-05	0.000126867	yes
XLOC_008626	XLOC_008626	Ly6c2	chr15:75107144-75352116	Mock-Ft	Day2-Ft	OK	10.2162	509.218	5.63935	29.4901	5e-05	0.000126867	yes
XLOC_014897	XLOC_014897	Zbp1	chr2:173206611-173218948	Mock-Ft	Day2-Ft	OK	4.31251	214.48	5.63617	16.9116	5e-05	0.000126867	yes
XLOC_024136	XLOC_024136	-	chr8:128159257-128335964	Mock-Ft	Day2-Ft	OK	0.0794645	3.84305	5.5958	1.60154	5e-05	0.000126867	yes
XLOC_011585	XLOC_011585	Gm4951	chr18:60211962-60444498	Mock-Ft	Day2-Ft	OK	0.449947	19.3382	5.54677	4.41027	5e-05	0.000126867	yes
XLOC_015664	XLOC_015664	Gbp3	chr3:142559865-142573216	Mock-Ft	Day2-Ft	OK	6.13421	278.161	5.5029	21.9336	5e-05	0.000126867	yes
XLOC_024400	XLOC_024400	Bst2	chr8:71534261-71537437	Mock-Ft	Day2-Ft	OK	30.9975	1380.27	5.47665	35.4455	5e-05	0.000126867	yes
XLOC_000941	XLOC_000941	A530032D15Rik	chr1:84957828-85283087	Mock-Ft	Day2-Ft	OK	0.0706967	3.08506	5.44751	4.577	0.0014	0.00298327	yes
XLOC_012259	XLOC_012259	Cd274	chr19:29348605-29388094	Mock-Ft	Day2-Ft	OK	2.36182	100.473	5.41076	16.2666	5e-05	0.000126867	yes
XLOC_002269	XLOC_002269	Fam26f	chr10:34126066-34138829	Mock-Ft	Day2-Ft	OK	1.10409	45.3888	5.36141	11.2149	5e-05	0.000126867	yes
XLOC_003389	XLOC_003389	Slfn1	chr11:83116288-83122659	Mock-Ft	Day2-Ft	OK	1.21669	49.7423	5.35344	18.3258	5e-05	0.000126867	yes
XLOC_003355	XLOC_003355	Nos2	chr11:78920836-78960229	Mock-Ft	Day2-Ft	OK	0.220426	8.88666	5.33328	12.2909	5e-05	0.000126867	yes
XLOC_003924	XLOC_003924	Irgm1	chr11:48865248-48881013	Mock-Ft	Day2-Ft	OK	8.29	326.368	5.29898	28.0829	5e-05	0.000126867	yes
XLOC_003016	XLOC_003016	Ifi47	chr11:48946053-49135387	Mock-Ft	Day2-Ft	OK	4.55849	179.377	5.2983	21.2166	5e-05	0.000126867	yes
XLOC_019114	XLOC_019114	Gbp10	chr5:105076463-105346490	Mock-Ft	Day2-Ft	OK	0.764003	25.0584	5.24772	5.89888	5e-05	0.000126867	yes
XLOC_003098	XLOC_003098	Irgm2	chr11:58214976-58222784	Mock-Ft	Day2-Ft	OK	4.20555	158.361	5.23478	26.5517	5e-05	0.000126867	yes
XLOC_003374	XLOC_003374	Ccl2	chr11:82035576-82037452	Mock-Ft	Day2-Ft	OK	14.5371	533.967	5.19894	31.3889	5e-05	0.000126867	yes
XLOC_015663	XLOC_015663	Gbp7	chr3:142529977-142550189	Mock-Ft	Day2-Ft	OK	2.29787	76.5871	5.05873	24.375	5e-05	0.000126867	yes
XLOC_019884	XLOC_019884	Herc6	chr6:57580990-57675313	Mock-Ft	Day2-Ft	OK	1.11854	37.1371	5.05318	20.9358	5e-05	0.000126867	yes
XLOC_003262	XLOC_003262	Xaf1	chr11:72301450-72319846	Mock-Ft	Day2-Ft	OK	4.76648	149.356	4.96969	19.5662	5e-05	0.000126867	yes
XLOC_003375	XLOC_003375	Ccl7	chr11:82045711-82047523	Mock-Ft	Day2-Ft	OK	12.7647	380.712	4.89847	28.8995	5e-05	0.000126867	yes
XLOC_003377	XLOC_003377	Ccl12	chr11:82101844-82103399	Mock-Ft	Day2-Ft	OK	3.50686	102.809	4.87363	21.117	5e-05	0.000126867	yes
XLOC_019230	XLOC_019230	Oas2	chr5:120730292-120777686	Mock-Ft	Day2-Ft	OK	4.32741	126.413	4.8685	23.05	5e-05	0.000126867	yes
XLOC_019113	XLOC_019113	Gbp6	chr5:105076463-105346490	Mock-Ft	Day2-Ft	OK	7.68673	192.668	4.83572	21.4344	5e-05	0.000126867	yes
XLOC_010325	XLOC_010325	H2-Q6	chr17:35424876-35428361	Mock-Ft	Day2-Ft	OK	3.21017	89.4578	4.80049	22.3798	5e-05	0.000126867	yes
XLOC_014873	XLOC_014873	-	chr2:167827705-167833815	Mock-Ft	Day2-Ft	OK	0.0573182	1.58835	4.79239	3.79258	5e-05	0.000126867	yes
XLOC_019092	XLOC_019092	Plac8	chr5:100553732-100573238	Mock-Ft	Day2-Ft	OK	13.7666	370.709	4.75104	22.8363	5e-05	0.000126867	yes
XLOC_000588	XLOC_000588	Pyhin1	chr1:173414374-173649317	Mock-Ft	Day2-Ft	OK	1.26608	33.9705	4.74585	13.5149	5e-05	0.000126867	yes
XLOC_003733	XLOC_003733	-	chr11:119440538-119487478	Mock-Ft	Day2-Ft	OK	10.8608	288.499	4.73137	22.9957	5e-05	0.000126867	yes
XLOC_012089	XLOC_012089	1700123I01Rik	chr19:6184409-6224219	Mock-Ft	Day2-Ft	OK	0.0794782	2.0365	4.67939	4.64534	0.0026	0.00530496	yes
XLOC_004434	XLOC_004434	Dhx58	chr11:100690330-100704271	Mock-Ft	Day2-Ft	OK	4.36891	108.331	4.63203	19.8371	5e-05	0.000126867	yes
XLOC_008623	XLOC_008623	Ly6i	chr15:74979535-74983644	Mock-Ft	Day2-Ft	OK	0.433921	10.6632	4.61907	7.58116	5e-05	0.000126867	yes
XLOC_023300	XLOC_023300	Sct	chr7:141278326-141279220	Mock-Ft	Day2-Ft	OK	0.250224	6.14324	4.61771	3.39489	0.0001	0.000246831	yes
XLOC_018538	XLOC_018538	Oas1b	chr5:120800198-120824165	Mock-Ft	Day2-Ft	OK	2.34149	56.6709	4.59711	16.9463	5e-05	0.000126867	yes
XLOC_021706	XLOC_021706	Isg20	chr7:78895914-78920396	Mock-Ft	Day2-Ft	OK	5.79485	139.546	4.58982	9.64147	5e-05	0.000126867	yes
XLOC_008668	XLOC_008668	Apol7a	chr15:77388216-77720469	Mock-Ft	Day2-Ft	OK	1.03744	24.8241	4.58064	7.42673	5e-05	0.000126867	yes
XLOC_004426	XLOC_004426	Hap1	chr11:100347326-100356141	Mock-Ft	Day2-Ft	OK	0.997543	23.3082	4.54631	18.3859	5e-05	0.000126867	yes
XLOC_018153	XLOC_018153	Il6	chr5:30013067-30019968	Mock-Ft	Day2-Ft	OK	0.625027	14.2446	4.51036	9.27068	5e-05	0.000126867	yes
XLOC_000246	XLOC_000246	Gm7609	chr1:84957828-85283087	Mock-Ft	Day2-Ft	OK	0.722115	16.3593	4.50174	6.0482	5e-05	0.000126867	yes
XLOC_000111	XLOC_000111	Stat1	chr1:52119437-52161865	Mock-Ft	Day2-Ft	OK	10.4179	234.295	4.49119	24.0938	5e-05	0.000126867	yes
XLOC_020510	XLOC_020510	Herc6	chr6:57580990-57675313	Mock-Ft	Day2-Ft	OK	0.11577	2.53746	4.45406	6.175	5e-05	0.000126867	yes
XLOC_006776	XLOC_006776	Tmem171	chr13:98686234-98694831	Mock-Ft	Day2-Ft	OK	0.301303	6.59325	4.4517	5.59273	5e-05	0.000126867	yes
XLOC_015665	XLOC_015665	Gbp1	chr3:142594750-142619371	Mock-Ft	Day2-Ft	OK	0.0820785	1.78621	4.44376	3.16324	5e-05	0.000126867	yes
XLOC_014214	XLOC_014214	Ifih1	chr2:62576320-62646255	Mock-Ft	Day2-Ft	OK	2.87239	61.468	4.41951	22.0977	5e-05	0.000126867	yes
XLOC_020884	XLOC_020884	Klra2	chr6:131213036-131247372	Mock-Ft	Day2-Ft	OK	0.353473	7.49159	4.4056	7.12351	5e-05	0.000126867	yes
XLOC_008674	XLOC_008674	Apol10b	chr15:77388216-77720469	Mock-Ft	Day2-Ft	OK	0.540413	11.3119	4.38764	7.80374	5e-05	0.000126867	yes
XLOC_001271	XLOC_001271	Slamf8	chr1:172581376-172590745	Mock-Ft	Day2-Ft	OK	0.366134	7.5581	4.36758	9.12412	5e-05	0.000126867	yes
XLOC_009640	XLOC_009640	Parp14	chr16:35832755-35871382	Mock-Ft	Day2-Ft	OK	6.94238	142.725	4.36167	21.7633	5e-05	0.000126867	yes
XLOC_021882	XLOC_021882	Trim6	chr7:104218794-104235152	Mock-Ft	Day2-Ft	OK	0.0898192	1.84016	4.35666	6.78893	5e-05	0.000126867	yes
XLOC_010326	XLOC_010326	H2-Q7	chr17:35439154-35443773	Mock-Ft	Day2-Ft	OK	8.96021	181.931	4.34372	21.959	5e-05	0.000126867	yes
XLOC_024337	XLOC_024337	-	chr8:61920251-61928009	Mock-Ft	Day2-Ft	OK	0.110824	2.24252	4.33878	4.90133	5e-05	0.000126867	yes
XLOC_007594	XLOC_007594	Cdhr1	chr14:37077848-37098345	Mock-Ft	Day2-Ft	OK	0.189164	3.75243	4.31012	10.3242	5e-05	0.000126867	yes
XLOC_015170	XLOC_015170	Tnfsf10	chr3:27316535-27343051	Mock-Ft	Day2-Ft	OK	0.916471	18.118	4.30519	18.02	5e-05	0.000126867	yes
XLOC_023006	XLOC_023006	Trim30a	chr7:104409022-104465193	Mock-Ft	Day2-Ft	OK	3.16221	61.9479	4.29205	20.3833	5e-05	0.000126867	yes
XLOC_003403	XLOC_003403	-	chr11:83695276-83697501	Mock-Ft	Day2-Ft	OK	0.306029	5.97616	4.28748	3.09903	0.0046	0.00898079	yes
XLOC_005848	XLOC_005848	-	chr12:103430111-103433443	Mock-Ft	Day2-Ft	OK	0.137202	2.66903	4.28194	8.85731	5e-05	0.000126867	yes
XLOC_025311	XLOC_025311	Plscr2	chr9:92275601-92297752	Mock-Ft	Day2-Ft	OK	1.05844	20.2648	4.25896	12.7785	5e-05	0.000126867	yes
XLOC_004612	XLOC_004612	Lgals3bp	chr11:118392748-118401931	Mock-Ft	Day2-Ft	OK	27.2432	520.188	4.25506	23.3856	5e-05	0.000126867	yes
XLOC_023925	XLOC_023925	Nlrc5	chr8:94472762-94527272	Mock-Ft	Day2-Ft	OK	1.79129	33.9132	4.24277	21.7537	5e-05	0.000126867	yes
XLOC_009220	XLOC_009220	Rtp4	chr16:23451784-23614222	Mock-Ft	Day2-Ft	OK	6.82751	128.847	4.23815	14.1027	5e-05	0.000126867	yes
XLOC_016049	XLOC_016049	Fcgr1	chr3:96282908-96293969	Mock-Ft	Day2-Ft	OK	3.22159	60.3731	4.22806	21.3395	5e-05	0.000126867	yes
XLOC_001282	XLOC_001282	BC094916	chr1:173414374-173649317	Mock-Ft	Day2-Ft	OK	0.117518	2.19057	4.22035	1.96703	0.00135	0.00288341	yes
XLOC_010916	XLOC_010916	H2-T24	chr17:35994503-36038174	Mock-Ft	Day2-Ft	OK	1.00766	18.6275	4.20835	4.81508	5e-05	0.000126867	yes
XLOC_006826	XLOC_006826	Ddx4	chr13:112598332-112652310	Mock-Ft	Day2-Ft	OK	0.152937	2.81806	4.20369	4.20074	5e-05	0.000126867	yes
XLOC_024587	XLOC_024587	Mlkl	chr8:111310128-111338645	Mock-Ft	Day2-Ft	OK	2.81271	51.4686	4.19366	16.4526	5e-05	0.000126867	yes
XLOC_015275	XLOC_015275	Ptx3	chr3:66054825-66296819	Mock-Ft	Day2-Ft	OK	3.86171	70.5774	4.19189	19.525	5e-05	0.000126867	yes
XLOC_006365	XLOC_006365	BC147527	chr13:120300248-120308841	Mock-Ft	Day2-Ft	OK	0.618294	11.2531	4.18589	8.94889	5e-05	0.000126867	yes
XLOC_012576	XLOC_012576	AW112010	chr19:11047608-11055832	Mock-Ft	Day2-Ft	OK	9.94362	180.458	4.18175	17.9819	5e-05	0.000126867	yes
XLOC_020863	XLOC_020863	Cd69	chr6:129267324-129275480	Mock-Ft	Day2-Ft	OK	0.558822	10.1141	4.17783	10.2503	5e-05	0.000126867	yes
XLOC_015912	XLOC_015912	Fcrl5	chr3:87435781-87513307	Mock-Ft	Day2-Ft	OK	0.118599	2.11011	4.15315	2.26091	5e-05	0.000126867	yes
XLOC_013542	XLOC_013542	AA467197	chr2:122637886-122641076	Mock-Ft	Day2-Ft	OK	5.19255	91.9224	4.1459	13.4664	5e-05	0.000126867	yes
XLOC_011284	XLOC_011284	-	chr17:36139674-36140747	Mock-Ft	Day2-Ft	OK	0.111104	1.93717	4.12397	3.92503	0.00265	0.00538682	yes
XLOC_023004	XLOC_023004	Trim30b	chr7:104355397-104358646	Mock-Ft	Day2-Ft	OK	0.300244	5.2287	4.12225	11.011	5e-05	0.000126867	yes
XLOC_009280	XLOC_009280	Parp9	chr16:35926513-35972621	Mock-Ft	Day2-Ft	OK	9.56655	165.607	4.11362	15.7176	5e-05	0.000126867	yes
XLOC_010457	XLOC_010457	B430306N03Rik	chr17:48316161-48326985	Mock-Ft	Day2-Ft	OK	0.370278	6.37887	4.10662	11.8571	5e-05	0.000126867	yes
XLOC_004556	XLOC_004556	Cd300e	chr11:115051916-115066689	Mock-Ft	Day2-Ft	OK	0.0708487	1.21918	4.10502	3.12181	5e-05	0.000126867	yes
XLOC_011279	XLOC_011279	-	chr17:35397834-35398121	Mock-Ft	Day2-Ft	OK	1.34565	23.0498	4.09838	11.9959	0.0001	0.000246831	yes
XLOC_023739	XLOC_023739	Ddx60	chr8:61928088-62038242	Mock-Ft	Day2-Ft	OK	2.15455	36.803	4.09437	16.0651	5e-05	0.000126867	yes
XLOC_004557	XLOC_004557	Cd300lf	chr11:115091430-115162240	Mock-Ft	Day2-Ft	OK	1.02271	17.3868	4.08752	9.34281	5e-05	0.000126867	yes
XLOC_022702	XLOC_022702	Saa1	chr7:46740496-46742980	Mock-Ft	Day2-Ft	OK	0.839828	14.2052	4.08018	6.15096	5e-05	0.000126867	yes
XLOC_000385	XLOC_000385	Il10	chr1:131019844-131024970	Mock-Ft	Day2-Ft	OK	0.153313	2.55178	4.05696	5.45695	5e-05	0.000126867	yes
XLOC_004245	XLOC_004245	Ccl3	chr11:83647842-83650336	Mock-Ft	Day2-Ft	OK	0.959737	15.8881	4.04916	11.2756	5e-05	0.000126867	yes
XLOC_021131	XLOC_021131	-	chr6:121240476-121245822	Mock-Ft	Day2-Ft	OK	0.0705133	1.16178	4.0423	7.60495	5e-05	0.000126867	yes
XLOC_010362	XLOC_010362	Ubd	chr17:37193891-37196101	Mock-Ft	Day2-Ft	OK	0.495271	8.1388	4.03852	7.02726	5e-05	0.000126867	yes
XLOC_011030	XLOC_011030	A530064D06Rik	chr17:48151895-48167257	Mock-Ft	Day2-Ft	OK	0.379832	6.17295	4.02253	8.37737	5e-05	0.000126867	yes
XLOC_014944	XLOC_014944	Helz2	chr2:181227613-181242036	Mock-Ft	Day2-Ft	OK	5.31559	86.3745	4.02231	17.7565	5e-05	0.000126867	yes
XLOC_023007	XLOC_023007	Trim30d	chr7:104470013-104507849	Mock-Ft	Day2-Ft	OK	1.46954	23.7588	4.01502	16.6554	5e-05	0.000126867	yes
XLOC_010323	XLOC_010323	H2-Q4	chr17:35379616-35384674	Mock-Ft	Day2-Ft	OK	28.4332	457.963	4.00958	24.5345	5e-05	0.000126867	yes
XLOC_012681	XLOC_012681	Ch25h	chr19:34473783-34475135	Mock-Ft	Day2-Ft	OK	2.33586	37.56	4.00717	18.001	5e-05	0.000126867	yes
XLOC_002125	XLOC_002125	Stat2	chr10:128270529-128292932	Mock-Ft	Day2-Ft	OK	9.87338	158.758	4.00714	19.9143	5e-05	0.000126867	yes
XLOC_009641	XLOC_009641	Dtx3l	chr16:35926513-35972621	Mock-Ft	Day2-Ft	OK	3.97274	62.8256	3.98314	13.0558	5e-05	0.000126867	yes
XLOC_025394	XLOC_025394	Uba7	chr9:107975479-107984060	Mock-Ft	Day2-Ft	OK	5.42576	85.6197	3.98005	20.7707	5e-05	0.000126867	yes
XLOC_001284	XLOC_001284	Ifi204	chr1:173747293-173880187	Mock-Ft	Day2-Ft	OK	17.6801	277.127	3.97035	19.8037	5e-05	0.000126867	yes
XLOC_000946	XLOC_000946	Sp110	chr1:85285057-85709998	Mock-Ft	Day2-Ft	OK	5.13723	79.6869	3.95528	10.7353	5e-05	0.000126867	yes
XLOC_026108	XLOC_026108	Ccrl2	chr9:111054834-111057655	Mock-Ft	Day2-Ft	OK	1.69357	26.1914	3.95095	15.2165	5e-05	0.000126867	yes
XLOC_012838	XLOC_012838	-	chr19:11044234-11045128	Mock-Ft	Day2-Ft	OK	0.236075	3.64674	3.94929	6.29568	0.0001	0.000246831	yes
XLOC_017201	XLOC_017201	Ddx58	chr4:40203776-40239825	Mock-Ft	Day2-Ft	OK	5.62561	84.9417	3.91639	18.94	5e-05	0.000126867	yes
XLOC_013289	XLOC_013289	Ube2l6	chr2:84798827-84810003	Mock-Ft	Day2-Ft	OK	17.6152	265.575	3.91423	21.3436	5e-05	0.000126867	yes
XLOC_018078	XLOC_018078	Gm8773	chr5:5573798-5576203	Mock-Ft	Day2-Ft	OK	0.104062	1.54388	3.89105	3.94074	0.00315	0.00632179	yes
XLOC_003430	XLOC_003430	Tex14	chr11:87405064-87555823	Mock-Ft	Day2-Ft	OK	0.100141	1.47213	3.8778	3.48176	5e-05	0.000126867	yes
XLOC_004234	XLOC_004234	Slfn8	chr11:82978442-83027693	Mock-Ft	Day2-Ft	OK	3.08335	44.6932	3.85748	15.8828	5e-05	0.000126867	yes
XLOC_024239	XLOC_024239	Ido1	chr8:24584140-24597009	Mock-Ft	Day2-Ft	OK	0.123124	1.74157	3.82221	3.12433	5e-05	0.000126867	yes
XLOC_010324	XLOC_010324	H2-Q8	chr17:35394098-35397748	Mock-Ft	Day2-Ft	OK	3.60939	50.7956	3.81488	16.4422	5e-05	0.000126867	yes
XLOC_005851	XLOC_005851	-	chr12:104608693-104609077	Mock-Ft	Day2-Ft	OK	0.846283	11.8158	3.80343	7.58078	0.0001	0.000246831	yes
XLOC_012151	XLOC_012151	Slc15a3	chr19:10839771-10869917	Mock-Ft	Day2-Ft	OK	3.72678	51.631	3.79224	10.5981	5e-05	0.000126867	yes
XLOC_001287	XLOC_001287	Ifi204	chr1:173894787-174031891	Mock-Ft	Day2-Ft	OK	17.4317	238.615	3.7749	11.4831	5e-05	0.000126867	yes
XLOC_008667	XLOC_008667	-	chr15:77351599-77365100	Mock-Ft	Day2-Ft	OK	0.328382	4.48474	3.77158	10.2003	5e-05	0.000126867	yes
XLOC_003014	XLOC_003014	Irgm1	chr11:48865248-48881013	Mock-Ft	Day2-Ft	OK	0.101405	1.3836	3.77023	3.49096	5e-05	0.000126867	yes
XLOC_010918	XLOC_010918	H2-T22	chr17:36038408-36109869	Mock-Ft	Day2-Ft	OK	40.233	546.142	3.76282	20.1339	5e-05	0.000126867	yes
XLOC_024502	XLOC_024502	9330175E14Rik	chr8:94429713-94435103	Mock-Ft	Day2-Ft	OK	0.222948	2.92803	3.71516	8.93676	5e-05	0.000126867	yes
XLOC_003388	XLOC_003388	Slfn2	chr11:83065111-83070678	Mock-Ft	Day2-Ft	OK	11.6346	151.167	3.69965	21.119	5e-05	0.000126867	yes
XLOC_010348	XLOC_010348	Gm7030	chr17:36121661-36139471	Mock-Ft	Day2-Ft	OK	0.207723	2.69627	3.69823	6.25023	5e-05	0.000126867	yes
XLOC_010276	XLOC_010276	Tap1	chr17:34181831-34197228	Mock-Ft	Day2-Ft	OK	21.9012	284.134	3.69749	16.1059	5e-05	0.000126867	yes
XLOC_010277	XLOC_010277	Psmb8	chr17:34197799-34201454	Mock-Ft	Day2-Ft	OK	28.2654	363.373	3.68434	20.0442	5e-05	0.000126867	yes
XLOC_027372	XLOC_027372	Mid1	chrX:169685246-169991382	Mock-Ft	Day2-Ft	OK	2.67319	34.2427	3.67916	7.49128	5e-05	0.000126867	yes
XLOC_001288	XLOC_001288	Ifi203	chr1:173894787-174031891	Mock-Ft	Day2-Ft	OK	8.60128	108.173	3.65264	10.7205	5e-05	0.000126867	yes
XLOC_024308	XLOC_024308	Tlr3	chr8:45395664-45411932	Mock-Ft	Day2-Ft	OK	2.05389	25.8148	3.65176	17.316	5e-05	0.000126867	yes
XLOC_005622	XLOC_005622	Ifi27l2a	chr12:103442166-103443680	Mock-Ft	Day2-Ft	OK	107.116	1331.47	3.63577	30.8308	5e-05	0.000126867	yes
XLOC_001286	XLOC_001286	-	chr1:173747293-173880187	Mock-Ft	Day2-Ft	OK	0.441111	5.43888	3.6241	2.88686	5e-05	0.000126867	yes
XLOC_004211	XLOC_004211	Lgals9	chr11:78962978-78984924	Mock-Ft	Day2-Ft	OK	39.2723	482.174	3.61797	19.9674	5e-05	0.000126867	yes
XLOC_003925	XLOC_003925	Gm5431	chr11:48887421-48927233	Mock-Ft	Day2-Ft	OK	0.517493	6.32465	3.61137	7.88604	5e-05	0.000126867	yes
XLOC_021885	XLOC_021885	LOC622070	chr7:104244456-104336617	Mock-Ft	Day2-Ft	OK	0.412789	5.03841	3.60949	1.96799	0.00395	0.00779819	yes
XLOC_020409	XLOC_020409	Parp12	chr6:39086329-39118349	Mock-Ft	Day2-Ft	OK	9.96718	121.385	3.60626	18.8139	5e-05	0.000126867	yes
XLOC_014186	XLOC_014186	Nmi	chr2:51941100-51973241	Mock-Ft	Day2-Ft	OK	7.56488	92.0691	3.60533	16.2936	5e-05	0.000126867	yes
XLOC_010868	XLOC_010868	Psmb9	chr17:34181831-34197228	Mock-Ft	Day2-Ft	OK	18.9015	229.345	3.60095	11.4423	5e-05	0.000126867	yes
XLOC_005847	XLOC_005847	-	chr12:103429680-103429987	Mock-Ft	Day2-Ft	OK	0.990608	12.0108	3.59987	7.45636	0.00065	0.00145381	yes
XLOC_023815	XLOC_023815	Hsh2d	chr8:72189627-72201500	Mock-Ft	Day2-Ft	OK	0.314905	3.72419	3.56394	5.54711	5e-05	0.000126867	yes
XLOC_000241	XLOC_000241	Gm7609	chr1:84957828-85283087	Mock-Ft	Day2-Ft	OK	0.38452	4.50099	3.54911	5.72344	5e-05	0.000126867	yes
XLOC_019112	XLOC_019112	Gbp8	chr5:105014063-105053561	Mock-Ft	Day2-Ft	OK	0.689529	7.94076	3.52559	10.4884	5e-05	0.000126867	yes
XLOC_010921	XLOC_010921	H2-T10	chr17:36115870-36121444	Mock-Ft	Day2-Ft	OK	1.31839	15.1181	3.51944	13.8124	5e-05	0.000126867	yes
XLOC_021254	XLOC_021254	Pla2g4c	chr7:13315369-13360813	Mock-Ft	Day2-Ft	OK	0.387937	4.44422	3.51804	9.87446	5e-05	0.000126867	yes
XLOC_008856	XLOC_008856	Rnd1	chr15:98663782-98677474	Mock-Ft	Day2-Ft	OK	1.52606	17.2792	3.50115	11.1142	5e-05	0.000126867	yes
XLOC_015738	XLOC_015738	Gm5150	chr3:15946881-16006394	Mock-Ft	Day2-Ft	OK	0.272829	3.07364	3.49388	3.8294	5e-05	0.000126867	yes
XLOC_025365	XLOC_025365	Tlr9	chr9:106219476-106229237	Mock-Ft	Day2-Ft	OK	0.981524	10.9834	3.48416	15.7649	5e-05	0.000126867	yes
XLOC_003732	XLOC_003732	-	chr11:119409025-119437782	Mock-Ft	Day2-Ft	OK	0.159218	1.77544	3.4791	6.34355	5e-05	0.000126867	yes
XLOC_012163	XLOC_012163	Ms4a4d	chr19:11536780-11558466	Mock-Ft	Day2-Ft	OK	7.87723	87.4685	3.473	16.9177	5e-05	0.000126867	yes
XLOC_011906	XLOC_011906	Lipg	chr18:74939321-74961263	Mock-Ft	Day2-Ft	OK	1.3419	14.866	3.46967	13.0669	5e-05	0.000126867	yes
XLOC_024552	XLOC_024552	Psmb10	chr8:105935727-105938392	Mock-Ft	Day2-Ft	OK	22.5597	245.743	3.44533	22.7259	5e-05	0.000126867	yes
XLOC_013539	XLOC_013539	Slc28a2	chr2:122422498-122461135	Mock-Ft	Day2-Ft	OK	3.20355	34.4328	3.42604	13.461	5e-05	0.000126867	yes
XLOC_003580	XLOC_003580	Ifi35	chr11:101448405-101466199	Mock-Ft	Day2-Ft	OK	18.738	200.804	3.42175	8.30505	5e-05	0.000126867	yes
XLOC_002911	XLOC_002911	Upp1	chr11:9118007-9136170	Mock-Ft	Day2-Ft	OK	2.30565	24.6785	3.42001	12.7807	5e-05	0.000126867	yes
XLOC_020304	XLOC_020304	Samd9l	chr6:3372254-3399571	Mock-Ft	Day2-Ft	OK	5.56381	59.1429	3.41006	17.2567	5e-05	0.000126867	yes
XLOC_023000	XLOC_023000	Trim12a	chr7:104244456-104336617	Mock-Ft	Day2-Ft	OK	0.253969	2.68335	3.40131	3.79261	5e-05	0.000126867	yes
XLOC_020794	XLOC_020794	Clec4e	chr6:123281731-123289900	Mock-Ft	Day2-Ft	OK	0.528838	5.55649	3.39328	9.71949	5e-05	0.000126867	yes
XLOC_002789	XLOC_002789	-	chr10:69319287-69320861	Mock-Ft	Day2-Ft	OK	0.134673	1.39854	3.37639	4.34596	0.00015	0.000363532	yes
XLOC_001259	XLOC_001259	Slamf7	chr1:171628566-171653037	Mock-Ft	Day2-Ft	OK	1.41429	14.6737	3.37508	12.6871	5e-05	0.000126867	yes
XLOC_014789	XLOC_014789	Samhd1	chr2:157087054-157135222	Mock-Ft	Day2-Ft	OK	21.1712	218.614	3.36821	18.5589	5e-05	0.000126867	yes
XLOC_000251	XLOC_000251	Sp100	chr1:85285057-85709998	Mock-Ft	Day2-Ft	OK	7.7556	80.0791	3.36812	12.4729	5e-05	0.000126867	yes
XLOC_002056	XLOC_002056	4933412E12Rik	chr10:116950561-116963385	Mock-Ft	Day2-Ft	OK	0.691214	7.06528	3.35354	8.29431	5e-05	0.000126867	yes
XLOC_022242	XLOC_022242	Vmn1r58	chr7:5408889-5413145	Mock-Ft	Day2-Ft	OK	0.385383	3.93111	3.35057	9.36395	5e-05	0.000126867	yes
XLOC_010883	XLOC_010883	Cfb	chr17:34850390-34862514	Mock-Ft	Day2-Ft	OK	38.031	387.522	3.34903	14.0493	5e-05	0.000126867	yes
XLOC_021883	XLOC_021883	Trim34a	chr7:104244456-104336617	Mock-Ft	Day2-Ft	OK	6.54749	66.336	3.34078	13.2894	5e-05	0.000126867	yes
XLOC_000252	XLOC_000252	Sp140	chr1:85285057-85709998	Mock-Ft	Day2-Ft	OK	4.24609	42.9797	3.33945	7.26884	5e-05	0.000126867	yes
XLOC_022946	XLOC_022946	Trim21	chr7:102557921-102565469	Mock-Ft	Day2-Ft	OK	4.28041	42.8248	3.32263	16.5121	5e-05	0.000126867	yes
XLOC_012177	XLOC_012177	Mpeg1	chr19:12460698-12465351	Mock-Ft	Day2-Ft	OK	8.47368	83.4849	3.30045	17.9935	5e-05	0.000126867	yes
XLOC_003074	XLOC_003074	Irf1	chr11:53770013-53778374	Mock-Ft	Day2-Ft	OK	12.9093	126.906	3.29729	18.2238	5e-05	0.000126867	yes
XLOC_010917	XLOC_010917	H2-T23	chr17:35994503-36038174	Mock-Ft	Day2-Ft	OK	72.1386	705.217	3.28922	17.0705	5e-05	0.000126867	yes
XLOC_012158	XLOC_012158	Ms4a4b	chr19:11443557-11463548	Mock-Ft	Day2-Ft	OK	1.15301	10.9775	3.25107	10.7307	5e-05	0.000126867	yes
XLOC_008646	XLOC_008646	Parp10	chr15:76232994-76243440	Mock-Ft	Day2-Ft	OK	7.51564	71.4007	3.24797	18.3267	5e-05	0.000126867	yes
XLOC_025555	XLOC_025555	Piwil4	chr9:14701782-14740733	Mock-Ft	Day2-Ft	OK	0.114196	1.08294	3.24537	2.74985	0.00035	0.000811888	yes
XLOC_001171	XLOC_001171	Tor3a	chr1:156653616-156674339	Mock-Ft	Day2-Ft	OK	9.76855	92.0837	3.23673	17.5567	5e-05	0.000126867	yes
XLOC_006830	XLOC_006830	Gzma	chr13:113093822-113100981	Mock-Ft	Day2-Ft	OK	0.61241	5.71003	3.22093	5.40082	5e-05	0.000126867	yes
XLOC_026083	XLOC_026083	Trex1	chr9:109038626-109074124	Mock-Ft	Day2-Ft	OK	25.5239	237.381	3.21728	9.18363	5e-05	0.000126867	yes
XLOC_004121	XLOC_004121	Scimp	chr11:70790931-70812782	Mock-Ft	Day2-Ft	OK	1.89822	17.642	3.2163	10.0864	5e-05	0.000126867	yes
XLOC_025530	XLOC_025530	Ccr5	chr9:124121542-124127183	Mock-Ft	Day2-Ft	OK	2.55929	23.6734	3.20945	15.825	5e-05	0.000126867	yes
XLOC_008306	XLOC_008306	Arhgap8	chr15:84714628-84773607	Mock-Ft	Day2-Ft	OK	0.621797	5.75112	3.20933	6.94343	5e-05	0.000126867	yes
XLOC_023789	XLOC_023789	Il12rb1	chr8:70807260-70823540	Mock-Ft	Day2-Ft	OK	0.16215	1.49292	3.20274	6.65805	5e-05	0.000126867	yes
XLOC_015063	XLOC_015063	Hdc	chr2:126593667-126618665	Mock-Ft	Day2-Ft	OK	0.159089	1.44996	3.18811	4.95363	5e-05	0.000126867	yes
XLOC_000557	XLOC_000557	Adamts4	chr1:171250111-171262270	Mock-Ft	Day2-Ft	OK	0.462403	4.14734	3.16496	11.7126	5e-05	0.000126867	yes
XLOC_013537	XLOC_013537	Duoxa2	chr2:122298899-122302885	Mock-Ft	Day2-Ft	OK	0.39571	3.53732	3.16014	7.9605	5e-05	0.000126867	yes
XLOC_003927	XLOC_003927	9930111J21Rik2	chr11:48946053-49135387	Mock-Ft	Day2-Ft	OK	0.174065	1.53695	3.14238	2.25738	0.0013	0.00278344	yes
XLOC_017279	XLOC_017279	Trim14	chr4:46504769-46536403	Mock-Ft	Day2-Ft	OK	1.97375	17.3434	3.13538	14.2353	5e-05	0.000126867	yes
XLOC_010456	XLOC_010456	Treml2	chr17:48299477-48312629	Mock-Ft	Day2-Ft	OK	0.485628	4.26559	3.13482	9.9863	5e-05	0.000126867	yes
XLOC_021637	XLOC_021637	Saa2	chr7:46751832-46754314	Mock-Ft	Day2-Ft	OK	0.450321	3.94148	3.12971	5.13236	0.0002	0.000477799	yes
XLOC_001128	XLOC_001128	Rgs1	chr1:144244668-144249121	Mock-Ft	Day2-Ft	OK	1.33746	11.6081	3.11757	9.27388	5e-05	0.000126867	yes
XLOC_015737	XLOC_015737	Sirpb1b	chr3:15295080-15848487	Mock-Ft	Day2-Ft	OK	2.23448	19.3229	3.1123	10.5544	5e-05	0.000126867	yes
XLOC_003386	XLOC_003386	Slfn5	chr11:82911038-82964857	Mock-Ft	Day2-Ft	OK	6.306	54.3338	3.10705	9.13584	5e-05	0.000126867	yes
XLOC_014859	XLOC_014859	Znfx1	chr2:167035721-167065862	Mock-Ft	Day2-Ft	OK	5.96887	51.0655	3.09682	14.0145	5e-05	0.000126867	yes
XLOC_008627	XLOC_008627	-	chr15:75107144-75352116	Mock-Ft	Day2-Ft	OK	3.63633	31.0977	3.09625	4.99653	5e-05	0.000126867	yes
XLOC_025531	XLOC_025531	-	chr9:124127267-124134419	Mock-Ft	Day2-Ft	OK	0.186823	1.59013	3.0894	6.07994	5e-05	0.000126867	yes
XLOC_000520	XLOC_000520	Sell	chr1:164061521-164082959	Mock-Ft	Day2-Ft	OK	1.43764	12.1522	3.07944	10.6792	5e-05	0.000126867	yes
XLOC_004226	XLOC_004226	-	chr11:81978256-82035051	Mock-Ft	Day2-Ft	OK	0.233539	1.97124	3.07736	4.98096	5e-05	0.000126867	yes
XLOC_017667	XLOC_017667	Themis2	chr4:132781783-132796424	Mock-Ft	Day2-Ft	OK	4.31564	36.4121	3.07677	14.7456	5e-05	0.000126867	yes
XLOC_008190	XLOC_008190	Ly6e	chr15:74955050-74959906	Mock-Ft	Day2-Ft	OK	141.345	1182.48	3.06453	15.0159	5e-05	0.000126867	yes
XLOC_014604	XLOC_014604	Slc28a2	chr2:122422498-122461135	Mock-Ft	Day2-Ft	OK	0.18172	1.50865	3.05347	4.7565	5e-05	0.000126867	yes
XLOC_011136	XLOC_011136	Eif2ak2	chr17:78835515-78906992	Mock-Ft	Day2-Ft	OK	8.89564	71.9027	3.01488	13.2553	5e-05	0.000126867	yes
XLOC_024531	XLOC_024531	Rrad	chr8:104628065-104631340	Mock-Ft	Day2-Ft	OK	4.01844	32.3625	3.00962	14.2301	5e-05	0.000126867	yes
XLOC_009245	XLOC_009245	Bex6	chr16:32179757-32188162	Mock-Ft	Day2-Ft	OK	0.206246	1.65637	3.00559	4.34233	5e-05	0.000126867	yes
XLOC_017368	XLOC_017368	Tnfsf8	chr4:63831222-63861661	Mock-Ft	Day2-Ft	OK	0.282416	2.26772	3.00535	7.85709	5e-05	0.000126867	yes
XLOC_023002	XLOC_023002	Trim12a	chr7:104244456-104336617	Mock-Ft	Day2-Ft	OK	6.69074	53.3095	2.99415	9.55466	5e-05	0.000126867	yes
XLOC_024826	XLOC_024826	Casp4	chr9:5308818-5336791	Mock-Ft	Day2-Ft	OK	10.212	80.0064	2.96985	14.3597	5e-05	0.000126867	yes
XLOC_016100	XLOC_016100	Mov10	chr3:104794833-104818563	Mock-Ft	Day2-Ft	OK	2.68583	21.011	2.96771	14.6271	5e-05	0.000126867	yes
XLOC_009482	XLOC_009482	Socs1	chr16:10783807-10785536	Mock-Ft	Day2-Ft	OK	6.01496	46.7526	2.95842	15.6322	5e-05	0.000126867	yes
XLOC_007595	XLOC_007595	2610528A11Rik	chr14:37102139-37110101	Mock-Ft	Day2-Ft	OK	8.07915	62.7296	2.95687	15.4359	5e-05	0.000126867	yes
XLOC_024075	XLOC_024075	Foxf1	chr8:121084282-121088164	Mock-Ft	Day2-Ft	OK	0.553542	4.29056	2.9544	5.29182	5e-05	0.000126867	yes
XLOC_001541	XLOC_001541	-	chr1:173747293-173880187	Mock-Ft	Day2-Ft	OK	2.29468	17.6647	2.94451	4.1357	5e-05	0.000126867	yes
XLOC_014290	XLOC_014290	Lrrc55	chr2:85157649-85197336	Mock-Ft	Day2-Ft	OK	0.22033	1.6902	2.93946	5.02175	5e-05	0.000126867	yes
XLOC_012237	XLOC_012237	Tmem252	chr19:24674007-24861842	Mock-Ft	Day2-Ft	OK	0.534547	4.07395	2.93004	4.03275	5e-05	0.000126867	yes
XLOC_010860	XLOC_010860	H2-K1	chr17:33974646-34000366	Mock-Ft	Day2-Ft	OK	226.019	1712.31	2.92143	13.8847	5e-05	0.000126867	yes
XLOC_010346	XLOC_010346	A930015D03Rik	chr17:35994503-36038174	Mock-Ft	Day2-Ft	OK	4.49954	33.3558	2.89009	2.98793	0.00015	0.000363532	yes
XLOC_023287	XLOC_023287	Ifitm3	chr7:141009589-141010744	Mock-Ft	Day2-Ft	OK	428.494	3162.82	2.88386	20.5679	5e-05	0.000126867	yes
XLOC_010884	XLOC_010884	C2	chr17:34862601-34882100	Mock-Ft	Day2-Ft	OK	16.8143	123.892	2.88132	15.1157	5e-05	0.000126867	yes
XLOC_013533	XLOC_013533	B2m	chr2:122120107-122186189	Mock-Ft	Day2-Ft	OK	604.861	4430.39	2.87276	14.9713	5e-05	0.000126867	yes
XLOC_021189	XLOC_021189	Pira6	chr7:4274066-4285849	Mock-Ft	Day2-Ft	OK	0.26386	1.92353	2.86591	4.40581	5e-05	0.000126867	yes
XLOC_014287	XLOC_014287	Rtn4rl2	chr2:84871302-84887045	Mock-Ft	Day2-Ft	OK	0.508309	3.6856	2.85812	6.41698	5e-05	0.000126867	yes
XLOC_006310	XLOC_006310	Cd180	chr13:102693516-102719330	Mock-Ft	Day2-Ft	OK	3.22512	23.3562	2.85638	11.7583	5e-05	0.000126867	yes
XLOC_020819	XLOC_020819	Lag3	chr6:124904358-124913159	Mock-Ft	Day2-Ft	OK	3.27677	23.6454	2.85121	8.63695	5e-05	0.000126867	yes
XLOC_019733	XLOC_019733	Rab19	chr6:39379992-39390688	Mock-Ft	Day2-Ft	OK	0.568743	4.09747	2.84888	5.82261	5e-05	0.000126867	yes
XLOC_011330	XLOC_011330	-	chr17:73877078-73879443	Mock-Ft	Day2-Ft	OK	0.164602	1.18552	2.84846	4.98194	5e-05	0.000126867	yes
XLOC_004370	XLOC_004370	Ccr7	chr11:99144198-99162284	Mock-Ft	Day2-Ft	OK	0.888815	6.29534	2.82433	9.8219	5e-05	0.000126867	yes
XLOC_010264	XLOC_010264	Daxx	chr17:33909444-33915590	Mock-Ft	Day2-Ft	OK	14.755	104.037	2.81782	16.2905	5e-05	0.000126867	yes
XLOC_004658	XLOC_004658	Sectm1a	chr11:121067402-121081150	Mock-Ft	Day2-Ft	OK	6.33794	44.4252	2.80929	13.2583	5e-05	0.000126867	yes
XLOC_016977	XLOC_016977	Sh2d5	chr4:138250167-138261073	Mock-Ft	Day2-Ft	OK	0.606744	4.21048	2.79483	9.11425	5e-05	0.000126867	yes
XLOC_025850	XLOC_025850	Pml	chr9:58217179-58249786	Mock-Ft	Day2-Ft	OK	6.40307	43.9725	2.77976	15.7749	5e-05	0.000126867	yes
XLOC_014619	XLOC_014619	Hdc	chr2:126593667-126618665	Mock-Ft	Day2-Ft	OK	3.91946	26.8823	2.77793	11.977	5e-05	0.000126867	yes
XLOC_013709	XLOC_013709	Hck	chr2:153108461-153151443	Mock-Ft	Day2-Ft	OK	4.846	33.0378	2.76925	10.9575	5e-05	0.000126867	yes
XLOC_015891	XLOC_015891	Tlr2	chr3:83836271-83841608	Mock-Ft	Day2-Ft	OK	6.04873	40.9646	2.75967	14.7254	5e-05	0.000126867	yes
XLOC_010266	XLOC_010266	Tapbp	chr17:33919477-33929290	Mock-Ft	Day2-Ft	OK	51.9683	351.34	2.75716	15.7542	5e-05	0.000126867	yes
XLOC_013830	XLOC_013830	Cd40	chr2:165055635-165071654	Mock-Ft	Day2-Ft	OK	3.475	23.4203	2.75267	12.4411	5e-05	0.000126867	yes
XLOC_010063	XLOC_010063	Fpr2	chr17:17887696-17893952	Mock-Ft	Day2-Ft	OK	1.45229	9.77964	2.75145	7.02896	5e-05	0.000126867	yes
XLOC_002579	XLOC_002579	Nts	chr10:102481755-102490425	Mock-Ft	Day2-Ft	OK	0.735604	4.92265	2.74243	4.30752	5e-05	0.000126867	yes
XLOC_008676	XLOC_008676	Apol8	chr15:77747380-77756874	Mock-Ft	Day2-Ft	OK	0.326968	2.18053	2.73746	5.19437	5e-05	0.000126867	yes
XLOC_020365	XLOC_020365	Lrrc4	chr6:28480347-28888833	Mock-Ft	Day2-Ft	OK	0.717598	4.74265	2.72445	3.17452	0.0002	0.000477799	yes
XLOC_008624	XLOC_008624	Ly6a	chr15:74991832-75001959	Mock-Ft	Day2-Ft	OK	578.983	3755.01	2.69722	12.5929	5e-05	0.000126867	yes
XLOC_007286	XLOC_007286	Irf9	chr14:55603984-55610030	Mock-Ft	Day2-Ft	OK	12.5298	80.6336	2.68602	14.6665	5e-05	0.000126867	yes
XLOC_007412	XLOC_007412	Epsti1	chr14:77904238-78002656	Mock-Ft	Day2-Ft	OK	6.07967	39.0908	2.68476	9.67961	5e-05	0.000126867	yes
XLOC_021884	XLOC_021884	Trim12a	chr7:104244456-104336617	Mock-Ft	Day2-Ft	OK	0.322485	2.06768	2.68071	2.90041	5e-05	0.000126867	yes
XLOC_007627	XLOC_007627	Gch1	chr14:47153894-47189638	Mock-Ft	Day2-Ft	OK	2.77806	17.78	2.67811	12.7674	5e-05	0.000126867	yes
XLOC_004632	XLOC_004632	Bahcc1	chr11:120232946-120292297	Mock-Ft	Day2-Ft	OK	1.43833	9.18186	2.67439	3.48068	0.00135	0.00288341	yes
XLOC_012718	XLOC_012718	Pik3ap1	chr19:41271727-41385242	Mock-Ft	Day2-Ft	OK	4.32418	27.2695	2.65679	11.6254	5e-05	0.000126867	yes
XLOC_010278	XLOC_010278	Tap2	chr17:34204478-34216321	Mock-Ft	Day2-Ft	OK	22.4128	140.983	2.65313	16.129	5e-05	0.000126867	yes
XLOC_020870	XLOC_020870	Klrk1	chr6:129588083-129623961	Mock-Ft	Day2-Ft	OK	1.66517	10.4127	2.6446	6.76076	5e-05	0.000126867	yes
XLOC_005158	XLOC_005158	Serpina3g	chr12:104214543-104269365	Mock-Ft	Day2-Ft	OK	5.6382	34.9441	2.63174	8.1258	5e-05	0.000126867	yes
XLOC_013298	XLOC_013298	Lrrc55	chr2:85157649-85197336	Mock-Ft	Day2-Ft	OK	0.308629	1.91012	2.62972	3.49786	5e-05	0.000126867	yes
XLOC_001283	XLOC_001283	AI607873	chr1:173723427-173741809	Mock-Ft	Day2-Ft	OK	10.8641	67.0207	2.62504	13.8893	5e-05	0.000126867	yes
XLOC_023548	XLOC_023548	F10	chr8:13037307-13056969	Mock-Ft	Day2-Ft	OK	0.493062	3.03835	2.62345	6.75742	5e-05	0.000126867	yes
XLOC_020315	XLOC_020315	Pdk4	chr6:5483350-5496292	Mock-Ft	Day2-Ft	OK	7.5957	45.0693	2.56889	13.7324	5e-05	0.000126867	yes
XLOC_001723	XLOC_001723	Gp49a	chr10:51460973-51496611	Mock-Ft	Day2-Ft	OK	30.5582	181.299	2.56874	11.7568	5e-05	0.000126867	yes
XLOC_009445	XLOC_009445	Mefv	chr16:3707189-3718130	Mock-Ft	Day2-Ft	OK	0.638778	3.75946	2.55714	8.08526	5e-05	0.000126867	yes
XLOC_021823	XLOC_021823	Art2a-ps	chr7:101547874-101585621	Mock-Ft	Day2-Ft	OK	0.393875	2.30961	2.55184	5.5061	5e-05	0.000126867	yes
XLOC_023547	XLOC_023547	F7	chr8:13026033-13035809	Mock-Ft	Day2-Ft	OK	0.210873	1.23559	2.55075	4.10751	5e-05	0.000126867	yes
XLOC_010364	XLOC_010364	H2-M3	chr17:37231435-37274488	Mock-Ft	Day2-Ft	OK	6.12157	35.8548	2.55019	11.4282	5e-05	0.000126867	yes
XLOC_024222	XLOC_024222	Nek5	chr8:22073615-22125053	Mock-Ft	Day2-Ft	OK	0.17425	1.01523	2.54257	3.55864	5e-05	0.000126867	yes
XLOC_027188	XLOC_027188	Il2rg	chrX:101264365-101268243	Mock-Ft	Day2-Ft	OK	6.58943	38.1865	2.53484	12.117	5e-05	0.000126867	yes
XLOC_019386	XLOC_019386	Card11	chr5:140872345-141000677	Mock-Ft	Day2-Ft	OK	0.369963	2.13354	2.5278	6.71704	5e-05	0.000126867	yes
XLOC_023305	XLOC_023305	Slc25a22	chr7:141429748-141437874	Mock-Ft	Day2-Ft	OK	11.8792	67.916	2.51531	14.5116	5e-05	0.000126867	yes
XLOC_023003	XLOC_023003	Trim12c	chr7:104338753-104353358	Mock-Ft	Day2-Ft	OK	3.41734	19.0003	2.47507	12.233	5e-05	0.000126867	yes
XLOC_023029	XLOC_023029	Hpx	chr7:105591610-105601399	Mock-Ft	Day2-Ft	OK	0.672675	3.73875	2.47458	5.7622	5e-05	0.000126867	yes
XLOC_000476	XLOC_000476	Rgs16	chr1:153740352-153745468	Mock-Ft	Day2-Ft	OK	1.4457	8.01017	2.47007	10.083	5e-05	0.000126867	yes
XLOC_025300	XLOC_025300	Bcl2a1a	chr9:88956919-88962416	Mock-Ft	Day2-Ft	OK	0.462058	2.5479	2.46316	4.60051	5e-05	0.000126867	yes
XLOC_011278	XLOC_011278	-	chr17:35378119-35379279	Mock-Ft	Day2-Ft	OK	0.43225	2.36926	2.4545	5.25869	5e-05	0.000126867	yes
XLOC_014932	XLOC_014932	Ogfr	chr2:180581189-180595837	Mock-Ft	Day2-Ft	OK	0.582864	3.18501	2.45007	2.61113	5e-05	0.000126867	yes
XLOC_015367	XLOC_015367	Adar	chr3:89715021-89764632	Mock-Ft	Day2-Ft	OK	8.16221	44.5701	2.44904	13.9516	5e-05	0.000126867	yes
XLOC_010699	XLOC_010699	Mmp25	chr17:23628068-23645627	Mock-Ft	Day2-Ft	OK	0.562106	3.06825	2.4485	7.72706	5e-05	0.000126867	yes
XLOC_014661	XLOC_014661	Siglec1	chr2:131067689-131086888	Mock-Ft	Day2-Ft	OK	1.75843	9.5609	2.44286	12.8055	5e-05	0.000126867	yes
XLOC_016558	XLOC_016558	1300002K09Rik	chr4:45848946-45887008	Mock-Ft	Day2-Ft	OK	0.219821	1.17966	2.42397	4.15466	5e-05	0.000126867	yes
XLOC_012159	XLOC_012159	Ms4a6c	chr19:11469125-11482577	Mock-Ft	Day2-Ft	OK	14.1203	75.4499	2.41775	10.1722	5e-05	0.000126867	yes
XLOC_000519	XLOC_000519	Sele	chr1:164039845-164058489	Mock-Ft	Day2-Ft	OK	1.719	9.13347	2.4096	10.5979	5e-05	0.000126867	yes
XLOC_007762	XLOC_007762	Phf11c	chr14:59378545-59440877	Mock-Ft	Day2-Ft	OK	3.84583	20.4248	2.40895	10.814	5e-05	0.000126867	yes
XLOC_010897	XLOC_010897	Aif1	chr17:35170991-35176001	Mock-Ft	Day2-Ft	OK	17.3487	92.0597	2.40774	9.19501	5e-05	0.000126867	yes
XLOC_003451	XLOC_003451	Trim25	chr11:88999402-89020295	Mock-Ft	Day2-Ft	OK	8.02255	42.5098	2.40566	13.3402	5e-05	0.000126867	yes
XLOC_013931	XLOC_013931	Ogfr	chr2:180581189-180595837	Mock-Ft	Day2-Ft	OK	19.8313	104.959	2.40397	10.7798	5e-05	0.000126867	yes
XLOC_005173	XLOC_005173	Bdkrb1	chr12:105603092-105605740	Mock-Ft	Day2-Ft	OK	0.240946	1.27322	2.4017	3.85765	5e-05	0.000126867	yes
XLOC_001519	XLOC_001519	-	chr1:162555850-162556689	Mock-Ft	Day2-Ft	OK	0.305212	1.60596	2.39555	3.60848	0.0012	0.00258305	yes
XLOC_026696	XLOC_026696	Gm6377	chrX:109196755-109200853	Mock-Ft	Day2-Ft	OK	0.687938	3.59856	2.38707	7.37818	5e-05	0.000126867	yes
XLOC_008104	XLOC_008104	-	chr15:34723158-34773513	Mock-Ft	Day2-Ft	OK	0.289237	1.51158	2.38573	2.74375	0.00055	0.00124253	yes
XLOC_015680	XLOC_015680	Mcoln2	chr3:146149783-146195672	Mock-Ft	Day2-Ft	OK	1.9851	10.2888	2.3738	9.20554	5e-05	0.000126867	yes
XLOC_017233	XLOC_017233	Ccl19	chr4:42612122-42773993	Mock-Ft	Day2-Ft	OK	17.4051	90.1403	2.37266	6.69615	5e-05	0.000126867	yes
XLOC_024435	XLOC_024435	Il15	chr8:82331623-82419028	Mock-Ft	Day2-Ft	OK	6.52575	33.7772	2.37183	10.6943	5e-05	0.000126867	yes
XLOC_007187	XLOC_007187	Pnp	chr14:50944234-50964749	Mock-Ft	Day2-Ft	OK	28.8324	149.028	2.36982	13.8255	5e-05	0.000126867	yes
XLOC_017705	XLOC_017705	Clic4	chr4:135213965-135272760	Mock-Ft	Day2-Ft	OK	48.6992	251.164	2.36666	12.8665	5e-05	0.000126867	yes
XLOC_008256	XLOC_008256	Apobec3	chr15:79889531-79932774	Mock-Ft	Day2-Ft	OK	4.27026	21.9753	2.36349	6.23857	5e-05	0.000126867	yes
XLOC_026611	XLOC_026611	5430427O19Rik	chrX:85776962-85891499	Mock-Ft	Day2-Ft	OK	0.421464	2.15942	2.35716	6.84915	5e-05	0.000126867	yes
XLOC_024551	XLOC_024551	Ctrl	chr8:105931867-105935648	Mock-Ft	Day2-Ft	OK	0.298766	1.52977	2.35623	2.90681	0.00015	0.000363532	yes
XLOC_021617	XLOC_021617	Hsd17b14	chr7:45526329-45567321	Mock-Ft	Day2-Ft	OK	10.4982	53.6269	2.35282	12.2203	5e-05	0.000126867	yes
XLOC_018367	XLOC_018367	Cxcl1	chr5:90891239-90893122	Mock-Ft	Day2-Ft	OK	3.30828	16.815	2.34559	7.85129	5e-05	0.000126867	yes
XLOC_010455	XLOC_010455	Treml4	chr17:48264291-48275694	Mock-Ft	Day2-Ft	OK	0.209566	1.06341	2.34322	3.1162	5e-05	0.000126867	yes
XLOC_014067	XLOC_014067	Slc2a6	chr2:27021333-27027998	Mock-Ft	Day2-Ft	OK	2.81124	14.261	2.3428	10.5558	5e-05	0.000126867	yes
XLOC_009803	XLOC_009803	Krtap19-5	chr16:88895967-88896449	Mock-Ft	Day2-Ft	OK	3.45509	17.5055	2.34102	8.50493	5e-05	0.000126867	yes
XLOC_005952	XLOC_005952	Aoah	chr13:20794104-21024856	Mock-Ft	Day2-Ft	OK	1.41232	7.15022	2.33992	7.49248	5e-05	0.000126867	yes
XLOC_016560	XLOC_016560	Tdrd7	chr4:45972328-46034781	Mock-Ft	Day2-Ft	OK	12.0285	60.8695	2.33926	11.4558	5e-05	0.000126867	yes
XLOC_011126	XLOC_011126	Xdh	chr17:73883853-73950182	Mock-Ft	Day2-Ft	OK	45.8104	231.518	2.33738	10.4758	5e-05	0.000126867	yes
XLOC_020602	XLOC_020602	Tmsb10	chr6:72957346-72958748	Mock-Ft	Day2-Ft	OK	207.951	1040.94	2.32358	13.2408	5e-05	0.000126867	yes
XLOC_002885	XLOC_002885	Osm	chr11:4236101-4241029	Mock-Ft	Day2-Ft	OK	0.518543	2.59299	2.32208	5.77813	5e-05	0.000126867	yes
XLOC_012586	XLOC_012586	Ms4a6d	chr19:11586605-11604804	Mock-Ft	Day2-Ft	OK	15.8608	79.0699	2.31766	11.5328	5e-05	0.000126867	yes
XLOC_020309	XLOC_020309	Tfpi2	chr6:3962594-3968454	Mock-Ft	Day2-Ft	OK	0.926803	4.61625	2.31639	6.35482	5e-05	0.000126867	yes
XLOC_019236	XLOC_019236	Trafd1	chr5:121371344-121386884	Mock-Ft	Day2-Ft	OK	43.313	214.949	2.31112	12.6829	5e-05	0.000126867	yes
XLOC_010139	XLOC_010139	Meiob	chr17:24804381-24839859	Mock-Ft	Day2-Ft	OK	0.326964	1.61798	2.30699	3.67312	5e-05	0.000126867	yes
XLOC_009800	XLOC_009800	Krtap16-1	chr16:88873664-88874269	Mock-Ft	Day2-Ft	OK	2.13251	10.4927	2.29877	8.65724	5e-05	0.000126867	yes
XLOC_007742	XLOC_007742	Gzmc	chr14:56231400-56241778	Mock-Ft	Day2-Ft	OK	0.291178	1.43184	2.2979	2.48126	0.0001	0.000246831	yes
XLOC_010320	XLOC_010320	H2-D1	chr17:35263093-35267497	Mock-Ft	Day2-Ft	OK	328.363	1603.18	2.28758	11.6376	5e-05	0.000126867	yes
XLOC_024896	XLOC_024896	Icam1	chr9:21015959-21028815	Mock-Ft	Day2-Ft	OK	13.8158	67.1748	2.2816	12.897	5e-05	0.000126867	yes
XLOC_019714	XLOC_019714	Tmem140	chr6:34863145-34910831	Mock-Ft	Day2-Ft	OK	0.800891	3.88138	2.27689	2.51333	0.0008	0.00176621	yes
XLOC_006595	XLOC_006595	Hk3	chr13:54949431-55022775	Mock-Ft	Day2-Ft	OK	2.55055	12.2432	2.2631	8.22516	5e-05	0.000126867	yes
XLOC_022938	XLOC_022938	Il18bp	chr7:101934123-102065144	Mock-Ft	Day2-Ft	OK	13.0061	61.8892	2.2505	6.31847	5e-05	0.000126867	yes
XLOC_014138	XLOC_014138	Traf1	chr2:34943194-34966707	Mock-Ft	Day2-Ft	OK	3.08309	14.6568	2.24912	10.0859	5e-05	0.000126867	yes
XLOC_022384	XLOC_022384	Bcl3	chr7:19808461-19847597	Mock-Ft	Day2-Ft	OK	7.22373	34.3162	2.24807	11.5653	5e-05	0.000126867	yes
XLOC_016936	XLOC_016936	Trim63	chr4:134315119-134329629	Mock-Ft	Day2-Ft	OK	8.77702	41.5798	2.24408	12.719	5e-05	0.000126867	yes
XLOC_018241	XLOC_018241	Bst1	chr5:43818865-43843977	Mock-Ft	Day2-Ft	OK	2.85889	13.4723	2.23647	9.75593	5e-05	0.000126867	yes
XLOC_002195	XLOC_002195	Stx11	chr10:12938162-12964667	Mock-Ft	Day2-Ft	OK	2.73911	12.8891	2.23437	8.89257	5e-05	0.000126867	yes
XLOC_000521	XLOC_000521	Selp	chr1:164115263-164220274	Mock-Ft	Day2-Ft	OK	3.27425	15.3971	2.23342	10.0779	5e-05	0.000126867	yes
XLOC_012162	XLOC_012162	Ms4a6b	chr19:11518558-11531517	Mock-Ft	Day2-Ft	OK	10.2456	48.1651	2.23298	11.3384	5e-05	0.000126867	yes
XLOC_000577	XLOC_000577	Slamf9	chr1:172475314-172479984	Mock-Ft	Day2-Ft	OK	12.5073	58.1131	2.2161	11.354	5e-05	0.000126867	yes
XLOC_008198	XLOC_008198	Gsdmd	chr15:75862135-75867404	Mock-Ft	Day2-Ft	OK	13.5165	62.7202	2.2142	11.8696	5e-05	0.000126867	yes
XLOC_025396	XLOC_025396	-	chr9:107993263-107999673	Mock-Ft	Day2-Ft	OK	0.445483	2.05715	2.2072	5.55943	5e-05	0.000126867	yes
XLOC_023782	XLOC_023782	Lrrc25	chr8:70616182-70621520	Mock-Ft	Day2-Ft	OK	6.47533	29.7781	2.20123	10.2725	5e-05	0.000126867	yes
XLOC_012577	XLOC_012577	Ms4a8a	chr19:11067470-11081103	Mock-Ft	Day2-Ft	OK	2.36796	10.8858	2.20073	7.23474	5e-05	0.000126867	yes
XLOC_016557	XLOC_016557	Aldh1b1	chr4:45799021-45804608	Mock-Ft	Day2-Ft	OK	1.6159	7.42237	2.19954	9.16027	5e-05	0.000126867	yes
XLOC_017243	XLOC_017243	Cd72	chr4:43442018-43454788	Mock-Ft	Day2-Ft	OK	9.79585	44.5147	2.18404	6.0435	5e-05	0.000126867	yes
XLOC_002255	XLOC_002255	Ncoa7	chr10:30645482-30803279	Mock-Ft	Day2-Ft	OK	3.45272	15.5628	2.17229	9.94476	5e-05	0.000126867	yes
XLOC_000063	XLOC_000063	Arid5a	chr1:36307732-36324441	Mock-Ft	Day2-Ft	OK	2.74692	12.3774	2.17183	11.3824	5e-05	0.000126867	yes
XLOC_010898	XLOC_010898	Lst1	chr17:35183947-35196305	Mock-Ft	Day2-Ft	OK	11.0023	49.4647	2.1686	10.5607	5e-05	0.000126867	yes
XLOC_001209	XLOC_001209	Gm16548	chr1:164115263-164220274	Mock-Ft	Day2-Ft	OK	0.992952	4.44033	2.16087	3.46846	5e-05	0.000126867	yes
XLOC_025978	XLOC_025978	Bcl2a1d	chr9:88723287-88731850	Mock-Ft	Day2-Ft	OK	1.48165	6.58207	2.15134	6.64902	5e-05	0.000126867	yes
XLOC_023044	XLOC_023044	-	chr7:106499867-106644648	Mock-Ft	Day2-Ft	OK	0.429919	1.90547	2.14801	4.73687	5e-05	0.000126867	yes
XLOC_002309	XLOC_002309	Lilrb4	chr10:51460973-51496611	Mock-Ft	Day2-Ft	OK	3.4261	15.1691	2.14649	3.22485	5e-05	0.000126867	yes
XLOC_002749	XLOC_002749	-	chr10:33919149-33951224	Mock-Ft	Day2-Ft	OK	1.31769	5.80297	2.13878	5.38034	5e-05	0.000126867	yes
XLOC_002124	XLOC_002124	Apof	chr10:128263263-128270151	Mock-Ft	Day2-Ft	OK	0.490157	2.13831	2.12515	4.0386	5e-05	0.000126867	yes
XLOC_010420	XLOC_010420	Nfkbie	chr17:45555715-45563403	Mock-Ft	Day2-Ft	OK	3.51385	15.3232	2.1246	10.0413	5e-05	0.000126867	yes
XLOC_021665	XLOC_021665	Atp10a	chr7:58658201-58829473	Mock-Ft	Day2-Ft	OK	3.1533	13.7179	2.12113	10.6695	5e-05	0.000126867	yes
XLOC_014185	XLOC_014185	Rbm43	chr2:51924440-51935009	Mock-Ft	Day2-Ft	OK	6.82655	29.3854	2.10587	10.1619	5e-05	0.000126867	yes
XLOC_010869	XLOC_010869	Tap2	chr17:34204478-34216321	Mock-Ft	Day2-Ft	OK	0.62298	2.67071	2.09997	3.48141	5e-05	0.000126867	yes
XLOC_010899	XLOC_010899	Tnf	chr17:35199382-35202066	Mock-Ft	Day2-Ft	OK	1.54695	6.62871	2.0993	7.10258	5e-05	0.000126867	yes
XLOC_016908	XLOC_016908	Sdc3	chr4:130792536-130826324	Mock-Ft	Day2-Ft	OK	22.8831	98.0169	2.09875	11.908	5e-05	0.000126867	yes
XLOC_018365	XLOC_018365	Cxcl3	chr5:90786102-90788090	Mock-Ft	Day2-Ft	OK	0.289735	1.24055	2.09818	3.25366	0.00085	0.00186921	yes
XLOC_005162	XLOC_005162	Serpina3m	chr12:104387163-104394257	Mock-Ft	Day2-Ft	OK	0.610041	2.5985	2.0907	5.53323	5e-05	0.000126867	yes
XLOC_024893	XLOC_024893	A230050P20Rik	chr9:20868633-20879710	Mock-Ft	Day2-Ft	OK	4.04214	17.1793	2.08748	9.70517	5e-05	0.000126867	yes
XLOC_023043	XLOC_023043	-	chr7:106499867-106644648	Mock-Ft	Day2-Ft	OK	2.3226	9.81236	2.07886	9.31271	5e-05	0.000126867	yes
XLOC_001812	XLOC_001812	Ggt5	chr10:75589250-75621356	Mock-Ft	Day2-Ft	OK	4.22641	17.8512	2.07852	9.70098	5e-05	0.000126867	yes
XLOC_003728	XLOC_003728	Card14	chr11:119307705-119381076	Mock-Ft	Day2-Ft	OK	3.4115	14.384	2.07599	7.03597	5e-05	0.000126867	yes
XLOC_007284	XLOC_007284	Psme1	chr14:55578493-55585254	Mock-Ft	Day2-Ft	OK	95.1811	397.392	2.06181	13.0888	5e-05	0.000126867	yes
XLOC_020404	XLOC_020404	Zc3hav1	chr6:38305241-38355869	Mock-Ft	Day2-Ft	OK	8.9845	37.4669	2.06011	6.05874	5e-05	0.000126867	yes
XLOC_020597	XLOC_020597	-	chr6:72513654-72521557	Mock-Ft	Day2-Ft	OK	3.47026	14.426	2.05555	9.07651	5e-05	0.000126867	yes
XLOC_016108	XLOC_016108	I830077J02Rik	chr3:105924114-105932832	Mock-Ft	Day2-Ft	OK	1.79384	7.45662	2.05547	7.58872	5e-05	0.000126867	yes
XLOC_013846	XLOC_013846	Rnf114	chr2:167481135-167516173	Mock-Ft	Day2-Ft	OK	27.3298	113.407	2.05296	10.0545	5e-05	0.000126867	yes
XLOC_000778	XLOC_000778	Mitd1	chr1:37878889-37890411	Mock-Ft	Day2-Ft	OK	12.5319	51.3946	2.03601	9.78645	5e-05	0.000126867	yes
XLOC_007826	XLOC_007826	Slc39a14	chr14:70303311-70351775	Mock-Ft	Day2-Ft	OK	6.38737	26.1318	2.03252	11.3087	5e-05	0.000126867	yes
XLOC_009801	XLOC_009801	Krtap19-3	chr16:88877512-88878038	Mock-Ft	Day2-Ft	OK	5.87587	24.0357	2.0323	9.58377	5e-05	0.000126867	yes
XLOC_004657	XLOC_004657	Sectm1b	chr11:121053422-121063569	Mock-Ft	Day2-Ft	OK	1.32662	5.42638	2.03224	7.83818	5e-05	0.000126867	yes
XLOC_009337	XLOC_009337	Cd47	chr16:49848357-49914999	Mock-Ft	Day2-Ft	OK	23.9991	97.8906	2.02819	10.7655	5e-05	0.000126867	yes
XLOC_022698	XLOC_022698	Tph1	chr7:46644653-46672537	Mock-Ft	Day2-Ft	OK	0.89133	3.62986	2.02588	5.52354	5e-05	0.000126867	yes
XLOC_009799	XLOC_009799	Krtap19-1	chr16:88868917-88869410	Mock-Ft	Day2-Ft	OK	1.50951	6.13626	2.02328	5.79679	5e-05	0.000126867	yes
XLOC_012441	XLOC_012441	Tcirg1	chr19:3851772-3907133	Mock-Ft	Day2-Ft	OK	30.5925	123.295	2.01086	11.3302	5e-05	0.000126867	yes
XLOC_002928	XLOC_002928	-	chr11:19156581-19199955	Mock-Ft	Day2-Ft	OK	0.380763	1.52978	2.00636	2.28669	0.001	0.00217703	yes
XLOC_008625	XLOC_008625	Ly6c1	chr15:75044017-75048837	Mock-Ft	Day2-Ft	OK	441.445	1758.93	1.99439	10.6016	5e-05	0.000126867	yes
XLOC_004605	XLOC_004605	Socs3	chr11:117966036-117970019	Mock-Ft	Day2-Ft	OK	16.0729	63.8664	1.99043	11.8594	5e-05	0.000126867	yes
XLOC_024827	XLOC_024827	Casp12	chr9:5345443-5373136	Mock-Ft	Day2-Ft	OK	7.52179	29.8562	1.98888	10.3454	5e-05	0.000126867	yes
XLOC_000319	XLOC_000319	Gpr35	chr1:92973118-92987858	Mock-Ft	Day2-Ft	OK	0.718997	2.85273	1.98828	7.0158	5e-05	0.000126867	yes
XLOC_013175	XLOC_013175	Kif5c	chr2:49619313-49774778	Mock-Ft	Day2-Ft	OK	0.581857	2.30408	1.98546	6.72326	5e-05	0.000126867	yes
XLOC_020196	XLOC_020196	Parp11	chr6:127446717-127494370	Mock-Ft	Day2-Ft	OK	3.49493	13.7678	1.97796	10.1024	5e-05	0.000126867	yes
XLOC_002640	XLOC_002640	A130077B15Rik	chr10:122565022-122569891	Mock-Ft	Day2-Ft	OK	2.63448	10.3555	1.97481	8.07229	5e-05	0.000126867	yes
XLOC_006242	XLOC_006242	Erap1	chr13:74639655-74808827	Mock-Ft	Day2-Ft	OK	5.16544	20.2979	1.97437	3.89066	5e-05	0.000126867	yes
XLOC_018368	XLOC_018368	Cxcl2	chr5:90903898-90905938	Mock-Ft	Day2-Ft	OK	1.85173	7.26881	1.97284	6.95423	5e-05	0.000126867	yes
XLOC_003378	XLOC_003378	Ccl8	chr11:82115184-82116799	Mock-Ft	Day2-Ft	OK	69.3705	271.101	1.96644	15.4409	5e-05	0.000126867	yes
XLOC_001358	XLOC_001358	Atf3	chr1:191170296-191217940	Mock-Ft	Day2-Ft	OK	10.847	42.1031	1.95662	9.79976	5e-05	0.000126867	yes
XLOC_016166	XLOC_016166	Vcam1	chr3:116110019-116129706	Mock-Ft	Day2-Ft	OK	9.9474	38.4327	1.94994	9.06817	5e-05	0.000126867	yes
XLOC_001646	XLOC_001646	Vnn1	chr10:23894687-23905343	Mock-Ft	Day2-Ft	OK	0.579281	2.23101	1.94536	5.76835	5e-05	0.000126867	yes
XLOC_026142	XLOC_026142	Csrnp1	chr9:119971161-119984658	Mock-Ft	Day2-Ft	OK	6.9837	26.8072	1.94056	10.1391	5e-05	0.000126867	yes
XLOC_002264	XLOC_002264	Zufsp	chr10:33919149-33951224	Mock-Ft	Day2-Ft	OK	4.62884	17.7645	1.94027	8.25401	5e-05	0.000126867	yes
XLOC_011772	XLOC_011772	Ecscr	chr18:35713085-35722647	Mock-Ft	Day2-Ft	OK	14.6198	56.092	1.93987	9.73436	5e-05	0.000126867	yes
XLOC_015512	XLOC_015512	Ngf	chr3:102469927-102521013	Mock-Ft	Day2-Ft	OK	2.53101	9.66772	1.93346	6.30414	5e-05	0.000126867	yes
XLOC_006986	XLOC_006986	Ankrd55	chr13:112288450-112384002	Mock-Ft	Day2-Ft	OK	0.418899	1.5958	1.92961	3.81311	5e-05	0.000126867	yes
XLOC_018392	XLOC_018392	Cxcl13	chr5:95956936-95961068	Mock-Ft	Day2-Ft	OK	0.929435	3.54035	1.92947	4.63405	5e-05	0.000126867	yes
XLOC_002214	XLOC_002214	Tnfaip3	chr10:19000908-19015581	Mock-Ft	Day2-Ft	OK	3.24823	12.3475	1.92649	9.60554	5e-05	0.000126867	yes
XLOC_002956	XLOC_002956	Pnpt1	chr11:29130137-29162392	Mock-Ft	Day2-Ft	OK	12.2052	45.8856	1.91054	10.2451	5e-05	0.000126867	yes
XLOC_003376	XLOC_003376	Ccl11	chr11:82057831-82062955	Mock-Ft	Day2-Ft	OK	48.7756	183.13	1.90864	12.2671	5e-05	0.000126867	yes
XLOC_006053	XLOC_006053	Serpinb9	chr13:33000712-33017959	Mock-Ft	Day2-Ft	OK	2.89704	10.8596	1.90631	8.92695	5e-05	0.000126867	yes
XLOC_009781	XLOC_009781	Cyyr1	chr16:85449689-85550552	Mock-Ft	Day2-Ft	OK	0.409062	1.53161	1.90466	6.12624	5e-05	0.000126867	yes
XLOC_000128	XLOC_000128	Spats2l	chr1:57774777-57948544	Mock-Ft	Day2-Ft	OK	3.85826	14.4395	1.904	9.50371	5e-05	0.000126867	yes
XLOC_009804	XLOC_009804	Krtap19-9b	chr16:88931803-88932264	Mock-Ft	Day2-Ft	OK	6.31516	23.5935	1.9015	9.1557	5e-05	0.000126867	yes
XLOC_020789	XLOC_020789	Apobec1	chr6:122577791-122602939	Mock-Ft	Day2-Ft	OK	12.3652	46.0722	1.89761	9.94505	5e-05	0.000126867	yes
XLOC_015606	XLOC_015606	Arsj	chr3:126363851-126440374	Mock-Ft	Day2-Ft	OK	0.776858	2.89301	1.89685	6.96797	5e-05	0.000126867	yes
XLOC_009798	XLOC_009798	Krtap14	chr16:88825290-88826145	Mock-Ft	Day2-Ft	OK	3.97073	14.7781	1.89599	7.98842	5e-05	0.000126867	yes
XLOC_011773	XLOC_011773	Tmem173	chr18:35733677-35740580	Mock-Ft	Day2-Ft	OK	7.51177	27.928	1.89449	10.1221	5e-05	0.000126867	yes
XLOC_010984	XLOC_010984	Enpp4	chr17:44096309-44105808	Mock-Ft	Day2-Ft	OK	4.07653	15.1503	1.89393	9.69078	5e-05	0.000126867	yes
XLOC_026137	XLOC_026137	Myd88	chr9:119335937-119350631	Mock-Ft	Day2-Ft	OK	21.2505	78.8923	1.89239	7.01928	5e-05	0.000126867	yes
XLOC_003583	XLOC_003583	Tmem106a	chr11:101582241-101591789	Mock-Ft	Day2-Ft	OK	12.5354	46.1357	1.87988	10.1562	5e-05	0.000126867	yes
XLOC_000088	XLOC_000088	Il1rl1	chr1:40397731-40465414	Mock-Ft	Day2-Ft	OK	2.37888	8.75026	1.87905	8.46951	5e-05	0.000126867	yes
XLOC_023288	XLOC_023288	Ifitm6	chr7:141015695-141018136	Mock-Ft	Day2-Ft	OK	10.1263	37.1488	1.8752	7.53744	5e-05	0.000126867	yes
XLOC_014870	XLOC_014870	-	chr2:167768769-167776104	Mock-Ft	Day2-Ft	OK	0.36689	1.34393	1.87304	4.70581	5e-05	0.000126867	yes
XLOC_021833	XLOC_021833	-	chr7:102117556-102210805	Mock-Ft	Day2-Ft	OK	0.501178	1.82663	1.86579	2.56031	5e-05	0.000126867	yes
XLOC_014862	XLOC_014862	B4galt5	chr2:167298442-167349178	Mock-Ft	Day2-Ft	OK	7.64399	27.7566	1.86043	9.52537	5e-05	0.000126867	yes
XLOC_025425	XLOC_025425	Shisa5	chr9:109038626-109074124	Mock-Ft	Day2-Ft	OK	96.2244	349.214	1.85964	9.92834	5e-05	0.000126867	yes
XLOC_026683	XLOC_026683	Tlr13	chrX:106143224-106160957	Mock-Ft	Day2-Ft	OK	1.88875	6.82977	1.8544	8.20261	5e-05	0.000126867	yes
XLOC_016920	XLOC_016920	Fgr	chr4:132968683-133002758	Mock-Ft	Day2-Ft	OK	2.54292	9.18471	1.85275	8.63908	5e-05	0.000126867	yes
XLOC_005908	XLOC_005908	Asb13	chr13:3633957-3653822	Mock-Ft	Day2-Ft	OK	8.76065	31.4414	1.84356	9.38504	5e-05	0.000126867	yes
XLOC_001714	XLOC_001714	-	chr10:44597912-44689405	Mock-Ft	Day2-Ft	OK	0.284301	1.01993	1.84298	2.79346	0.00015	0.000363532	yes
XLOC_003416	XLOC_003416	Car4	chr11:84957753-84966054	Mock-Ft	Day2-Ft	OK	0.812609	2.90846	1.83962	4.11078	5e-05	0.000126867	yes
XLOC_015739	XLOC_015739	Cyp7b1	chr3:18071949-18243338	Mock-Ft	Day2-Ft	OK	1.63986	5.83905	1.83216	6.01832	5e-05	0.000126867	yes
XLOC_000642	XLOC_000642	Aida	chr1:183276341-183369565	Mock-Ft	Day2-Ft	OK	18.4382	65.6337	1.83174	6.37882	5e-05	0.000126867	yes
XLOC_015761	XLOC_015761	Gnb4	chr3:32579869-32617703	Mock-Ft	Day2-Ft	OK	6.34572	22.5334	1.82821	9.18668	5e-05	0.000126867	yes
XLOC_019337	XLOC_019337	Serpine1	chr5:137061505-137072272	Mock-Ft	Day2-Ft	OK	4.59875	16.3085	1.82631	9.97673	5e-05	0.000126867	yes
XLOC_012185	XLOC_012185	Lpxn	chr19:12798544-12833808	Mock-Ft	Day2-Ft	OK	5.25197	18.4241	1.81066	8.30036	5e-05	0.000126867	yes
XLOC_024316	XLOC_024316	Gm16675	chr8:46727799-46739651	Mock-Ft	Day2-Ft	OK	0.768467	2.69379	1.80958	6.07202	5e-05	0.000126867	yes
XLOC_013562	XLOC_013562	Dusp2	chr2:127336040-127338377	Mock-Ft	Day2-Ft	OK	1.99188	6.95873	1.80469	6.87035	5e-05	0.000126867	yes
XLOC_012998	XLOC_012998	Il1rn	chr2:24336859-24351491	Mock-Ft	Day2-Ft	OK	9.48199	33.0723	1.80236	9.70552	5e-05	0.000126867	yes
XLOC_014465	XLOC_014465	Gm13889	chr2:93955809-93957100	Mock-Ft	Day2-Ft	OK	5.05948	17.6146	1.79971	10.1365	5e-05	0.000126867	yes
XLOC_009395	XLOC_009395	Krtap15	chr16:88829008-88829844	Mock-Ft	Day2-Ft	OK	8.81822	30.6747	1.79849	9.08484	5e-05	0.000126867	yes
XLOC_004388	XLOC_004388	Krtap1-4	chr11:99582548-99583677	Mock-Ft	Day2-Ft	OK	1.56475	5.43456	1.79623	6.18065	5e-05	0.000126867	yes
XLOC_020825	XLOC_020825	Tapbpl	chr6:125223483-125247671	Mock-Ft	Day2-Ft	OK	10.3744	35.9278	1.79207	8.93344	5e-05	0.000126867	yes
XLOC_000816	XLOC_000816	Inpp1	chr1:52785622-52817745	Mock-Ft	Day2-Ft	OK	4.46662	15.4668	1.79192	6.84361	5e-05	0.000126867	yes
XLOC_024287	XLOC_024287	Msr1	chr8:39467447-40227787	Mock-Ft	Day2-Ft	OK	3.63541	12.5621	1.78889	8.23139	5e-05	0.000126867	yes
XLOC_018910	XLOC_018910	-	chr5:36600482-36719168	Mock-Ft	Day2-Ft	OK	0.913004	3.15027	1.78678	1.71573	0.0043	0.00843634	yes
XLOC_016863	XLOC_016863	Csf3r	chr4:126023429-126045188	Mock-Ft	Day2-Ft	OK	2.48287	8.56303	1.78611	7.61869	5e-05	0.000126867	yes
XLOC_019897	XLOC_019897	Tnip3	chr6:65577103-65634040	Mock-Ft	Day2-Ft	OK	0.462109	1.59329	1.7857	5.11521	5e-05	0.000126867	yes
XLOC_006147	XLOC_006147	Hrh2	chr13:54192029-54236183	Mock-Ft	Day2-Ft	OK	0.861293	2.96227	1.78213	5.82879	5e-05	0.000126867	yes
XLOC_026421	XLOC_026421	Timp1	chrX:20848542-20920918	Mock-Ft	Day2-Ft	OK	39.4788	135.638	1.78061	5.49594	5e-05	0.000126867	yes
XLOC_003558	XLOC_003558	Hspb9	chr11:100713849-100714575	Mock-Ft	Day2-Ft	OK	0.398127	1.3675	1.78024	3.17628	0.00515	0.0099731	yes
XLOC_012604	XLOC_012604	Dtx4	chr19:12466326-12540813	Mock-Ft	Day2-Ft	OK	7.8954	27.1125	1.77988	7.70296	5e-05	0.000126867	yes
XLOC_015529	XLOC_015529	Rhoc	chr3:104789033-104794459	Mock-Ft	Day2-Ft	OK	69.9777	240.067	1.77847	10.8046	5e-05	0.000126867	yes
XLOC_015831	XLOC_015831	P2ry14	chr3:59006977-59344384	Mock-Ft	Day2-Ft	OK	1.91949	6.58112	1.77761	2.20472	0.00055	0.00124253	yes
XLOC_007727	XLOC_007727	Ripk3	chr14:55784144-55795640	Mock-Ft	Day2-Ft	OK	5.30081	18.1608	1.77654	7.8663	5e-05	0.000126867	yes
XLOC_004393	XLOC_004393	Krtap2-4	chr11:99614016-99614846	Mock-Ft	Day2-Ft	OK	2.68063	9.1678	1.774	6.95074	5e-05	0.000126867	yes
XLOC_003545	XLOC_003545	Gm11565	chr11:99914750-99915671	Mock-Ft	Day2-Ft	OK	0.82323	2.8063	1.7693	4.52779	5e-05	0.000126867	yes
XLOC_003129	XLOC_003129	Nlrp3	chr11:59542651-59566956	Mock-Ft	Day2-Ft	OK	0.717114	2.44119	1.76731	4.95188	5e-05	0.000126867	yes
XLOC_001017	XLOC_001017	-	chr1:107019743-107023622	Mock-Ft	Day2-Ft	OK	0.34724	1.17923	1.76384	2.72528	0.0001	0.000246831	yes
XLOC_011058	XLOC_011058	Lrg1	chr17:56119667-56121946	Mock-Ft	Day2-Ft	OK	25.7223	86.4563	1.74895	10.9986	5e-05	0.000126867	yes
XLOC_017711	XLOC_017711	-	chr4:135709685-135712010	Mock-Ft	Day2-Ft	OK	0.707739	2.36867	1.74279	2.88266	5e-05	0.000126867	yes
XLOC_016886	XLOC_016886	Rnf19b	chr4:129058270-129085549	Mock-Ft	Day2-Ft	OK	21.52	71.8041	1.73839	10.5658	5e-05	0.000126867	yes
XLOC_008580	XLOC_008580	Gsdmc	chr15:63775970-63808841	Mock-Ft	Day2-Ft	OK	5.01715	16.7212	1.73674	8.2733	5e-05	0.000126867	yes
XLOC_003963	XLOC_003963	Gm12216	chr11:53783247-53859523	Mock-Ft	Day2-Ft	OK	2.14791	7.15623	1.73627	5.2105	5e-05	0.000126867	yes
XLOC_024073	XLOC_024073	Irf8	chr8:120736375-120756692	Mock-Ft	Day2-Ft	OK	5.74247	19.1291	1.73602	9.29098	5e-05	0.000126867	yes
XLOC_000486	XLOC_000486	Tor1aip2	chr1:156004598-156068859	Mock-Ft	Day2-Ft	OK	31.5192	104.609	1.7307	6.57083	5e-05	0.000126867	yes
XLOC_009616	XLOC_009616	Apod	chr16:31296191-31319108	Mock-Ft	Day2-Ft	OK	339.56	1124.26	1.72723	8.14844	5e-05	0.000126867	yes
XLOC_023142	XLOC_023142	Crym	chr7:120186383-120201988	Mock-Ft	Day2-Ft	OK	3.56267	11.7254	1.71861	6.77042	5e-05	0.000126867	yes
XLOC_005122	XLOC_005122	Gpr65	chr12:98268656-98276632	Mock-Ft	Day2-Ft	OK	1.13414	3.73206	1.71838	5.99882	5e-05	0.000126867	yes
XLOC_009678	XLOC_009678	Sidt1	chr16:44240078-44333108	Mock-Ft	Day2-Ft	OK	0.618343	2.03142	1.71601	4.25207	5e-05	0.000126867	yes
XLOC_021525	XLOC_021525	1600014C10Rik	chr7:38183216-38197565	Mock-Ft	Day2-Ft	OK	5.71014	18.7568	1.71582	9.20522	5e-05	0.000126867	yes
XLOC_023711	XLOC_023711	Gm16675	chr8:46727799-46739651	Mock-Ft	Day2-Ft	OK	0.49891	1.63715	1.71434	2.58834	5e-05	0.000126867	yes
XLOC_025301	XLOC_025301	Bcl2a1b	chr9:89199272-89207838	Mock-Ft	Day2-Ft	OK	4.25962	13.935	1.70992	7.32713	5e-05	0.000126867	yes
XLOC_009321	XLOC_009321	Cd200r3	chr16:44943677-44981380	Mock-Ft	Day2-Ft	OK	0.654843	2.13455	1.70471	4.1188	5e-05	0.000126867	yes
XLOC_010222	XLOC_010222	Ftsjd2	chr17:29660600-29717017	Mock-Ft	Day2-Ft	OK	18.6241	60.5846	1.70178	8.31531	5e-05	0.000126867	yes
XLOC_008460	XLOC_008460	Osmr	chr15:6813572-6874725	Mock-Ft	Day2-Ft	OK	15.6263	50.7652	1.69987	9.11158	5e-05	0.000126867	yes
XLOC_017855	XLOC_017855	Tnfrsf14	chr4:154916282-154944015	Mock-Ft	Day2-Ft	OK	2.74833	8.92024	1.69853	8.53562	5e-05	0.000126867	yes
XLOC_024401	XLOC_024401	Tmem221	chr8:71554236-71566649	Mock-Ft	Day2-Ft	OK	0.527526	1.71002	1.6967	3.49169	5e-05	0.000126867	yes
XLOC_009802	XLOC_009802	Krtap19-3	chr16:88884785-88885089	Mock-Ft	Day2-Ft	OK	2.53225	8.19367	1.69409	6.21529	0.00035	0.000811888	yes
XLOC_025310	XLOC_025310	Plscr1	chr9:92249784-92272561	Mock-Ft	Day2-Ft	OK	2.80064	9.05937	1.69365	7.16662	5e-05	0.000126867	yes
XLOC_007285	XLOC_007285	Rnf31	chr14:55591789-55603671	Mock-Ft	Day2-Ft	OK	9.15633	29.6108	1.69328	10.344	5e-05	0.000126867	yes
XLOC_004394	XLOC_004394	Gm11562	chr11:99619597-99620841	Mock-Ft	Day2-Ft	OK	3.65116	11.7674	1.68837	5.88557	5e-05	0.000126867	yes
XLOC_008298	XLOC_008298	Tspo	chr15:83563572-83574203	Mock-Ft	Day2-Ft	OK	195.986	629.58	1.68364	13.1693	5e-05	0.000126867	yes
XLOC_011125	XLOC_011125	Galnt14	chr17:73493698-73710451	Mock-Ft	Day2-Ft	OK	0.450452	1.44425	1.68088	2.90117	5e-05	0.000126867	yes
XLOC_027249	XLOC_027249	Gla	chrX:134588168-134601005	Mock-Ft	Day2-Ft	OK	2.6855	8.58561	1.67673	7.60531	5e-05	0.000126867	yes
XLOC_003841	XLOC_003841	Aftph	chr11:20685084-20743197	Mock-Ft	Day2-Ft	OK	30.6782	97.961	1.67499	7.69981	5e-05	0.000126867	yes
XLOC_013795	XLOC_013795	Tox2	chr2:163203164-163324178	Mock-Ft	Day2-Ft	OK	0.444631	1.41946	1.67466	4.2618	5e-05	0.000126867	yes
XLOC_019103	XLOC_019103	Slc10a6	chr5:103605709-103629473	Mock-Ft	Day2-Ft	OK	5.44682	17.2931	1.66671	7.33042	5e-05	0.000126867	yes
XLOC_016711	XLOC_016711	Pde4b	chr4:102254741-102607411	Mock-Ft	Day2-Ft	OK	10.913	34.5648	1.66326	9.01014	5e-05	0.000126867	yes
XLOC_017761	XLOC_017761	Gm694	chr4:141432671-141436105	Mock-Ft	Day2-Ft	OK	0.426759	1.34803	1.65936	2.90533	0.0012	0.00258305	yes
XLOC_017687	XLOC_017687	Cd52	chr4:134093537-134095073	Mock-Ft	Day2-Ft	OK	69.4064	219.226	1.65928	13.4447	5e-05	0.000126867	yes
XLOC_010853	XLOC_010853	Angptl4	chr17:33774899-33781575	Mock-Ft	Day2-Ft	OK	10.1379	31.989	1.65782	9.7541	5e-05	0.000126867	yes
XLOC_013206	XLOC_013206	Gca	chr2:62664298-62696046	Mock-Ft	Day2-Ft	OK	0.625878	1.95751	1.64507	5.12252	5e-05	0.000126867	yes
XLOC_013505	XLOC_013505	Chac1	chr2:119351241-119354327	Mock-Ft	Day2-Ft	OK	4.31877	13.4738	1.64147	7.17081	5e-05	0.000126867	yes
XLOC_007726	XLOC_007726	Adcy4	chr14:55768571-55784045	Mock-Ft	Day2-Ft	OK	4.65991	14.4977	1.63745	8.85221	5e-05	0.000126867	yes
XLOC_001167	XLOC_001167	Tor1aip1	chr1:156004598-156068859	Mock-Ft	Day2-Ft	OK	25.2331	78.3872	1.6353	6.31504	5e-05	0.000126867	yes
XLOC_022203	XLOC_022203	Lilrb3	chr7:3712504-3796460	Mock-Ft	Day2-Ft	OK	16.6633	51.7646	1.6353	7.05642	5e-05	0.000126867	yes
XLOC_005259	XLOC_005259	Tnfaip2	chr12:111442660-111455019	Mock-Ft	Day2-Ft	OK	25.2911	78.3287	1.63091	8.40538	5e-05	0.000126867	yes
XLOC_024404	XLOC_024404	B3gnt3	chr8:71675050-71701811	Mock-Ft	Day2-Ft	OK	2.79979	8.65991	1.62903	4.12291	5e-05	0.000126867	yes
XLOC_016543	XLOC_016543	Glipr2	chr4:43957701-43979118	Mock-Ft	Day2-Ft	OK	10.0251	30.9297	1.62538	8.58346	5e-05	0.000126867	yes
XLOC_021380	XLOC_021380	Plaur	chr7:24462013-24475955	Mock-Ft	Day2-Ft	OK	9.38956	28.9454	1.62421	8.27732	5e-05	0.000126867	yes
XLOC_007717	XLOC_007717	Psme2	chr14:55587439-55591101	Mock-Ft	Day2-Ft	OK	127.692	393.351	1.62315	9.25628	5e-05	0.000126867	yes
XLOC_000640	XLOC_000640	Susd4	chr1:182764358-182896587	Mock-Ft	Day2-Ft	OK	1.63653	5.04013	1.62282	6.5849	5e-05	0.000126867	yes
XLOC_018353	XLOC_018353	Dck	chr5:88765012-88783285	Mock-Ft	Day2-Ft	OK	6.66621	20.5066	1.62115	8.59014	5e-05	0.000126867	yes
XLOC_022028	XLOC_022028	Il21r	chr7:125603293-125633570	Mock-Ft	Day2-Ft	OK	1.28853	3.96156	1.62034	5.11288	5e-05	0.000126867	yes
XLOC_004922	XLOC_004922	Nampt	chr12:32820334-32853369	Mock-Ft	Day2-Ft	OK	21.6082	66.3706	1.61897	9.45176	5e-05	0.000126867	yes
XLOC_007856	XLOC_007856	Lacc1	chr14:77024198-77036617	Mock-Ft	Day2-Ft	OK	12.1267	37.2063	1.61736	7.93372	5e-05	0.000126867	yes
XLOC_022197	XLOC_022197	Tarm1	chr7:3484517-3570734	Mock-Ft	Day2-Ft	OK	0.537887	1.64619	1.61376	2.42586	0.00015	0.000363532	yes
XLOC_015975	XLOC_015975	-	chr3:91226216-91228277	Mock-Ft	Day2-Ft	OK	0.782443	2.39322	1.6129	2.01838	0.00405	0.00798237	yes
XLOC_025760	XLOC_025760	Il10ra	chr9:45253830-45269146	Mock-Ft	Day2-Ft	OK	6.27712	19.163	1.61015	8.18067	5e-05	0.000126867	yes
XLOC_018961	XLOC_018961	Tlr1	chr5:64924680-64933573	Mock-Ft	Day2-Ft	OK	1.20637	3.67825	1.60834	5.58388	5e-05	0.000126867	yes
XLOC_009964	XLOC_009964	-	chr16:88923895-88924258	Mock-Ft	Day2-Ft	OK	3.26482	9.95281	1.6081	5.75318	5e-05	0.000126867	yes
XLOC_016572	XLOC_016572	Nr4a3	chr4:48045176-48086450	Mock-Ft	Day2-Ft	OK	1.28842	3.9248	1.60702	4.48498	5e-05	0.000126867	yes
XLOC_010670	XLOC_010670	Fpr1	chr17:17876470-17883939	Mock-Ft	Day2-Ft	OK	0.480117	1.46182	1.60631	3.63598	5e-05	0.000126867	yes
XLOC_004387	XLOC_004387	Krtap1-5	chr11:99579976-99581016	Mock-Ft	Day2-Ft	OK	5.74603	17.4777	1.60488	7.39547	5e-05	0.000126867	yes
XLOC_011533	XLOC_011533	Dcp2	chr18:44380484-44424984	Mock-Ft	Day2-Ft	OK	2.91565	8.85594	1.60283	8.61949	5e-05	0.000126867	yes
XLOC_014826	XLOC_014826	Slpi	chr2:164354069-164356507	Mock-Ft	Day2-Ft	OK	5.8652	17.7983	1.60149	7.8486	5e-05	0.000126867	yes
XLOC_009805	XLOC_009805	Krtap16-3	chr16:88962303-88962873	Mock-Ft	Day2-Ft	OK	9.27904	28.1404	1.60059	8.55218	5e-05	0.000126867	yes
XLOC_004386	XLOC_004386	Krtap3-1	chr11:99566026-99566630	Mock-Ft	Day2-Ft	OK	12.1266	36.7588	1.59991	9.18897	5e-05	0.000126867	yes
XLOC_024569	XLOC_024569	Hp	chr8:109575127-109579172	Mock-Ft	Day2-Ft	OK	43.9895	133.075	1.597	9.3948	5e-05	0.000126867	yes
XLOC_020698	XLOC_020698	Adamts9	chr6:92772698-93111749	Mock-Ft	Day2-Ft	OK	3.19478	9.66239	1.59666	6.89541	5e-05	0.000126867	yes
XLOC_013182	XLOC_013182	Tnfaip6	chr2:52038112-52056681	Mock-Ft	Day2-Ft	OK	8.03394	24.2831	1.59577	8.72338	5e-05	0.000126867	yes
XLOC_011912	XLOC_011912	Katnal2	chr18:76975811-77047296	Mock-Ft	Day2-Ft	OK	0.592813	1.787	1.59189	4.07117	5e-05	0.000126867	yes
XLOC_014797	XLOC_014797	Tgm2	chr2:158116397-158146428	Mock-Ft	Day2-Ft	OK	37.642	113.387	1.59083	8.32885	5e-05	0.000126867	yes
XLOC_020210	XLOC_020210	Clec2d	chr6:129114496-129186535	Mock-Ft	Day2-Ft	OK	68.2784	205.285	1.58813	9.16914	5e-05	0.000126867	yes
XLOC_020162	XLOC_020162	Clec4d	chr6:123262106-123275268	Mock-Ft	Day2-Ft	OK	2.58858	7.78166	1.58792	5.45922	5e-05	0.000126867	yes
XLOC_024379	XLOC_024379	Gdf15	chr8:70629393-70631635	Mock-Ft	Day2-Ft	OK	0.543541	1.63263	1.58674	3.76652	0.0001	0.000246831	yes
XLOC_001645	XLOC_001645	Vnn3	chr10:23851461-23870300	Mock-Ft	Day2-Ft	OK	1.12548	3.37664	1.58505	4.64282	5e-05	0.000126867	yes
XLOC_003597	XLOC_003597	Grn	chr11:102430321-102436809	Mock-Ft	Day2-Ft	OK	160.365	480.396	1.58286	9.17439	5e-05	0.000126867	yes
XLOC_002981	XLOC_002981	Lcp2	chr11:34046959-34105735	Mock-Ft	Day2-Ft	OK	3.5047	10.4873	1.58128	6.31749	5e-05	0.000126867	yes
XLOC_003364	XLOC_003364	Rnf135	chr11:80183858-80199880	Mock-Ft	Day2-Ft	OK	5.19106	15.5313	1.58108	7.18189	5e-05	0.000126867	yes
XLOC_012284	XLOC_012284	Pcgf5	chr19:36347808-36460994	Mock-Ft	Day2-Ft	OK	8.65045	25.8522	1.57944	6.32264	5e-05	0.000126867	yes
XLOC_006732	XLOC_006732	Vcan	chr13:89655309-89742512	Mock-Ft	Day2-Ft	OK	10.253	30.6121	1.57806	8.28636	5e-05	0.000126867	yes
XLOC_005686	XLOC_005686	Gpr132	chr12:112850872-112868281	Mock-Ft	Day2-Ft	OK	1.79099	5.33779	1.57549	6.43808	5e-05	0.000126867	yes
XLOC_016117	XLOC_016117	Cd53	chr3:106758860-106790372	Mock-Ft	Day2-Ft	OK	12.4242	36.7445	1.56437	8.65308	5e-05	0.000126867	yes
XLOC_025136	XLOC_025136	Pstpip1	chr9:56089130-56128890	Mock-Ft	Day2-Ft	OK	10.9427	32.3282	1.56282	8.06031	5e-05	0.000126867	yes
XLOC_019844	XLOC_019844	Snx10	chr6:51523902-51590709	Mock-Ft	Day2-Ft	OK	6.70061	19.7647	1.56056	7.85213	5e-05	0.000126867	yes
XLOC_012957	XLOC_012957	Il15ra	chr2:11705083-11734521	Mock-Ft	Day2-Ft	OK	12.8993	37.9963	1.55857	7.2952	5e-05	0.000126867	yes
XLOC_008704	XLOC_008704	Tmem184b	chr15:79347550-79403303	Mock-Ft	Day2-Ft	OK	19.108	56.2544	1.55779	8.15561	5e-05	0.000126867	yes
XLOC_015615	XLOC_015615	Tifa	chr3:127788760-127798396	Mock-Ft	Day2-Ft	OK	6.1887	18.1692	1.55379	7.68038	5e-05	0.000126867	yes
XLOC_019631	XLOC_019631	Peg10	chr6:4747305-4760516	Mock-Ft	Day2-Ft	OK	0.430243	1.26096	1.5513	5.28357	5e-05	0.000126867	yes
XLOC_005163	XLOC_005163	Serpina3n	chr12:104406631-104414329	Mock-Ft	Day2-Ft	OK	54.7554	160.024	1.54721	8.64177	5e-05	0.000126867	yes
XLOC_014601	XLOC_014601	Duox2	chr2:122279249-122298664	Mock-Ft	Day2-Ft	OK	1.103	3.21949	1.5454	5.41097	5e-05	0.000126867	yes
XLOC_019232	XLOC_019232	Oas1c	chr5:120800198-120824165	Mock-Ft	Day2-Ft	OK	3.47025	10.1217	1.54434	3.13655	5e-05	0.000126867	yes
XLOC_021587	XLOC_021587	Napsa	chr7:44572444-44586846	Mock-Ft	Day2-Ft	OK	7.70693	22.4683	1.54367	7.49449	5e-05	0.000126867	yes
XLOC_020156	XLOC_020156	Clec4a3	chr6:122952514-122969878	Mock-Ft	Day2-Ft	OK	9.01558	26.2032	1.53925	7.20303	5e-05	0.000126867	yes
XLOC_022207	XLOC_022207	Pira11	chr7:3836809-3915501	Mock-Ft	Day2-Ft	OK	3.20748	9.2961	1.53518	7.13974	5e-05	0.000126867	yes
XLOC_006052	XLOC_006052	Serpinb6b	chr13:32965512-32979037	Mock-Ft	Day2-Ft	OK	1.23666	3.58197	1.53431	4.64262	5e-05	0.000126867	yes
XLOC_021034	XLOC_021034	-	chr6:57536111-57536592	Mock-Ft	Day2-Ft	OK	0.903316	2.61639	1.53428	3.14195	0.0043	0.00843634	yes
XLOC_006049	XLOC_006049	-	chr13:32437064-32453209	Mock-Ft	Day2-Ft	OK	0.473796	1.37112	1.53302	1.9858	0.0001	0.000246831	yes
XLOC_001599	XLOC_001599	Zc3h12d	chr10:7823180-7870403	Mock-Ft	Day2-Ft	OK	0.726581	2.10215	1.53267	4.4641	5e-05	0.000126867	yes
XLOC_024464	XLOC_024464	Junb	chr8:84976908-84978748	Mock-Ft	Day2-Ft	OK	53.0942	153.456	1.5312	11.0214	5e-05	0.000126867	yes
XLOC_000293	XLOC_000293	-	chr1:90504470-90506221	Mock-Ft	Day2-Ft	OK	0.50691	1.46376	1.52988	3.44191	5e-05	0.000126867	yes
XLOC_002630	XLOC_002630	Hmga2	chr10:120361267-120476935	Mock-Ft	Day2-Ft	OK	0.446533	1.28813	1.52843	4.12735	5e-05	0.000126867	yes
XLOC_000110	XLOC_000110	Stat4	chr1:51996310-52107375	Mock-Ft	Day2-Ft	OK	0.475523	1.37098	1.52762	2.95831	5e-05	0.000126867	yes
XLOC_010535	XLOC_010535	Fam179a	chr17:71673260-71729669	Mock-Ft	Day2-Ft	OK	1.96896	5.67601	1.52744	5.8545	5e-05	0.000126867	yes
XLOC_012956	XLOC_012956	Il2ra	chr2:11642772-11693194	Mock-Ft	Day2-Ft	OK	0.404881	1.16687	1.52708	4.22686	5e-05	0.000126867	yes
XLOC_012690	XLOC_012690	Ankrd1	chr19:36111964-36119844	Mock-Ft	Day2-Ft	OK	6.27635	18.0596	1.52477	7.4401	5e-05	0.000126867	yes
XLOC_000316	XLOC_000316	Dusp28	chr1:92906988-92908620	Mock-Ft	Day2-Ft	OK	10.4975	30.1949	1.52426	9.24625	5e-05	0.000126867	yes
XLOC_026923	XLOC_026923	Mir221	chrX:19145288-19146526	Mock-Ft	Day2-Ft	OK	2.44129	6.99501	1.51868	3.54915	5e-05	0.000126867	yes
XLOC_008483	XLOC_008483	Basp1	chr15:25363276-25413764	Mock-Ft	Day2-Ft	OK	6.04054	17.2396	1.51298	8.6515	5e-05	0.000126867	yes
XLOC_013113	XLOC_013113	Eng	chr2:32646567-32694175	Mock-Ft	Day2-Ft	OK	21.364	60.9496	1.51243	7.94475	5e-05	0.000126867	yes
XLOC_008416	XLOC_008416	Krt86	chr15:101431013-101491512	Mock-Ft	Day2-Ft	OK	3.27305	9.31997	1.50969	2.26681	0.00105	0.00227886	yes
XLOC_014149	XLOC_014149	Lhx6	chr2:36081950-36105408	Mock-Ft	Day2-Ft	OK	1.0081	2.86156	1.50517	4.58887	5e-05	0.000126867	yes
XLOC_005425	XLOC_005425	Lsmem1	chr12:40175371-40199638	Mock-Ft	Day2-Ft	OK	1.93768	5.49864	1.50474	4.70222	5e-05	0.000126867	yes
XLOC_009649	XLOC_009649	Cd86	chr16:36568636-36666077	Mock-Ft	Day2-Ft	OK	5.90589	16.7508	1.504	6.60814	5e-05	0.000126867	yes
XLOC_021832	XLOC_021832	Art1	chr7:102101742-102111148	Mock-Ft	Day2-Ft	OK	46.8284	132.763	1.5034	8.44278	5e-05	0.000126867	yes
XLOC_014820	XLOC_014820	Wfdc12	chr2:164189230-164190632	Mock-Ft	Day2-Ft	OK	6.99241	19.8002	1.50165	5.74994	5e-05	0.000126867	yes
XLOC_019827	XLOC_019827	Gimap5	chr6:48746192-48770961	Mock-Ft	Day2-Ft	OK	0.949972	2.68814	1.50065	3.82413	5e-05	0.000126867	yes
XLOC_020464	XLOC_020464	Rarres2	chr6:48554798-48572670	Mock-Ft	Day2-Ft	OK	108.3	306.224	1.49956	7.37704	5e-05	0.000126867	yes
XLOC_003666	XLOC_003666	Cd300a	chr11:114890040-114908656	Mock-Ft	Day2-Ft	OK	3.20621	9.00512	1.48988	5.19779	5e-05	0.000126867	yes
XLOC_012251	XLOC_012251	Slc1a1	chr19:28835165-28913960	Mock-Ft	Day2-Ft	OK	0.442441	1.24112	1.48809	4.45648	5e-05	0.000126867	yes
XLOC_017632	XLOC_017632	Fam167b	chr4:129576814-129578580	Mock-Ft	Day2-Ft	OK	1.49798	4.20098	1.48771	3.39636	5e-05	0.000126867	yes
XLOC_025117	XLOC_025117	4930550C14Rik	chr9:53402757-53432973	Mock-Ft	Day2-Ft	OK	0.719831	2.0164	1.48605	3.01928	5e-05	0.000126867	yes
XLOC_000419	XLOC_000419	Chi3l1	chr1:134182403-134190031	Mock-Ft	Day2-Ft	OK	5.98766	16.767	1.48556	6.93229	5e-05	0.000126867	yes
XLOC_019165	XLOC_019165	Cryba4	chr5:112246487-112269796	Mock-Ft	Day2-Ft	OK	1.90297	5.32532	1.48462	4.60444	5e-05	0.000126867	yes
XLOC_009770	XLOC_009770	Samsn1	chr16:75858793-75909266	Mock-Ft	Day2-Ft	OK	1.89019	5.2885	1.48433	5.62394	5e-05	0.000126867	yes
XLOC_003363	XLOC_003363	Adap2	chr11:80153861-80180629	Mock-Ft	Day2-Ft	OK	3.44901	9.64135	1.48306	7.17487	5e-05	0.000126867	yes
XLOC_026263	XLOC_026263	-	chr9:65532085-65535811	Mock-Ft	Day2-Ft	OK	0.457365	1.2765	1.48078	4.47615	5e-05	0.000126867	yes
XLOC_019686	XLOC_019686	Irf5	chr6:29526624-29537321	Mock-Ft	Day2-Ft	OK	16.2784	45.426	1.48056	8.37451	5e-05	0.000126867	yes
XLOC_007395	XLOC_007395	Htr2a	chr14:74640839-74709477	Mock-Ft	Day2-Ft	OK	0.583827	1.62594	1.47766	5.14102	5e-05	0.000126867	yes
XLOC_008232	XLOC_008232	Csf2rb	chr15:78282509-78351388	Mock-Ft	Day2-Ft	OK	8.23008	22.7548	1.46719	5.438	5e-05	0.000126867	yes
XLOC_019338	XLOC_019338	Trim56	chr5:137105641-137116216	Mock-Ft	Day2-Ft	OK	4.2038	11.613	1.46597	7.89479	5e-05	0.000126867	yes
XLOC_004392	XLOC_004392	Gm11937	chr11:99609793-99610189	Mock-Ft	Day2-Ft	OK	1.6181	4.46714	1.46505	4.18502	0.0009	0.00197191	yes
XLOC_004384	XLOC_004384	Krtap3-3	chr11:99550131-99550863	Mock-Ft	Day2-Ft	OK	8.38327	23.132	1.4643	7.43014	5e-05	0.000126867	yes
XLOC_009968	XLOC_009968	-	chr16:89151093-89151541	Mock-Ft	Day2-Ft	OK	0.830892	2.29075	1.46309	2.98796	0.0042	0.00825452	yes
XLOC_020302	XLOC_020302	2810474O19Rik	chr6:149309413-149335663	Mock-Ft	Day2-Ft	OK	4.81361	13.2452	1.46028	7.72763	5e-05	0.000126867	yes
XLOC_002351	XLOC_002351	Srgn	chr10:62494427-62507755	Mock-Ft	Day2-Ft	OK	49.7889	136.66	1.4567	10.0151	5e-05	0.000126867	yes
XLOC_013291	XLOC_013291	Slc43a1	chr2:84838747-84863767	Mock-Ft	Day2-Ft	OK	5.57192	15.2775	1.45516	7.2015	5e-05	0.000126867	yes
XLOC_020912	XLOC_020912	Gprc5d	chr6:135105990-135118283	Mock-Ft	Day2-Ft	OK	3.033	8.31142	1.45435	5.37118	5e-05	0.000126867	yes
XLOC_019048	XLOC_019048	Cox18	chr5:90214691-90223996	Mock-Ft	Day2-Ft	OK	7.01598	19.1432	1.44812	6.32099	5e-05	0.000126867	yes
XLOC_017280	XLOC_017280	Coro2a	chr4:46536936-46602187	Mock-Ft	Day2-Ft	OK	4.46793	12.1817	1.44704	7.31513	5e-05	0.000126867	yes
XLOC_001279	XLOC_001279	Darc	chr1:173320013-173367760	Mock-Ft	Day2-Ft	OK	32.6153	88.8628	1.44603	7.36322	5e-05	0.000126867	yes
XLOC_007838	XLOC_007838	Fndc3a	chr14:72537857-72710654	Mock-Ft	Day2-Ft	OK	9.61244	26.185	1.44577	7.95224	5e-05	0.000126867	yes
XLOC_010228	XLOC_010228	Abcg1	chr17:31057693-31117981	Mock-Ft	Day2-Ft	OK	3.55236	9.66908	1.4446	7.95864	5e-05	0.000126867	yes
XLOC_004400	XLOC_004400	Krtap4-6	chr11:99665042-99665960	Mock-Ft	Day2-Ft	OK	1.89146	5.14322	1.44317	5.1511	5e-05	0.000126867	yes
XLOC_011619	XLOC_011619	Pmaip1	chr18:66458594-66465558	Mock-Ft	Day2-Ft	OK	1.67076	4.53075	1.43925	5.38082	5e-05	0.000126867	yes
XLOC_015452	XLOC_015452	Ctss	chr3:95526785-95556403	Mock-Ft	Day2-Ft	OK	123.041	333.39	1.43807	9.31105	5e-05	0.000126867	yes
XLOC_020275	XLOC_020275	Etnk1	chr6:143167229-143208547	Mock-Ft	Day2-Ft	OK	7.56845	20.4536	1.43429	8.45498	5e-05	0.000126867	yes
XLOC_024483	XLOC_024483	Snx20	chr8:88621648-88636149	Mock-Ft	Day2-Ft	OK	4.81116	12.995	1.4335	4.88484	5e-05	0.000126867	yes
XLOC_001258	XLOC_001258	Ly9	chr1:171559131-171609897	Mock-Ft	Day2-Ft	OK	1.5136	4.07829	1.42998	4.01072	5e-05	0.000126867	yes
XLOC_017179	XLOC_017179	-	chr4:32158932-32178589	Mock-Ft	Day2-Ft	OK	0.491224	1.32289	1.42924	2.1984	0.00055	0.00124253	yes
XLOC_026992	XLOC_026992	Apln	chrX:48025144-48143754	Mock-Ft	Day2-Ft	OK	1.24528	3.34724	1.4265	4.01241	5e-05	0.000126867	yes
XLOC_012405	XLOC_012405	Casp7	chr19:56396668-56442420	Mock-Ft	Day2-Ft	OK	4.58838	12.3167	1.42456	6.76029	5e-05	0.000126867	yes
XLOC_013771	XLOC_013771	Lbp	chr2:158303676-158332852	Mock-Ft	Day2-Ft	OK	84.2375	226.051	1.42411	8.0178	5e-05	0.000126867	yes
XLOC_019963	XLOC_019963	Loxl3	chr6:83034223-83067219	Mock-Ft	Day2-Ft	OK	8.87325	23.807	1.42385	4.52073	5e-05	0.000126867	yes
XLOC_004395	XLOC_004395	Krtap4-1	chr11:99627228-99628239	Mock-Ft	Day2-Ft	OK	3.0605	8.20565	1.42285	5.95157	5e-05	0.000126867	yes
XLOC_016895	XLOC_016895	Marcksl1	chr4:129512552-129515981	Mock-Ft	Day2-Ft	OK	18.049	48.3437	1.42141	7.73277	5e-05	0.000126867	yes
XLOC_004413	XLOC_004413	Krt34	chr11:100037350-100041554	Mock-Ft	Day2-Ft	OK	5.10984	13.6656	1.4192	6.92578	5e-05	0.000126867	yes
XLOC_018362	XLOC_018362	Cxcl5	chr5:90758899-90761625	Mock-Ft	Day2-Ft	OK	2.14394	5.71376	1.41418	4.99409	5e-05	0.000126867	yes
XLOC_018545	XLOC_018545	Naa25	chr5:121397967-121444439	Mock-Ft	Day2-Ft	OK	7.51312	19.9895	1.41176	6.76098	5e-05	0.000126867	yes
XLOC_004390	XLOC_004390	Krtap9-3	chr11:99597347-99598106	Mock-Ft	Day2-Ft	OK	5.53786	14.7049	1.4089	6.44603	5e-05	0.000126867	yes
XLOC_005093	XLOC_005093	Batf	chr12:85686028-85709087	Mock-Ft	Day2-Ft	OK	1.45367	3.8554	1.40718	3.45252	5e-05	0.000126867	yes
XLOC_015357	XLOC_015357	Muc1	chr3:89228620-89233456	Mock-Ft	Day2-Ft	OK	1.09343	2.89775	1.40607	4.53314	5e-05	0.000126867	yes
XLOC_002122	XLOC_002122	Timeless	chr10:128232062-128252941	Mock-Ft	Day2-Ft	OK	6.2673	16.6064	1.40583	6.40816	5e-05	0.000126867	yes
XLOC_000237	XLOC_000237	Ccl20	chr1:83116765-83119167	Mock-Ft	Day2-Ft	OK	0.532328	1.4098	1.4051	2.04198	0.0017	0.00357636	yes
XLOC_004391	XLOC_004391	Gm11938	chr11:99602645-99603308	Mock-Ft	Day2-Ft	OK	5.87305	15.5284	1.40273	6.78819	5e-05	0.000126867	yes
XLOC_001721	XLOC_001721	Ascc3	chr10:50592668-50851444	Mock-Ft	Day2-Ft	OK	9.64476	25.489	1.40206	6.69337	5e-05	0.000126867	yes
XLOC_009792	XLOC_009792	Krtap26-1	chr16:88646823-88647796	Mock-Ft	Day2-Ft	OK	1.30898	3.4587	1.40179	4.26977	5e-05	0.000126867	yes
XLOC_020778	XLOC_020778	-	chr6:120484667-120487528	Mock-Ft	Day2-Ft	OK	0.418766	1.10589	1.40098	3.52982	5e-05	0.000126867	yes
XLOC_005551	XLOC_005551	Npc2	chr12:84754558-84773112	Mock-Ft	Day2-Ft	OK	66.7446	176.176	1.4003	8.00462	5e-05	0.000126867	yes
XLOC_009812	XLOC_009812	Krtap8-1	chr16:89487373-89487952	Mock-Ft	Day2-Ft	OK	60.7579	159.964	1.3966	10.1371	5e-05	0.000126867	yes
XLOC_004216	XLOC_004216	Evi2a	chr11:79339793-79581609	Mock-Ft	Day2-Ft	OK	27.382	72.0421	1.39561	6.12704	5e-05	0.000126867	yes
XLOC_007191	XLOC_007191	Rnase6	chr14:51124036-51132174	Mock-Ft	Day2-Ft	OK	3.70416	9.73911	1.39464	4.49814	5e-05	0.000126867	yes
XLOC_009813	XLOC_009813	Krtap7-1	chr16:89507702-89508323	Mock-Ft	Day2-Ft	OK	36.2507	95.0464	1.39062	9.41475	5e-05	0.000126867	yes
XLOC_017794	XLOC_017794	Tnfrsf1b	chr4:145212367-145246900	Mock-Ft	Day2-Ft	OK	6.7321	17.6403	1.38974	7.52643	5e-05	0.000126867	yes
XLOC_010547	XLOC_010547	Ltbp1	chr17:75005528-75392967	Mock-Ft	Day2-Ft	OK	14.1048	36.911	1.38787	6.8506	5e-05	0.000126867	yes
XLOC_014115	XLOC_014115	Lcn2	chr2:32384634-32388045	Mock-Ft	Day2-Ft	OK	26.2498	68.5768	1.38541	7.2297	5e-05	0.000126867	yes
XLOC_012797	XLOC_012797	Gfra1	chr19:58235477-58455873	Mock-Ft	Day2-Ft	OK	3.6512	9.53491	1.38485	7.10162	5e-05	0.000126867	yes
XLOC_024168	XLOC_024168	Rab20	chr8:11453425-11480458	Mock-Ft	Day2-Ft	OK	4.13117	10.7716	1.38261	3.75176	5e-05	0.000126867	yes
XLOC_024905	XLOC_024905	AB124611	chr9:21526176-21545484	Mock-Ft	Day2-Ft	OK	5.35744	13.9471	1.38035	5.50486	5e-05	0.000126867	yes
XLOC_013842	XLOC_013842	1500012F01Rik	chr2:167035721-167065862	Mock-Ft	Day2-Ft	OK	62.022	161.414	1.37991	4.31618	5e-05	0.000126867	yes
XLOC_022797	XLOC_022797	-	chr7:75768769-75782312	Mock-Ft	Day2-Ft	OK	6.11144	15.8822	1.37783	6.35515	5e-05	0.000126867	yes
XLOC_004399	XLOC_004399	Gm11563	chr11:99657941-99658959	Mock-Ft	Day2-Ft	OK	1.51672	3.93569	1.37567	4.49837	5e-05	0.000126867	yes
XLOC_026326	XLOC_026326	-	chr9:121792570-121794202	Mock-Ft	Day2-Ft	OK	0.405707	1.04877	1.37019	3.05703	5e-05	0.000126867	yes
XLOC_020504	XLOC_020504	Nt5c3	chr6:56882401-56923932	Mock-Ft	Day2-Ft	OK	39.8674	103.054	1.37013	7.69245	5e-05	0.000126867	yes
XLOC_026332	XLOC_026332	-	chr9:124112654-124113764	Mock-Ft	Day2-Ft	OK	0.490307	1.26554	1.36799	2.93088	0.00015	0.000363532	yes
XLOC_009398	XLOC_009398	-	chr16:89040924-89041394	Mock-Ft	Day2-Ft	OK	5.43467	14.0105	1.36625	2.53297	5e-05	0.000126867	yes
XLOC_017631	XLOC_017631	Lck	chr4:129548343-129573641	Mock-Ft	Day2-Ft	OK	1.28771	3.3176	1.36533	4.55742	5e-05	0.000126867	yes
XLOC_016123	XLOC_016123	Kcnc4	chr3:107438299-107460056	Mock-Ft	Day2-Ft	OK	5.99681	15.4216	1.36269	6.53438	5e-05	0.000126867	yes
XLOC_025000	XLOC_025000	Vwa5a	chr9:38718267-38769901	Mock-Ft	Day2-Ft	OK	18.5866	47.7413	1.36097	7.2245	5e-05	0.000126867	yes
XLOC_011221	XLOC_011221	-	chr17:13039580-13040179	Mock-Ft	Day2-Ft	OK	1.58434	4.06793	1.36041	3.95485	5e-05	0.000126867	yes
XLOC_016205	XLOC_016205	5730508B09Rik	chr3:127869070-127896323	Mock-Ft	Day2-Ft	OK	9.55238	24.4605	1.35652	6.99048	5e-05	0.000126867	yes
XLOC_009397	XLOC_009397	Krtap6-1	chr16:89031698-89032292	Mock-Ft	Day2-Ft	OK	8.77563	22.4462	1.35489	7.07894	5e-05	0.000126867	yes
XLOC_000764	XLOC_000764	Neurl3	chr1:36264521-36274853	Mock-Ft	Day2-Ft	OK	4.72521	12.0762	1.35371	5.85172	5e-05	0.000126867	yes
XLOC_013218	XLOC_013218	Dhrs9	chr2:69380461-69403086	Mock-Ft	Day2-Ft	OK	0.555938	1.41783	1.35069	3.94191	5e-05	0.000126867	yes
XLOC_020498	XLOC_020498	Crhr2	chr6:55090047-55133111	Mock-Ft	Day2-Ft	OK	3.66979	9.35428	1.34993	6.34527	5e-05	0.000126867	yes
XLOC_009292	XLOC_009292	Hcls1	chr16:36934982-36963215	Mock-Ft	Day2-Ft	OK	13.817	35.1982	1.34906	6.96197	5e-05	0.000126867	yes
XLOC_013504	XLOC_013504	Dll4	chr2:119321198-119335666	Mock-Ft	Day2-Ft	OK	2.14321	5.4566	1.34823	5.70135	5e-05	0.000126867	yes
XLOC_001044	XLOC_001044	Nckap5	chr1:125913635-126830632	Mock-Ft	Day2-Ft	OK	0.585179	1.48819	1.34661	3.40796	5e-05	0.000126867	yes
XLOC_001300	XLOC_001300	Hmga2-ps1	chr1:176814811-177260518	Mock-Ft	Day2-Ft	OK	6.0351	15.3334	1.34523	3.50421	5e-05	0.000126867	yes
XLOC_004408	XLOC_004408	Krtap4-16	chr11:99850654-99851605	Mock-Ft	Day2-Ft	OK	1.82337	4.63157	1.34489	4.77309	5e-05	0.000126867	yes
XLOC_008561	XLOC_008561	Fbxo32	chr15:58175878-58214892	Mock-Ft	Day2-Ft	OK	9.8785	25.08	1.34417	7.53267	5e-05	0.000126867	yes
XLOC_008683	XLOC_008683	Csf2rb2	chr15:78282509-78351388	Mock-Ft	Day2-Ft	OK	12.5536	31.8581	1.34356	5.53116	5e-05	0.000126867	yes
XLOC_020155	XLOC_020155	Clec4a1	chr6:122921813-122934619	Mock-Ft	Day2-Ft	OK	12.07	30.5983	1.34202	6.60084	5e-05	0.000126867	yes
XLOC_017154	XLOC_017154	Tmem67	chr4:12039355-12087976	Mock-Ft	Day2-Ft	OK	3.6411	9.22201	1.34071	4.98334	5e-05	0.000126867	yes
XLOC_022551	XLOC_022551	Zbtb32	chr7:30589315-30593990	Mock-Ft	Day2-Ft	OK	0.733925	1.85424	1.33712	3.50649	5e-05	0.000126867	yes
XLOC_000926	XLOC_000926	Wdfy1	chr1:79699530-79761794	Mock-Ft	Day2-Ft	OK	4.23586	10.6781	1.33392	5.71851	5e-05	0.000126867	yes
XLOC_023265	XLOC_023265	Adam8	chr7:139978939-139992559	Mock-Ft	Day2-Ft	OK	5.83108	14.6992	1.33391	6.95111	5e-05	0.000126867	yes
XLOC_014605	XLOC_014605	Bambi-ps1	chr2:122466582-122467797	Mock-Ft	Day2-Ft	OK	1.52387	3.83785	1.33256	4.39569	5e-05	0.000126867	yes
XLOC_003832	XLOC_003832	Plek	chr11:16971205-17051044	Mock-Ft	Day2-Ft	OK	8.97839	22.6102	1.33244	7.1154	5e-05	0.000126867	yes
XLOC_003635	XLOC_003635	Ctla2a	chr11:106750648-106779537	Mock-Ft	Day2-Ft	OK	3.12183	7.83286	1.32715	4.22244	5e-05	0.000126867	yes
XLOC_024195	XLOC_024195	Angpt2	chr8:18595172-18803362	Mock-Ft	Day2-Ft	OK	3.46789	8.68307	1.32415	5.57985	5e-05	0.000126867	yes
XLOC_012511	XLOC_012511	Ccdc88b	chr19:6844593-6858227	Mock-Ft	Day2-Ft	OK	1.44113	3.60807	1.32403	5.86738	5e-05	0.000126867	yes
XLOC_009806	XLOC_009806	Krtap22-2	chr16:89010379-89010759	Mock-Ft	Day2-Ft	OK	21.2984	53.2124	1.32102	9.44599	5e-05	0.000126867	yes
XLOC_024825	XLOC_024825	Casp1	chr9:5298399-5307292	Mock-Ft	Day2-Ft	OK	29.9146	74.6655	1.31959	4.84381	5e-05	0.000126867	yes
XLOC_017056	XLOC_017056	Mthfr	chr4:148004086-148059562	Mock-Ft	Day2-Ft	OK	5.92755	14.7812	1.31826	6.03497	5e-05	0.000126867	yes
XLOC_006295	XLOC_006295	Enc1	chr13:97241104-97253040	Mock-Ft	Day2-Ft	OK	3.07751	7.66967	1.3174	6.60664	5e-05	0.000126867	yes
XLOC_006385	XLOC_006385	Lgals8	chr13:12439410-12461738	Mock-Ft	Day2-Ft	OK	26.3596	65.6878	1.3173	6.97338	5e-05	0.000126867	yes
XLOC_002947	XLOC_002947	4933430M04Rik	chr11:24481908-24570520	Mock-Ft	Day2-Ft	OK	0.417462	1.03975	1.31651	1.95733	0.0005	0.00113608	yes
XLOC_005280	XLOC_005280	Pld4	chr12:112760654-112768988	Mock-Ft	Day2-Ft	OK	27.4567	68.3203	1.31516	6.97079	5e-05	0.000126867	yes
XLOC_001250	XLOC_001250	Fcer1g	chr1:171229571-171234349	Mock-Ft	Day2-Ft	OK	124.229	309.006	1.31464	10.3336	5e-05	0.000126867	yes
XLOC_024832	XLOC_024832	Mmp3	chr9:7445821-7455974	Mock-Ft	Day2-Ft	OK	17.6076	43.7742	1.31388	7.7921	5e-05	0.000126867	yes
XLOC_000549	XLOC_000549	Sh2d1b1	chr1:170277265-170287688	Mock-Ft	Day2-Ft	OK	0.744121	1.84832	1.31261	2.98904	5e-05	0.000126867	yes
XLOC_001373	XLOC_001373	Hsd11b1	chr1:193207707-193281193	Mock-Ft	Day2-Ft	OK	6.71859	16.6727	1.31126	5.37712	5e-05	0.000126867	yes
XLOC_004461	XLOC_004461	Pyy	chr11:102106675-102107973	Mock-Ft	Day2-Ft	OK	3.79778	9.4202	1.3106	3.7139	5e-05	0.000126867	yes
XLOC_009965	XLOC_009965	-	chr16:88981258-88981821	Mock-Ft	Day2-Ft	OK	5.3637	13.2983	1.30995	5.57915	5e-05	0.000126867	yes
XLOC_010780	XLOC_010780	Bak1	chr17:27017863-27036378	Mock-Ft	Day2-Ft	OK	12.3176	30.3596	1.30143	6.86924	5e-05	0.000126867	yes
XLOC_023902	XLOC_023902	Nod2	chr8:88647346-88688529	Mock-Ft	Day2-Ft	OK	2.58953	6.37629	1.30003	5.12647	5e-05	0.000126867	yes
XLOC_004957	XLOC_004957	Coch	chr12:51593340-51605781	Mock-Ft	Day2-Ft	OK	84.2276	207.341	1.29964	7.21377	5e-05	0.000126867	yes
XLOC_012258	XLOC_012258	Jak2	chr19:29251827-29313080	Mock-Ft	Day2-Ft	OK	16.9273	41.6331	1.29838	6.9173	5e-05	0.000126867	yes
XLOC_009194	XLOC_009194	Ece2	chr16:20611600-20645915	Mock-Ft	Day2-Ft	OK	8.84145	21.7315	1.29743	6.65	5e-05	0.000126867	yes
XLOC_003543	XLOC_003543	Gm11567	chr11:99879186-99880229	Mock-Ft	Day2-Ft	OK	1.39989	3.43684	1.29577	4.10939	5e-05	0.000126867	yes
XLOC_002164	XLOC_002164	Tespa1	chr10:130322851-130365817	Mock-Ft	Day2-Ft	OK	0.617419	1.51291	1.29301	2.87958	5e-05	0.000126867	yes
XLOC_005072	XLOC_005072	Acot5	chr12:84069324-84076019	Mock-Ft	Day2-Ft	OK	0.443032	1.08522	1.2925	3.00981	0.00035	0.000811888	yes
XLOC_011162	XLOC_011162	4933433H22Rik	chr17:84019997-84098293	Mock-Ft	Day2-Ft	OK	0.599925	1.4683	1.29129	2.75613	5e-05	0.000126867	yes
XLOC_006362	XLOC_006362	-	chr13:120009900-120021119	Mock-Ft	Day2-Ft	OK	3.5503	8.66993	1.28808	1.86097	0.00155	0.00328054	yes
XLOC_009396	XLOC_009396	Gm10229	chr16:89015276-89015846	Mock-Ft	Day2-Ft	OK	21.4359	52.3147	1.28719	8.2784	5e-05	0.000126867	yes
XLOC_024651	XLOC_024651	Fanca	chr8:123254194-123318576	Mock-Ft	Day2-Ft	OK	1.51673	3.69883	1.2861	3.77705	5e-05	0.000126867	yes
XLOC_014643	XLOC_014643	Il1b	chr2:129364573-129375733	Mock-Ft	Day2-Ft	OK	5.01023	12.2103	1.28516	5.64545	5e-05	0.000126867	yes
XLOC_023260	XLOC_023260	Stk32c	chr7:139103637-139242973	Mock-Ft	Day2-Ft	OK	3.29048	8.01745	1.28484	5.58641	5e-05	0.000126867	yes
XLOC_015820	XLOC_015820	Tm4sf1	chr3:57285629-57301919	Mock-Ft	Day2-Ft	OK	35.6149	86.7395	1.28421	7.30151	5e-05	0.000126867	yes
XLOC_012223	XLOC_012223	Trpm6	chr19:18749982-18892511	Mock-Ft	Day2-Ft	OK	1.01171	2.46125	1.28259	2.89834	5e-05	0.000126867	yes
XLOC_018654	XLOC_018654	Plod3	chr5:136982193-136996646	Mock-Ft	Day2-Ft	OK	19.6738	47.858	1.28249	6.62281	5e-05	0.000126867	yes
XLOC_003179	XLOC_003179	Sco1	chr11:67037835-67067982	Mock-Ft	Day2-Ft	OK	2.35297	5.71938	1.28138	4.64996	5e-05	0.000126867	yes
XLOC_015227	XLOC_015227	Ccrn4l	chr3:51224446-51251654	Mock-Ft	Day2-Ft	OK	5.7135	13.8694	1.27946	6.802	5e-05	0.000126867	yes
XLOC_007037	XLOC_007037	Il3ra	chr14:14346130-14355506	Mock-Ft	Day2-Ft	OK	11.3736	27.5777	1.27781	7.10728	5e-05	0.000126867	yes
XLOC_010506	XLOC_010506	Vav1	chr17:57279088-57329236	Mock-Ft	Day2-Ft	OK	3.59065	8.70601	1.27777	6.55096	5e-05	0.000126867	yes
XLOC_015423	XLOC_015423	Tchhl1	chr3:93468753-93471980	Mock-Ft	Day2-Ft	OK	1.07002	2.59247	1.27669	3.81616	5e-05	0.000126867	yes
XLOC_022939	XLOC_022939	Art5	chr7:102096878-102100919	Mock-Ft	Day2-Ft	OK	9.31772	22.552	1.27521	5.99218	5e-05	0.000126867	yes
XLOC_007389	XLOC_007389	Gm9199	chr14:73025602-73049114	Mock-Ft	Day2-Ft	OK	0.489761	1.18524	1.27503	2.44458	0.00045	0.00102879	yes
XLOC_012658	XLOC_012658	Insl6	chr19:29321353-29325318	Mock-Ft	Day2-Ft	OK	1.87598	4.53813	1.27446	3.9551	5e-05	0.000126867	yes
XLOC_022463	XLOC_022463	Pou2f2	chr7:25086846-25132501	Mock-Ft	Day2-Ft	OK	0.930681	2.24737	1.27188	5.45036	5e-05	0.000126867	yes
XLOC_010749	XLOC_010749	Tpsab1	chr17:25343244-25345625	Mock-Ft	Day2-Ft	OK	3.64139	8.77502	1.26891	4.44969	5e-05	0.000126867	yes
XLOC_010626	XLOC_010626	Rnaset2b	chr17:8128590-8147832	Mock-Ft	Day2-Ft	OK	3.4202	8.21049	1.26339	4.27727	5e-05	0.000126867	yes
XLOC_006073	XLOC_006073	Ly86	chr13:37345344-37419036	Mock-Ft	Day2-Ft	OK	22.568	54.1007	1.26137	7.82499	5e-05	0.000126867	yes
XLOC_020792	XLOC_020792	C3ar1	chr6:122846469-122856189	Mock-Ft	Day2-Ft	OK	7.2518	17.3689	1.26009	6.99386	5e-05	0.000126867	yes
XLOC_004441	XLOC_004441	Stat3	chr11:100886809-100939511	Mock-Ft	Day2-Ft	OK	39.1769	93.7523	1.25885	7.20449	5e-05	0.000126867	yes
XLOC_008204	XLOC_008204	Grina	chr15:76246748-76249914	Mock-Ft	Day2-Ft	OK	101.41	242.098	1.25539	7.6667	5e-05	0.000126867	yes
XLOC_013584	XLOC_013584	Tgm6	chr2:130123284-130155787	Mock-Ft	Day2-Ft	OK	0.467552	1.11497	1.25381	3.05019	5e-05	0.000126867	yes
XLOC_020391	XLOC_020391	Wdr91	chr6:34863145-34910831	Mock-Ft	Day2-Ft	OK	19.5619	46.5464	1.25062	6.67179	5e-05	0.000126867	yes
XLOC_009393	XLOC_009393	Krtap13-1	chr16:88728861-88729611	Mock-Ft	Day2-Ft	OK	13.4114	31.8762	1.24902	7.04291	5e-05	0.000126867	yes
XLOC_002267	XLOC_002267	Fam26d	chr10:34037596-34109815	Mock-Ft	Day2-Ft	OK	0.768034	1.82316	1.2472	1.96397	0.0033	0.00660104	yes
XLOC_007665	XLOC_007665	Ear11	chr14:51255261-51256112	Mock-Ft	Day2-Ft	OK	0.603918	1.43315	1.24677	2.26417	0.00345	0.00687748	yes
XLOC_009810	XLOC_009810	Krtap21-1	chr16:89403026-89403774	Mock-Ft	Day2-Ft	OK	6.9853	16.5458	1.24407	6.14622	5e-05	0.000126867	yes
XLOC_011131	XLOC_011131	-	chr17:74519663-74528125	Mock-Ft	Day2-Ft	OK	1.14533	2.71234	1.24378	2.61642	0.0037	0.00734001	yes
XLOC_004551	XLOC_004551	Cd300ld	chr11:114982272-114989912	Mock-Ft	Day2-Ft	OK	2.50471	5.91907	1.24073	5.07727	5e-05	0.000126867	yes
XLOC_008906	XLOC_008906	Krt72	chr15:101776559-101786458	Mock-Ft	Day2-Ft	OK	1.28922	3.04622	1.24052	4.00018	5e-05	0.000126867	yes
XLOC_019354	XLOC_019354	Pilrb1	chr5:137852146-137871794	Mock-Ft	Day2-Ft	OK	2.35288	5.55638	1.23972	3.7814	5e-05	0.000126867	yes
XLOC_009811	XLOC_009811	Krtap6-2	chr16:89419322-89420111	Mock-Ft	Day2-Ft	OK	6.94857	16.3916	1.23817	6.29953	5e-05	0.000126867	yes
XLOC_004411	XLOC_004411	Krt33a	chr11:100011198-100016212	Mock-Ft	Day2-Ft	OK	8.18248	19.284	1.23679	6.61533	5e-05	0.000126867	yes
XLOC_019725	XLOC_019725	Zc3hav1	chr6:38305241-38355869	Mock-Ft	Day2-Ft	OK	9.89807	23.3004	1.23513	2.15375	0.00085	0.00186921	yes
XLOC_022505	XLOC_022505	Zfp36	chr7:28376783-28379228	Mock-Ft	Day2-Ft	OK	38.0282	89.2689	1.23109	8.11218	5e-05	0.000126867	yes
XLOC_007703	XLOC_007703	Slc7a8	chr14:54722207-54781934	Mock-Ft	Day2-Ft	OK	7.43157	17.4404	1.23069	6.75646	5e-05	0.000126867	yes
XLOC_020878	XLOC_020878	Klra4	chr6:129972081-130386874	Mock-Ft	Day2-Ft	OK	0.511099	1.19945	1.23069	1.45307	0.00045	0.00102879	yes
XLOC_022374	XLOC_022374	Relb	chr7:19606214-19629438	Mock-Ft	Day2-Ft	OK	14.0744	33.0086	1.22977	6.48605	5e-05	0.000126867	yes
XLOC_000875	XLOC_000875	Acadl	chr1:66830852-66863291	Mock-Ft	Day2-Ft	OK	44.1163	103.443	1.22945	6.92341	5e-05	0.000126867	yes
XLOC_000346	XLOC_000346	Zcchc2	chr1:105973508-106034079	Mock-Ft	Day2-Ft	OK	6.80607	15.9532	1.22895	6.94842	5e-05	0.000126867	yes
XLOC_009574	XLOC_009574	Igf2bp2	chr16:22058950-22163299	Mock-Ft	Day2-Ft	OK	1.7953	4.20592	1.2282	4.80965	5e-05	0.000126867	yes
XLOC_023720	XLOC_023720	Asb5	chr8:54520432-54610098	Mock-Ft	Day2-Ft	OK	16.0534	37.6069	1.22812	2.28741	0.00115	0.00248204	yes
XLOC_022940	XLOC_022940	Chrna10	chr7:102111265-102116797	Mock-Ft	Day2-Ft	OK	0.549241	1.28478	1.22601	3.17821	5e-05	0.000126867	yes
XLOC_025950	XLOC_025950	Mb21d1	chr9:78430467-78443173	Mock-Ft	Day2-Ft	OK	1.51043	3.53055	1.22493	4.98065	5e-05	0.000126867	yes
XLOC_017776	XLOC_017776	Pdpn	chr4:143267421-143299547	Mock-Ft	Day2-Ft	OK	14.9457	34.9246	1.22452	6.62648	5e-05	0.000126867	yes
XLOC_003266	XLOC_003266	Ankfy1	chr11:72690001-72774926	Mock-Ft	Day2-Ft	OK	8.32421	19.4473	1.22418	7.01001	5e-05	0.000126867	yes
XLOC_009808	XLOC_009808	Krtap6-5	chr16:89047288-89047899	Mock-Ft	Day2-Ft	OK	10.2468	23.8557	1.21917	6.44762	5e-05	0.000126867	yes
XLOC_018646	XLOC_018646	Rasa4	chr5:136083915-136111860	Mock-Ft	Day2-Ft	OK	20.5246	47.7705	1.21876	7.11596	5e-05	0.000126867	yes
XLOC_001160	XLOC_001160	Ier5	chr1:155096366-155099636	Mock-Ft	Day2-Ft	OK	10.571	24.5042	1.21292	7.4645	5e-05	0.000126867	yes
XLOC_016256	XLOC_016256	Clca1	chr3:144730315-144780161	Mock-Ft	Day2-Ft	OK	5.12254	11.8517	1.21016	5.25407	5e-05	0.000126867	yes
XLOC_019961	XLOC_019961	Tacr1	chr6:82400003-82560104	Mock-Ft	Day2-Ft	OK	0.957506	2.21329	1.20884	4.70291	5e-05	0.000126867	yes
XLOC_002027	XLOC_002027	Ptprq	chr10:107495206-107720027	Mock-Ft	Day2-Ft	OK	1.10198	2.54706	1.20874	2.41876	0.0001	0.000246831	yes
XLOC_013981	XLOC_013981	Pfkfb3	chr2:11470051-11553950	Mock-Ft	Day2-Ft	OK	9.07344	20.9659	1.20832	6.82154	5e-05	0.000126867	yes
XLOC_017077	XLOC_017077	Tnfrsf9	chr4:150914654-150946102	Mock-Ft	Day2-Ft	OK	0.514817	1.18937	1.20806	2.60929	5e-05	0.000126867	yes
XLOC_011219	XLOC_011219	-	chr17:13037124-13037804	Mock-Ft	Day2-Ft	OK	1.02423	2.36598	1.20789	3.00385	0.0006	0.00134856	yes
XLOC_015544	XLOC_015544	AI504432	chr3:107039503-107098651	Mock-Ft	Day2-Ft	OK	0.628715	1.45087	1.20644	4.21036	5e-05	0.000126867	yes
XLOC_022331	XLOC_022331	Sepw1	chr7:15917207-15922371	Mock-Ft	Day2-Ft	OK	401.372	925.362	1.20508	9.0771	5e-05	0.000126867	yes
XLOC_023712	XLOC_023712	Irf2	chr8:46739744-46847458	Mock-Ft	Day2-Ft	OK	12.7683	29.3932	1.20292	6.68147	5e-05	0.000126867	yes
XLOC_025899	XLOC_025899	Plekho2	chr9:65554383-65580070	Mock-Ft	Day2-Ft	OK	14.7228	33.8673	1.20185	6.94515	5e-05	0.000126867	yes
XLOC_025965	XLOC_025965	Fam46a	chr9:85320438-85327150	Mock-Ft	Day2-Ft	OK	11.5177	26.489	1.20154	6.87214	5e-05	0.000126867	yes
XLOC_000446	XLOC_000446	Gm19705	chr1:136676772-136690805	Mock-Ft	Day2-Ft	OK	1.65772	3.81113	1.20101	1.86538	0.0005	0.00113608	yes
XLOC_004397	XLOC_004397	Krtap4-7	chr11:99643111-99644089	Mock-Ft	Day2-Ft	OK	3.04472	6.99188	1.19937	4.9102	5e-05	0.000126867	yes
XLOC_019094	XLOC_019094	Hpse	chr5:100679484-100719683	Mock-Ft	Day2-Ft	OK	4.55899	10.4684	1.19926	6.0556	5e-05	0.000126867	yes
XLOC_012861	XLOC_012861	-	chr19:34479270-34481539	Mock-Ft	Day2-Ft	OK	0.666276	1.52879	1.1982	3.50402	5e-05	0.000126867	yes
XLOC_024268	XLOC_024268	Nrg1	chr8:31817996-31950085	Mock-Ft	Day2-Ft	OK	0.525791	1.20585	1.19749	1.78198	0.00345	0.00687748	yes
XLOC_026051	XLOC_026051	Parp3	chr9:106470352-106476973	Mock-Ft	Day2-Ft	OK	28.3426	64.7977	1.19297	6.7702	5e-05	0.000126867	yes
XLOC_023941	XLOC_023941	Usb1	chr8:95322594-95347513	Mock-Ft	Day2-Ft	OK	10.0889	23.0578	1.19249	4.43584	5e-05	0.000126867	yes
XLOC_015487	XLOC_015487	Gja5	chr3:97032415-97053634	Mock-Ft	Day2-Ft	OK	0.763649	1.74101	1.18895	3.76915	5e-05	0.000126867	yes
XLOC_010008	XLOC_010008	Rnaset2b	chr17:6978859-6998193	Mock-Ft	Day2-Ft	OK	1.44491	3.29357	1.18868	3.67051	5e-05	0.000126867	yes
XLOC_008555	XLOC_008555	-	chr15:56040974-56049836	Mock-Ft	Day2-Ft	OK	1.60638	3.66024	1.18812	3.21816	5e-05	0.000126867	yes
XLOC_016426	XLOC_016426	Lyn	chr4:3678100-3791612	Mock-Ft	Day2-Ft	OK	8.83031	20.114	1.18766	6.83693	5e-05	0.000126867	yes
XLOC_009706	XLOC_009706	Nfkbiz	chr16:55811376-55838641	Mock-Ft	Day2-Ft	OK	8.2912	18.8747	1.1868	6.46701	5e-05	0.000126867	yes
XLOC_015627	XLOC_015627	-	chr3:130874014-130879932	Mock-Ft	Day2-Ft	OK	0.498803	1.13392	1.18478	2.22999	0.0002	0.000477799	yes
XLOC_020242	XLOC_020242	Apold1	chr6:134982000-134986836	Mock-Ft	Day2-Ft	OK	2.13235	4.83929	1.18235	5.41902	5e-05	0.000126867	yes
XLOC_001111	XLOC_001111	Ptprc	chr1:138062860-138175906	Mock-Ft	Day2-Ft	OK	11.6205	26.3515	1.18121	5.68817	5e-05	0.000126867	yes
XLOC_013674	XLOC_013674	Cst7	chr2:150570414-150578944	Mock-Ft	Day2-Ft	OK	1.67553	3.79723	1.18033	3.07049	5e-05	0.000126867	yes
XLOC_004389	XLOC_004389	Krtap1-3	chr11:99590460-99591339	Mock-Ft	Day2-Ft	OK	2.85089	6.45944	1.18	4.50558	5e-05	0.000126867	yes
XLOC_025543	XLOC_025543	Birc3	chr9:7845842-7873170	Mock-Ft	Day2-Ft	OK	9.19721	20.8384	1.17997	5.86949	5e-05	0.000126867	yes
XLOC_023950	XLOC_023950	Cdh5	chr8:104101624-104144620	Mock-Ft	Day2-Ft	OK	11.0612	25.057	1.1797	6.62617	5e-05	0.000126867	yes
XLOC_003811	XLOC_003811	Myo1g	chr11:6506508-6521017	Mock-Ft	Day2-Ft	OK	8.20571	18.5734	1.17853	6.18548	5e-05	0.000126867	yes
XLOC_006788	XLOC_006788	Naip2	chr13:100144062-100202092	Mock-Ft	Day2-Ft	OK	1.06373	2.40748	1.17839	3.41138	5e-05	0.000126867	yes
XLOC_017162	XLOC_017162	Ripk2	chr4:16122740-16163643	Mock-Ft	Day2-Ft	OK	5.73809	12.9801	1.17766	5.56355	5e-05	0.000126867	yes
XLOC_013169	XLOC_013169	Gm13476	chr2:44983617-45117726	Mock-Ft	Day2-Ft	OK	3.48377	7.8793	1.17742	2.10734	0.0031	0.00622825	yes
XLOC_012278	XLOC_012278	Fas	chr19:34290658-34327770	Mock-Ft	Day2-Ft	OK	9.13044	20.6496	1.17736	4.96534	5e-05	0.000126867	yes
XLOC_022208	XLOC_022208	Lair1	chr7:4004372-4063204	Mock-Ft	Day2-Ft	OK	2.89457	6.5342	1.17466	5.32546	5e-05	0.000126867	yes
XLOC_001019	XLOC_001019	Serpinb3d	chr1:107077819-107084122	Mock-Ft	Day2-Ft	OK	0.501985	1.13275	1.17411	2.11359	5e-05	0.000126867	yes
XLOC_024167	XLOC_024167	Col4a1	chr8:11198422-11312826	Mock-Ft	Day2-Ft	OK	42.0079	94.71	1.17286	6.48788	5e-05	0.000126867	yes
XLOC_000214	XLOC_000214	Des	chr1:75343948-75367715	Mock-Ft	Day2-Ft	OK	300.064	676.335	1.17247	5.2504	5e-05	0.000126867	yes
XLOC_019824	XLOC_019824	Gimap4	chr6:48684577-48692074	Mock-Ft	Day2-Ft	OK	5.88073	13.2528	1.17223	4.45332	5e-05	0.000126867	yes
XLOC_020712	XLOC_020712	Eif4e3	chr6:99625136-99692197	Mock-Ft	Day2-Ft	OK	10.4575	23.5253	1.16968	6.44463	5e-05	0.000126867	yes
XLOC_019003	XLOC_019003	Kdr	chr5:75932825-75978665	Mock-Ft	Day2-Ft	OK	4.0178	9.03448	1.16904	6.29373	5e-05	0.000126867	yes
XLOC_009428	XLOC_009428	Morc3	chr16:93832120-93876083	Mock-Ft	Day2-Ft	OK	15.5927	35.0535	1.16868	5.72151	5e-05	0.000126867	yes
XLOC_026109	XLOC_026109	-	chr9:111084798-111086321	Mock-Ft	Day2-Ft	OK	0.630085	1.4154	1.16759	2.87528	5e-05	0.000126867	yes
XLOC_003908	XLOC_003908	Pttg1	chr11:43420247-43426248	Mock-Ft	Day2-Ft	OK	52.9228	118.856	1.16725	6.21411	5e-05	0.000126867	yes
XLOC_018283	XLOC_018283	Rhoh	chr5:65858664-65896794	Mock-Ft	Day2-Ft	OK	0.554148	1.24358	1.16616	3.89024	5e-05	0.000126867	yes
XLOC_013648	XLOC_013648	Naa20	chr2:145675373-145964226	Mock-Ft	Day2-Ft	OK	53.329	119.655	1.16589	4.0082	5e-05	0.000126867	yes
XLOC_003542	XLOC_003542	Krtap9-1	chr11:99873388-99874000	Mock-Ft	Day2-Ft	OK	0.902542	2.02444	1.16545	2.79384	0.0035	0.00696981	yes
XLOC_010888	XLOC_010888	Vars	chr17:34996684-35016329	Mock-Ft	Day2-Ft	OK	18.0299	40.4283	1.16497	4.54301	5e-05	0.000126867	yes
XLOC_001806	XLOC_001806	Adora2a	chr10:75316879-75334788	Mock-Ft	Day2-Ft	OK	0.770177	1.72671	1.16476	3.44358	5e-05	0.000126867	yes
XLOC_021730	XLOC_021730	Whamm	chr7:81570955-81596956	Mock-Ft	Day2-Ft	OK	9.34275	20.8965	1.16134	5.57499	5e-05	0.000126867	yes
XLOC_007129	XLOC_007129	Mmrn2	chr14:34375503-34404315	Mock-Ft	Day2-Ft	OK	6.10224	13.6207	1.15839	6.20254	5e-05	0.000126867	yes
XLOC_000553	XLOC_000553	1700009P17Rik	chr1:171113931-171127174	Mock-Ft	Day2-Ft	OK	1.06022	2.36535	1.15768	2.12052	0.0001	0.000246831	yes
XLOC_025233	XLOC_025233	Aldh1a2	chr9:71215788-71296243	Mock-Ft	Day2-Ft	OK	8.29945	18.5129	1.15744	6.55686	5e-05	0.000126867	yes
XLOC_025472	XLOC_025472	Azi2	chr9:118040373-118150196	Mock-Ft	Day2-Ft	OK	14.3721	32.0436	1.15676	5.9562	5e-05	0.000126867	yes
XLOC_024438	XLOC_024438	Elmod2	chr8:83312631-83332486	Mock-Ft	Day2-Ft	OK	3.78129	8.43025	1.1567	5.92209	5e-05	0.000126867	yes
XLOC_017876	XLOC_017876	Agrn	chr4:156165170-156197490	Mock-Ft	Day2-Ft	OK	42.7953	95.4	1.15654	6.2058	5e-05	0.000126867	yes
XLOC_018331	XLOC_018331	Stap1	chr5:86071709-86106579	Mock-Ft	Day2-Ft	OK	1.12725	2.51198	1.15601	2.49479	5e-05	0.000126867	yes
XLOC_006131	XLOC_006131	Fbxw17	chr13:50417867-50433781	Mock-Ft	Day2-Ft	OK	13.3449	29.7086	1.15459	5.59613	5e-05	0.000126867	yes
XLOC_024478	XLOC_024478	N4bp1	chr8:86841129-86885258	Mock-Ft	Day2-Ft	OK	10.2905	22.7763	1.14622	6.28841	5e-05	0.000126867	yes
XLOC_004552	XLOC_004552	AF251705	chr11:114996729-115012306	Mock-Ft	Day2-Ft	OK	8.15079	17.9972	1.14276	4.8225	5e-05	0.000126867	yes
XLOC_019435	XLOC_019435	Flt1	chr5:147561608-147726066	Mock-Ft	Day2-Ft	OK	4.75673	10.4807	1.13969	6.06832	5e-05	0.000126867	yes
XLOC_019638	XLOC_019638	Tac1	chr6:7555070-7562973	Mock-Ft	Day2-Ft	OK	0.475468	1.04718	1.13909	1.64813	0.0026	0.00530496	yes
XLOC_026442	XLOC_026442	Il13ra1	chrX:36112138-36171315	Mock-Ft	Day2-Ft	OK	31.3137	68.9088	1.1379	6.24366	5e-05	0.000126867	yes
XLOC_005657	XLOC_005657	Wars	chr12:108860029-109028452	Mock-Ft	Day2-Ft	OK	18.8159	41.24	1.13209	6.64092	5e-05	0.000126867	yes
XLOC_003702	XLOC_003702	Mgat5b	chr11:116917230-116986944	Mock-Ft	Day2-Ft	OK	0.630622	1.38218	1.13209	3.04672	5e-05	0.000126867	yes
XLOC_009289	XLOC_009289	Ildr1	chr16:36693875-36726760	Mock-Ft	Day2-Ft	OK	0.942237	2.06439	1.13156	3.70131	5e-05	0.000126867	yes
XLOC_017692	XLOC_017692	Cnksr1	chr4:134228040-134238527	Mock-Ft	Day2-Ft	OK	15.1374	33.1547	1.1311	6.45083	5e-05	0.000126867	yes
XLOC_019057	XLOC_019057	G3bp2	chr5:92052119-92137710	Mock-Ft	Day2-Ft	OK	27.5896	60.4211	1.13093	6.71431	5e-05	0.000126867	yes
XLOC_008895	XLOC_008895	Krt82	chr15:101541220-101550659	Mock-Ft	Day2-Ft	OK	0.997012	2.17658	1.12638	3.66551	5e-05	0.000126867	yes
XLOC_012289	XLOC_012289	2005-03-01	chr19:37207544-37224457	Mock-Ft	Day2-Ft	OK	28.2859	61.7207	1.12567	4.4825	5e-05	0.000126867	yes
XLOC_001763	XLOC_001763	Prf1	chr10:61297762-61304689	Mock-Ft	Day2-Ft	OK	0.501557	1.09217	1.12271	2.6197	5e-05	0.000126867	yes
XLOC_013484	XLOC_013484	Thbs1	chr2:118111893-118127141	Mock-Ft	Day2-Ft	OK	21.874	47.6285	1.12261	6.55631	5e-05	0.000126867	yes
XLOC_009372	XLOC_009372	Usp25	chr16:77014039-77116780	Mock-Ft	Day2-Ft	OK	19.5827	42.4796	1.11719	6.35115	5e-05	0.000126867	yes
XLOC_021792	XLOC_021792	Lrrc32	chr7:98489814-98501966	Mock-Ft	Day2-Ft	OK	7.74286	16.7887	1.11655	6.24384	5e-05	0.000126867	yes
XLOC_010878	XLOC_010878	C4b	chr17:34670534-34804426	Mock-Ft	Day2-Ft	OK	34.3124	74.3815	1.11621	3.39873	5e-05	0.000126867	yes
XLOC_023937	XLOC_023937	Gpr97	chr8:95017691-95045329	Mock-Ft	Day2-Ft	OK	2.27268	4.91412	1.11254	4.53658	5e-05	0.000126867	yes
XLOC_018126	XLOC_018126	Nos3	chr5:24364789-24392143	Mock-Ft	Day2-Ft	OK	4.31819	9.32447	1.1106	3.34646	5e-05	0.000126867	yes
XLOC_012323	XLOC_012323	Ankrd2	chr19:42036037-42045110	Mock-Ft	Day2-Ft	OK	22.6188	48.8231	1.11004	6.7387	5e-05	0.000126867	yes
XLOC_006314	XLOC_006314	Adamts6	chr13:104287376-104496692	Mock-Ft	Day2-Ft	OK	2.56431	5.53285	1.10945	4.87787	5e-05	0.000126867	yes
XLOC_008687	XLOC_008687	Il2rb	chr15:78479199-78495263	Mock-Ft	Day2-Ft	OK	0.948854	2.04326	1.10661	3.51917	5e-05	0.000126867	yes
XLOC_006638	XLOC_006638	Ctla2a	chr13:60842611-60936707	Mock-Ft	Day2-Ft	OK	19.9896	43.032	1.10616	5.98106	5e-05	0.000126867	yes
XLOC_020622	XLOC_020622	Mthfd2	chr6:83305703-83343764	Mock-Ft	Day2-Ft	OK	6.19589	13.332	1.1055	2.17605	0.0013	0.00278344	yes
XLOC_014480	XLOC_014480	Ehf	chr2:103263237-103303196	Mock-Ft	Day2-Ft	OK	2.44824	5.26588	1.10493	5.12238	5e-05	0.000126867	yes
XLOC_001335	XLOC_001335	Marc1	chr1:184786766-184811332	Mock-Ft	Day2-Ft	OK	0.618881	1.32655	1.09994	2.6455	5e-05	0.000126867	yes
XLOC_003491	XLOC_003491	Hoxb4	chr11:96291878-96348572	Mock-Ft	Day2-Ft	OK	0.568031	1.21626	1.09842	1.88871	0.00475	0.00925206	yes
XLOC_025594	XLOC_025594	Angptl6	chr9:20868633-20879710	Mock-Ft	Day2-Ft	OK	2.20716	4.72559	1.0983	2.41589	0.0005	0.00113608	yes
XLOC_005025	XLOC_005025	2210039B01Rik	chr12:73546465-73551986	Mock-Ft	Day2-Ft	OK	4.65899	9.97314	1.09803	4.06915	5e-05	0.000126867	yes
XLOC_012670	XLOC_012670	Prkg1	chr19:30564486-31765033	Mock-Ft	Day2-Ft	OK	0.95699	2.04791	1.09757	2.65284	0.00015	0.000363532	yes
XLOC_013734	XLOC_013734	Chmp4b	chr2:154651932-154694783	Mock-Ft	Day2-Ft	OK	124.091	265.284	1.09614	6.38201	5e-05	0.000126867	yes
XLOC_010006	XLOC_010006	Sytl3	chr17:6673609-6738044	Mock-Ft	Day2-Ft	OK	0.591528	1.26248	1.09374	2.36537	0.0001	0.000246831	yes
XLOC_007027	XLOC_007027	Pxk	chr14:8098212-8165111	Mock-Ft	Day2-Ft	OK	14.1556	30.1239	1.08954	6.16792	5e-05	0.000126867	yes
XLOC_009319	XLOC_009319	Cd200r1	chr16:44765735-44839150	Mock-Ft	Day2-Ft	OK	3.74853	7.97464	1.08909	4.43397	5e-05	0.000126867	yes
XLOC_003009	XLOC_003009	Timd4	chr11:46810789-46844333	Mock-Ft	Day2-Ft	OK	3.39165	7.21253	1.08852	4.64363	5e-05	0.000126867	yes
XLOC_017399	XLOC_017399	Plin2	chr4:86626939-86670151	Mock-Ft	Day2-Ft	OK	86.0254	182.931	1.08847	6.13041	5e-05	0.000126867	yes
XLOC_022050	XLOC_022050	Itgal	chr7:127296259-127335147	Mock-Ft	Day2-Ft	OK	2.04548	4.34615	1.0873	4.53718	5e-05	0.000126867	yes
XLOC_011684	XLOC_011684	Map3k8	chr18:4331326-4397503	Mock-Ft	Day2-Ft	OK	6.6822	14.1933	1.08681	3.66298	5e-05	0.000126867	yes
XLOC_015327	XLOC_015327	-	chr3:87555490-87561120	Mock-Ft	Day2-Ft	OK	0.510783	1.08384	1.08537	1.57858	0.00435	0.00852844	yes
XLOC_024830	XLOC_024830	Mmp13	chr9:7272513-7283333	Mock-Ft	Day2-Ft	OK	16.4547	34.9001	1.08473	6.38774	5e-05	0.000126867	yes
XLOC_004114	XLOC_004114	Cxcl16	chr11:70454233-70466199	Mock-Ft	Day2-Ft	OK	13.5964	28.8128	1.08349	4.68377	5e-05	0.000126867	yes
XLOC_013292	XLOC_013292	Slc43a3	chr2:84936591-84958509	Mock-Ft	Day2-Ft	OK	19.439	41.1403	1.0816	6.30982	5e-05	0.000126867	yes
XLOC_005654	XLOC_005654	Degs2	chr12:108371143-108702306	Mock-Ft	Day2-Ft	OK	2.4365	5.15542	1.08128	2.28409	0.00065	0.00145381	yes
XLOC_003541	XLOC_003541	Gm11559	chr11:99864475-99865571	Mock-Ft	Day2-Ft	OK	1.18175	2.49736	1.07948	3.12679	0.0001	0.000246831	yes
XLOC_009966	XLOC_009966	-	chr16:89084020-89084527	Mock-Ft	Day2-Ft	OK	2.26113	4.77358	1.07803	3.32768	0.00035	0.000811888	yes
XLOC_020004	XLOC_020004	D6Ertd527e	chr6:87102462-87113003	Mock-Ft	Day2-Ft	OK	0.564378	1.18969	1.07585	2.49918	5e-05	0.000126867	yes
XLOC_010354	XLOC_010354	Trim26	chr17:36837140-36860404	Mock-Ft	Day2-Ft	OK	13.6051	28.6332	1.07354	5.90237	5e-05	0.000126867	yes
XLOC_014905	XLOC_014905	Ctsz	chr2:174415803-174438992	Mock-Ft	Day2-Ft	OK	84.247	177.299	1.07348	5.14451	5e-05	0.000126867	yes
XLOC_019326	XLOC_019326	Rasa4	chr5:136083915-136111860	Mock-Ft	Day2-Ft	OK	2.52974	5.31591	1.07132	2.30413	5e-05	0.000126867	yes
XLOC_011594	XLOC_011594	Arsi	chr18:60911787-60919617	Mock-Ft	Day2-Ft	OK	6.49268	13.6134	1.06814	5.30098	5e-05	0.000126867	yes
XLOC_011086	XLOC_011086	Tnfsf14	chr17:57189462-57194186	Mock-Ft	Day2-Ft	OK	0.540201	1.13225	1.06762	2.26741	5e-05	0.000126867	yes
XLOC_008562	XLOC_008562	Klhl38	chr15:58310301-58324169	Mock-Ft	Day2-Ft	OK	2.79777	5.86262	1.06727	2.66852	0.0001	0.000246831	yes
XLOC_012366	XLOC_012366	Nfkb2	chr19:46304736-46327156	Mock-Ft	Day2-Ft	OK	12.6201	26.4193	1.06587	6.39032	5e-05	0.000126867	yes
XLOC_021963	XLOC_021963	Ampd3	chr7:110766091-110812587	Mock-Ft	Day2-Ft	OK	11.9253	24.9514	1.06509	5.86235	5e-05	0.000126867	yes
XLOC_019183	XLOC_019183	Selplg	chr5:113817797-113832631	Mock-Ft	Day2-Ft	OK	13.7345	28.7357	1.06504	6.06749	5e-05	0.000126867	yes
XLOC_018559	XLOC_018559	P2rx4	chr5:122707556-122729042	Mock-Ft	Day2-Ft	OK	20.8392	43.5655	1.06388	6.68177	5e-05	0.000126867	yes
XLOC_017694	XLOC_017694	Grrp1	chr4:134251101-134266232	Mock-Ft	Day2-Ft	OK	6.80157	14.2149	1.06346	5.0462	5e-05	0.000126867	yes
XLOC_020617	XLOC_020617	Dok1	chr6:83030929-83033471	Mock-Ft	Day2-Ft	OK	13.5448	28.262	1.06112	5.8722	5e-05	0.000126867	yes
XLOC_025120	XLOC_025120	Sln	chr9:53850250-53853849	Mock-Ft	Day2-Ft	OK	10.0696	20.9974	1.0602	5.59579	5e-05	0.000126867	yes
XLOC_002587	XLOC_002587	Myf6	chr10:107492859-107495025	Mock-Ft	Day2-Ft	OK	15.437	32.1893	1.06019	5.42659	5e-05	0.000126867	yes
XLOC_016958	XLOC_016958	Asap3	chr4:136206364-136246589	Mock-Ft	Day2-Ft	OK	5.51587	11.4767	1.05705	5.84356	5e-05	0.000126867	yes
XLOC_003540	XLOC_003540	Gm11568	chr11:99857916-99859060	Mock-Ft	Day2-Ft	OK	1.35179	2.81215	1.05681	3.33219	5e-05	0.000126867	yes
XLOC_016263	XLOC_016263	Clca5	chr3:145070174-145099296	Mock-Ft	Day2-Ft	OK	12	24.954	1.05623	5.38689	5e-05	0.000126867	yes
XLOC_009487	XLOC_009487	Litaf	chr16:10959272-11000464	Mock-Ft	Day2-Ft	OK	40.192	83.578	1.05621	6.28647	5e-05	0.000126867	yes
XLOC_001591	XLOC_001591	Lrp11	chr10:7589799-7625678	Mock-Ft	Day2-Ft	OK	0.705956	1.46688	1.0551	3.10641	5e-05	0.000126867	yes
XLOC_007076	XLOC_007076	Arf4	chr14:26638089-26657258	Mock-Ft	Day2-Ft	OK	85.6409	177.782	1.05374	6.05135	5e-05	0.000126867	yes
XLOC_015272	XLOC_015272	Kcnab1	chr3:64977439-65378219	Mock-Ft	Day2-Ft	OK	1.11226	2.30859	1.05351	3.72353	5e-05	0.000126867	yes
XLOC_012262	XLOC_012262	Mlana	chr19:29697492-29708417	Mock-Ft	Day2-Ft	OK	1.50159	3.11558	1.05301	1.69284	0.00275	0.00557423	yes
XLOC_022068	XLOC_022068	Trim72	chr7:127999737-128012215	Mock-Ft	Day2-Ft	OK	19.7375	40.9366	1.05245	6.10812	5e-05	0.000126867	yes
XLOC_018695	XLOC_018695	Mafk	chr5:139791535-139819968	Mock-Ft	Day2-Ft	OK	14.9255	30.9511	1.05221	5.34736	5e-05	0.000126867	yes
XLOC_009814	XLOC_009814	Krtap11-1	chr16:89570175-89571183	Mock-Ft	Day2-Ft	OK	20.4778	42.4422	1.05144	6.43465	5e-05	0.000126867	yes
XLOC_005553	XLOC_005553	1110018G07Rik	chr12:84918148-84970886	Mock-Ft	Day2-Ft	OK	10.8442	22.4727	1.05125	5.73995	5e-05	0.000126867	yes
XLOC_025035	XLOC_025035	Scn3b	chr9:40269215-40291618	Mock-Ft	Day2-Ft	OK	0.989816	2.04896	1.04966	3.6027	5e-05	0.000126867	yes
XLOC_018427	XLOC_018427	Lrrc8c	chr5:105519376-105613241	Mock-Ft	Day2-Ft	OK	3.26907	6.76252	1.04868	4.63486	5e-05	0.000126867	yes
XLOC_000677	XLOC_000677	Kcnh1	chr1:192190871-192510158	Mock-Ft	Day2-Ft	OK	1.35034	2.79235	1.04816	4.89293	5e-05	0.000126867	yes
XLOC_020211	XLOC_020211	Clec12a	chr6:129349659-129365303	Mock-Ft	Day2-Ft	OK	6.94816	14.3549	1.04685	5.1502	5e-05	0.000126867	yes
XLOC_016917	XLOC_016917	Ptafr	chr4:132554047-132582684	Mock-Ft	Day2-Ft	OK	4.29074	8.85076	1.04458	5.04279	5e-05	0.000126867	yes
XLOC_002536	XLOC_002536	Apaf1	chr10:90989310-91102613	Mock-Ft	Day2-Ft	OK	4.50284	9.28613	1.04424	3.65521	5e-05	0.000126867	yes
XLOC_006695	XLOC_006695	Papd7	chr13:69497958-69533864	Mock-Ft	Day2-Ft	OK	10.6945	22.0444	1.04354	6.05416	5e-05	0.000126867	yes
XLOC_022937	XLOC_022937	Lrrc51	chr7:101912274-101933867	Mock-Ft	Day2-Ft	OK	3.59763	7.41261	1.04293	2.74658	5e-05	0.000126867	yes
XLOC_004436	XLOC_004436	Rab5c	chr11:100715012-100738398	Mock-Ft	Day2-Ft	OK	114.168	235.064	1.0419	6.04753	5e-05	0.000126867	yes
XLOC_000436	XLOC_000436	Csrp1	chr1:135729196-135752229	Mock-Ft	Day2-Ft	OK	111.685	229.547	1.03936	6.02892	5e-05	0.000126867	yes
XLOC_020496	XLOC_020496	Nod1	chr6:54923931-54972612	Mock-Ft	Day2-Ft	OK	23.1263	47.5148	1.03884	5.03986	5e-05	0.000126867	yes
XLOC_008424	XLOC_008424	Soat2	chr15:102150431-102163458	Mock-Ft	Day2-Ft	OK	1.0903	2.23848	1.0378	2.85616	5e-05	0.000126867	yes
XLOC_020565	XLOC_020565	Igk-V	chr6:69764270-69963822	Mock-Ft	Day2-Ft	OK	4.15064	8.50945	1.03573	2.04639	0.00195	0.00406452	yes
XLOC_022080	XLOC_022080	Tacc2	chr7:130577483-130764850	Mock-Ft	Day2-Ft	OK	51.7437	106.042	1.03519	5.62809	5e-05	0.000126867	yes
XLOC_020323	XLOC_020323	Col28a1	chr6:7996870-8193702	Mock-Ft	Day2-Ft	OK	1.92335	3.94122	1.03502	4.09184	5e-05	0.000126867	yes
XLOC_018650	XLOC_018650	Rabl5	chr5:136908075-136915746	Mock-Ft	Day2-Ft	OK	10.3372	21.1799	1.03485	4.34131	5e-05	0.000126867	yes
XLOC_004264	XLOC_004264	Vmp1	chr11:86583864-86683822	Mock-Ft	Day2-Ft	OK	28.7641	58.9225	1.03455	5.83204	5e-05	0.000126867	yes
XLOC_026906	XLOC_026906	Cybb	chrX:9435124-9469340	Mock-Ft	Day2-Ft	OK	9.52585	19.4743	1.03165	5.57762	5e-05	0.000126867	yes
XLOC_012156	XLOC_012156	-	chr19:11372949-11393492	Mock-Ft	Day2-Ft	OK	12.0644	24.6632	1.0316	4.42928	5e-05	0.000126867	yes
XLOC_020078	XLOC_020078	Cav3	chr6:112459504-112472872	Mock-Ft	Day2-Ft	OK	18.8433	38.5167	1.03143	5.27196	5e-05	0.000126867	yes
XLOC_014474	XLOC_014474	Prr5l	chr2:101714223-101838980	Mock-Ft	Day2-Ft	OK	0.925715	1.89099	1.0305	3.71183	5e-05	0.000126867	yes
XLOC_024840	XLOC_024840	Birc3	chr9:7845842-7873170	Mock-Ft	Day2-Ft	OK	0.803651	1.63752	1.02687	2.04073	0.00065	0.00145381	yes
XLOC_010012	XLOC_010012	Tagap	chr17:7925942-7935208	Mock-Ft	Day2-Ft	OK	1.37494	2.79868	1.02538	3.74458	5e-05	0.000126867	yes
XLOC_003516	XLOC_003516	Stard3	chr11:98358367-98381112	Mock-Ft	Day2-Ft	OK	13.8444	28.1625	1.02448	5.75112	5e-05	0.000126867	yes
XLOC_005182	XLOC_005182	Evl	chr12:108371143-108702306	Mock-Ft	Day2-Ft	OK	6.66482	13.5484	1.02349	2.67372	5e-05	0.000126867	yes
XLOC_008531	XLOC_008531	Angpt1	chr15:42424630-42676855	Mock-Ft	Day2-Ft	OK	3.23823	6.57643	1.0221	4.50508	5e-05	0.000126867	yes
XLOC_001159	XLOC_001159	-	chr1:155063264-155080779	Mock-Ft	Day2-Ft	OK	0.630232	1.27767	1.01956	1.88656	0.00055	0.00124253	yes
XLOC_016447	XLOC_016447	Gem	chr4:11704418-11714993	Mock-Ft	Day2-Ft	OK	10.8884	22.0365	1.01711	5.57011	5e-05	0.000126867	yes
XLOC_023935	XLOC_023935	Gpr114	chr8:94921722-94943290	Mock-Ft	Day2-Ft	OK	0.531503	1.07553	1.0169	2.56605	5e-05	0.000126867	yes
XLOC_004396	XLOC_004396	Krtap4-2	chr11:99634113-99635084	Mock-Ft	Day2-Ft	OK	1.87271	3.78928	1.0168	3.49817	5e-05	0.000126867	yes
XLOC_001435	XLOC_001435	-	chr1:83041556-83042450	Mock-Ft	Day2-Ft	OK	0.692114	1.40002	1.01637	2.19861	0.00295	0.00594838	yes
XLOC_022387	XLOC_022387	Pvr	chr7:19903577-19921143	Mock-Ft	Day2-Ft	OK	5.52226	11.1666	1.01586	4.8922	5e-05	0.000126867	yes
XLOC_015966	XLOC_015966	Slc27a3	chr3:90385232-90391131	Mock-Ft	Day2-Ft	OK	21.3827	43.1704	1.0136	6.08185	5e-05	0.000126867	yes
XLOC_025364	XLOC_025364	Twf2	chr9:106203107-106215387	Mock-Ft	Day2-Ft	OK	25.5416	51.5435	1.01294	5.90727	5e-05	0.000126867	yes
XLOC_021487	XLOC_021487	Nfkbid	chr7:30417711-30428746	Mock-Ft	Day2-Ft	OK	2.16315	4.3644	1.01265	2.69312	5e-05	0.000126867	yes
XLOC_009790	XLOC_009790	Krtap24-1	chr16:88610708-88612279	Mock-Ft	Day2-Ft	OK	0.684019	1.37807	1.01054	2.62028	0.0002	0.000477799	yes
XLOC_004508	XLOC_004508	Icam2	chr11:106377537-106388308	Mock-Ft	Day2-Ft	OK	6.80848	13.7132	1.01016	4.41174	5e-05	0.000126867	yes
XLOC_025068	XLOC_025068	Amica1	chr9:45079167-45135606	Mock-Ft	Day2-Ft	OK	1.28987	2.59783	1.01008	2.86346	5e-05	0.000126867	yes
XLOC_021962	XLOC_021962	Adm	chr7:110625757-110629819	Mock-Ft	Day2-Ft	OK	6.56905	13.2292	1.00997	4.60553	5e-05	0.000126867	yes
XLOC_013388	XLOC_013388	Sfpi1	chr2:91082140-91115762	Mock-Ft	Day2-Ft	OK	29.1821	58.7329	1.00908	6.03756	5e-05	0.000126867	yes
XLOC_014746	XLOC_014746	Foxs1	chr2:152931897-152933208	Mock-Ft	Day2-Ft	OK	1.50719	3.03341	1.00908	3.41936	5e-05	0.000126867	yes
XLOC_020093	XLOC_020093	Irak2	chr6:113638466-113695027	Mock-Ft	Day2-Ft	OK	7.20455	14.4963	1.0087	4.97767	5e-05	0.000126867	yes
XLOC_003973	XLOC_003973	Tnip1	chr11:54910715-54963177	Mock-Ft	Day2-Ft	OK	18.5859	37.3799	1.00805	4.33212	5e-05	0.000126867	yes
XLOC_005516	XLOC_005516	Tmem229b	chr12:78961679-79007277	Mock-Ft	Day2-Ft	OK	4.45842	8.95657	1.00641	5.16918	5e-05	0.000126867	yes
XLOC_007799	XLOC_007799	Ptk2b	chr14:66153254-66281052	Mock-Ft	Day2-Ft	OK	20.4684	41.0939	1.00553	4.4943	5e-05	0.000126867	yes
XLOC_020867	XLOC_020867	Clec7a	chr6:129461516-129473310	Mock-Ft	Day2-Ft	OK	4.22175	8.4725	1.00495	4.21118	5e-05	0.000126867	yes
XLOC_020288	XLOC_020288	Stk38l	chr6:146724929-146778814	Mock-Ft	Day2-Ft	OK	8.1174	16.2367	1.00017	5.71548	5e-05	0.000126867	yes

## Sheet: d2 F down(FPKM>1) 
test_id	gene_id	gene	locus	sample_1	sample_2	status	value_1	value_2	log2(fold_change)	test_stat	p_value	q_value	significant
XLOC_020280	XLOC_020280	Gm15706	chr6:145250541-145251966	Mock-Ft	Day2-Ft	OK	5.1429	2.56891	-1.00143	-2.88182	5e-05	0.000126867	yes
XLOC_011186	XLOC_011186	-	chr17:87515467-87531705	Mock-Ft	Day2-Ft	OK	1.14269	0.570058	-1.00326	-1.97253	0.00105	0.00227886	yes
XLOC_025164	XLOC_025164	6030419C18Rik	chr9:58488220-58499742	Mock-Ft	Day2-Ft	OK	8.72234	4.3492	-1.00397	-4.77498	5e-05	0.000126867	yes
XLOC_016538	XLOC_016538	5430416O09Rik	chr4:43729976-43751605	Mock-Ft	Day2-Ft	OK	1.12943	0.562887	-1.00468	-2.45329	5e-05	0.000126867	yes
XLOC_001901	XLOC_001901	Izumo4	chr10:80702158-80706811	Mock-Ft	Day2-Ft	OK	12.4589	6.20342	-1.00604	-3.3798	5e-05	0.000126867	yes
XLOC_000829	XLOC_000829	Rftn2	chr1:55131244-55226978	Mock-Ft	Day2-Ft	OK	5.61001	2.79296	-1.00621	-2.22725	0.00035	0.000811888	yes
XLOC_019648	XLOC_019648	Foxp2	chr6:14901348-15441977	Mock-Ft	Day2-Ft	OK	1.35924	0.676545	-1.00654	-3.77346	5e-05	0.000126867	yes
XLOC_021635	XLOC_021635	Myod1	chr7:46376473-46379092	Mock-Ft	Day2-Ft	OK	4.28605	2.13293	-1.00681	-4.18201	5e-05	0.000126867	yes
XLOC_018207	XLOC_018207	Grk4	chr5:34660338-34755361	Mock-Ft	Day2-Ft	OK	1.8757	0.93283	-1.00775	-3.06718	5e-05	0.000126867	yes
XLOC_000273	XLOC_000273	Efhd1	chr1:87264338-87310842	Mock-Ft	Day2-Ft	OK	16.979	8.43674	-1.009	-5.05503	5e-05	0.000126867	yes
XLOC_009200	XLOC_009200	Chrd	chr16:20724453-20742384	Mock-Ft	Day2-Ft	OK	5.88334	2.91939	-1.01097	-3.80435	5e-05	0.000126867	yes
XLOC_025947	XLOC_025947	Gsta2	chr9:78331014-78347145	Mock-Ft	Day2-Ft	OK	8.9611	4.44461	-1.01162	-3.44285	5e-05	0.000126867	yes
XLOC_011821	XLOC_011821	Ticam2	chr18:46556789-46574612	Mock-Ft	Day2-Ft	OK	1.41994	0.703966	-1.01225	-3.10533	5e-05	0.000126867	yes
XLOC_001374	XLOC_001374	G0s2	chr1:193207707-193281193	Mock-Ft	Day2-Ft	OK	16.828	8.34271	-1.01228	-3.37721	0.00015	0.000363532	yes
XLOC_003708	XLOC_003708	2900041M22Rik	chr11:117611246-117613417	Mock-Ft	Day2-Ft	OK	2.08853	1.03527	-1.01248	-2.93911	0.0001	0.000246831	yes
XLOC_004092	XLOC_004092	Fgf11	chr11:69796086-69802948	Mock-Ft	Day2-Ft	OK	3.27577	1.62302	-1.01315	-3.32688	5e-05	0.000126867	yes
XLOC_015591	XLOC_015591	Slc44a3	chr3:121459527-121539320	Mock-Ft	Day2-Ft	OK	1.54033	0.762896	-1.01369	-2.43043	5e-05	0.000126867	yes
XLOC_027311	XLOC_027311	Gpr173	chrX:152343613-152416702	Mock-Ft	Day2-Ft	OK	1.25519	0.621467	-1.01416	-2.67303	5e-05	0.000126867	yes
XLOC_002344	XLOC_002344	Col13a1	chr10:61833088-61979127	Mock-Ft	Day2-Ft	OK	3.88017	1.91911	-1.01568	-3.61211	5e-05	0.000126867	yes
XLOC_017498	XLOC_017498	Skint5	chr4:113477569-113999667	Mock-Ft	Day2-Ft	OK	4.67847	2.31373	-1.01582	-2.41724	5e-05	0.000126867	yes
XLOC_021474	XLOC_021474	Zfp30	chr7:29783984-29794540	Mock-Ft	Day2-Ft	OK	1.70171	0.841442	-1.01605	-2.72068	5e-05	0.000126867	yes
XLOC_018916	XLOC_018916	Evc	chr5:37299046-37337397	Mock-Ft	Day2-Ft	OK	12.5412	6.19739	-1.01694	-5.15153	5e-05	0.000126867	yes
XLOC_005129	XLOC_005129	Kcnk13	chr12:99964498-100062682	Mock-Ft	Day2-Ft	OK	1.36698	0.675163	-1.01769	-3.12041	5e-05	0.000126867	yes
XLOC_010244	XLOC_010244	Gm9705	chr17:32621314-32638494	Mock-Ft	Day2-Ft	OK	1.0945	0.540474	-1.01798	-3.33411	5e-05	0.000126867	yes
XLOC_008144	XLOC_008144	Col14a1	chr15:55307749-55520803	Mock-Ft	Day2-Ft	OK	30.2749	14.8787	-1.02487	-3.9328	5e-05	0.000126867	yes
XLOC_023221	XLOC_023221	Rgs10	chr7:128373622-128418665	Mock-Ft	Day2-Ft	OK	44.3766	21.7952	-1.02579	-5.21683	5e-05	0.000126867	yes
XLOC_005200	XLOC_005200	Rian	chr12:109603939-109661711	Mock-Ft	Day2-Ft	OK	11.2586	5.52679	-1.02652	-2.13874	5e-05	0.000126867	yes
XLOC_009255	XLOC_009255	Tfrc	chr16:32608895-32632794	Mock-Ft	Day2-Ft	OK	24.6869	12.1023	-1.02846	-5.75101	5e-05	0.000126867	yes
XLOC_008922	XLOC_008922	Sp7	chr15:102356610-102366977	Mock-Ft	Day2-Ft	OK	6.84847	3.35395	-1.02992	-4.90669	5e-05	0.000126867	yes
XLOC_025936	XLOC_025936	Scg3	chr9:75639647-75684056	Mock-Ft	Day2-Ft	OK	13.3583	6.54107	-1.03014	-4.86558	5e-05	0.000126867	yes
XLOC_018093	XLOC_018093	Sema3d	chr5:12383165-12588943	Mock-Ft	Day2-Ft	OK	8.98453	4.38219	-1.03579	-5.49604	5e-05	0.000126867	yes
XLOC_020331	XLOC_020331	Thsd7a	chr6:12311607-12749253	Mock-Ft	Day2-Ft	OK	1.2508	0.609221	-1.03781	-3.26429	5e-05	0.000126867	yes
XLOC_000030	XLOC_000030	Crispld1	chr1:17727075-17766349	Mock-Ft	Day2-Ft	OK	2.8212	1.37327	-1.0387	-4.09586	5e-05	0.000126867	yes
XLOC_017384	XLOC_017384	Ptprd	chr4:75940961-76594299	Mock-Ft	Day2-Ft	OK	4.59168	2.23495	-1.03878	-4.92488	5e-05	0.000126867	yes
XLOC_025182	XLOC_025182	Itga11	chr9:62677854-62784376	Mock-Ft	Day2-Ft	OK	9.81635	4.77274	-1.04037	-4.82028	5e-05	0.000126867	yes
XLOC_003194	XLOC_003194	Myh10	chr11:68691914-68816624	Mock-Ft	Day2-Ft	OK	8.32505	4.04065	-1.04287	-4.80726	5e-05	0.000126867	yes
XLOC_021484	XLOC_021484	Clip3	chr7:30291487-30308368	Mock-Ft	Day2-Ft	OK	7.98853	3.87485	-1.04379	-5.12208	5e-05	0.000126867	yes
XLOC_008746	XLOC_008746	Cyp2d22	chr15:82370526-82380421	Mock-Ft	Day2-Ft	OK	8.91095	4.31546	-1.04607	-5.19069	5e-05	0.000126867	yes
XLOC_015299	XLOC_015299	4930579G24Rik	chr3:79628986-79632819	Mock-Ft	Day2-Ft	OK	4.09179	1.97885	-1.04807	-3.84592	5e-05	0.000126867	yes
XLOC_014009	XLOC_014009	Hnmt	chr2:24002912-24049650	Mock-Ft	Day2-Ft	OK	4.00993	1.93898	-1.04828	-3.46111	5e-05	0.000126867	yes
XLOC_014827	XLOC_014827	Matn4	chr2:164388193-164415448	Mock-Ft	Day2-Ft	OK	7.15337	3.45419	-1.05028	-5.28187	5e-05	0.000126867	yes
XLOC_010255	XLOC_010255	Adamts10	chr17:33523970-33553782	Mock-Ft	Day2-Ft	OK	16.7275	8.06217	-1.05298	-5.8914	5e-05	0.000126867	yes
XLOC_001803	XLOC_001803	Rab36	chr10:75037088-75054736	Mock-Ft	Day2-Ft	OK	1.63337	0.787038	-1.05334	-3.38778	5e-05	0.000126867	yes
XLOC_025378	XLOC_025378	6430571L13Rik	chr9:107340639-107349683	Mock-Ft	Day2-Ft	OK	2.10152	1.01171	-1.05463	-3.59637	5e-05	0.000126867	yes
XLOC_022017	XLOC_022017	Prkcb	chr7:122289124-122634616	Mock-Ft	Day2-Ft	OK	10.3521	4.97109	-1.05829	-3.08398	5e-05	0.000126867	yes
XLOC_023726	XLOC_023726	Hand2	chr8:57304262-57331105	Mock-Ft	Day2-Ft	OK	4.34362	2.08487	-1.05894	-3.61965	5e-05	0.000126867	yes
XLOC_004618	XLOC_004618	Tbc1d16	chr11:119143000-119228499	Mock-Ft	Day2-Ft	OK	2.76598	1.32453	-1.06231	-4.94034	5e-05	0.000126867	yes
XLOC_013906	XLOC_013906	Gm14403	chr2:177498187-177512369	Mock-Ft	Day2-Ft	OK	1.32716	0.628798	-1.07767	-3.32698	5e-05	0.000126867	yes
XLOC_003569	XLOC_003569	Cntnap1	chr11:101172997-101190887	Mock-Ft	Day2-Ft	OK	1.52797	0.723092	-1.07936	-3.5816	5e-05	0.000126867	yes
XLOC_023174	XLOC_023174	Sult1a1	chr7:126672785-126696945	Mock-Ft	Day2-Ft	OK	24.5888	11.6279	-1.08041	-3.75771	5e-05	0.000126867	yes
XLOC_001083	XLOC_001083	Optc	chr1:133897114-133907999	Mock-Ft	Day2-Ft	OK	1.53862	0.727012	-1.08159	-2.51729	0.0001	0.000246831	yes
XLOC_010411	XLOC_010411	Rcan2	chr17:43801517-44039516	Mock-Ft	Day2-Ft	OK	8.96001	4.23316	-1.08177	-5.35029	5e-05	0.000126867	yes
XLOC_025637	XLOC_025637	Glb1l2	chr9:26763043-26806447	Mock-Ft	Day2-Ft	OK	8.58459	4.0532	-1.08269	-4.92722	5e-05	0.000126867	yes
XLOC_007501	XLOC_007501	Rarb	chr14:16430839-16575565	Mock-Ft	Day2-Ft	OK	1.71357	0.807766	-1.085	-2.9794	5e-05	0.000126867	yes
XLOC_009643	XLOC_009643	Csta	chr16:36119945-36134804	Mock-Ft	Day2-Ft	OK	11.365	5.35511	-1.08561	-5.31333	5e-05	0.000126867	yes
XLOC_025369	XLOC_025369	Abhd14b	chr9:106448216-106453137	Mock-Ft	Day2-Ft	OK	35.8406	16.8801	-1.08627	-6.3988	5e-05	0.000126867	yes
XLOC_006184	XLOC_006184	Ntrk2	chr13:58806595-59129967	Mock-Ft	Day2-Ft	OK	10.1535	4.78178	-1.08636	-6.0578	5e-05	0.000126867	yes
XLOC_026003	XLOC_026003	Spsb4	chr9:96943481-97018355	Mock-Ft	Day2-Ft	OK	1.3637	0.642098	-1.08666	-3.18636	5e-05	0.000126867	yes
XLOC_020945	XLOC_020945	Kcnj8	chr6:142564938-142571696	Mock-Ft	Day2-Ft	OK	8.02762	3.77741	-1.08758	-4.94985	5e-05	0.000126867	yes
XLOC_024322	XLOC_024322	Tenm1	chr8:48225664-48843876	Mock-Ft	Day2-Ft	OK	1.80978	0.84959	-1.09098	-5.1019	5e-05	0.000126867	yes
XLOC_008117	XLOC_008117	Cthrc1	chr15:39076922-39087119	Mock-Ft	Day2-Ft	OK	8.46791	3.97056	-1.09266	-4.12943	5e-05	0.000126867	yes
XLOC_003622	XLOC_003622	Mrc2	chr11:105292645-105351295	Mock-Ft	Day2-Ft	OK	24.0537	11.2731	-1.09337	-6.17427	5e-05	0.000126867	yes
XLOC_003671	XLOC_003671	Otop3	chr11:115334679-115346926	Mock-Ft	Day2-Ft	OK	4.29609	2.01313	-1.09359	-4.33293	5e-05	0.000126867	yes
XLOC_003690	XLOC_003690	Galr2	chr11:116280013-116284563	Mock-Ft	Day2-Ft	OK	2.12725	0.994192	-1.09739	-3.36753	5e-05	0.000126867	yes
XLOC_008045	XLOC_008045	Dab2	chr15:6299788-6440713	Mock-Ft	Day2-Ft	OK	59.6151	27.8561	-1.09769	-6.12418	5e-05	0.000126867	yes
XLOC_000121	XLOC_000121	-	chr1:55228505-55235529	Mock-Ft	Day2-Ft	OK	2.31427	1.08032	-1.0991	-2.80509	0.0002	0.000477799	yes
XLOC_015309	XLOC_015309	Sfrp2	chr3:83766320-83774314	Mock-Ft	Day2-Ft	OK	10.3075	4.79118	-1.10524	-5.88398	5e-05	0.000126867	yes
XLOC_003999	XLOC_003999	2210407C18Rik	chr11:58607521-58613492	Mock-Ft	Day2-Ft	OK	2.9053	1.34825	-1.1076	-2.38264	5e-05	0.000126867	yes
XLOC_024045	XLOC_024045	Clec3a	chr8:114418033-114428133	Mock-Ft	Day2-Ft	OK	60.476	28.0509	-1.10832	-6.61441	5e-05	0.000126867	yes
XLOC_003601	XLOC_003601	Adam11	chr11:102761438-102781055	Mock-Ft	Day2-Ft	OK	1.46609	0.678787	-1.11095	-3.58464	5e-05	0.000126867	yes
XLOC_008141	XLOC_008141	Nov	chr15:54745672-54753761	Mock-Ft	Day2-Ft	OK	57.7144	26.6709	-1.11367	-6.40009	5e-05	0.000126867	yes
XLOC_007143	XLOC_007143	Ear1	chr14:44102653-44103531	Mock-Ft	Day2-Ft	OK	9.72499	4.49013	-1.11494	-3.52158	5e-05	0.000126867	yes
XLOC_021277	XLOC_021277	Dact3	chr7:16875316-16887361	Mock-Ft	Day2-Ft	OK	7.32797	3.37879	-1.11691	-5.91137	5e-05	0.000126867	yes
XLOC_025618	XLOC_025618	Epor	chr9:21958724-21963576	Mock-Ft	Day2-Ft	OK	1.49201	0.685758	-1.12149	-2.95563	5e-05	0.000126867	yes
XLOC_023208	XLOC_023208	Stx1b	chr7:127803829-127824531	Mock-Ft	Day2-Ft	OK	3.32851	1.52444	-1.1266	-4.42989	5e-05	0.000126867	yes
XLOC_017211	XLOC_017211	Aqp7	chr4:41033073-41060340	Mock-Ft	Day2-Ft	OK	1.37922	0.630709	-1.12881	-2.89311	5e-05	0.000126867	yes
XLOC_000882	XLOC_000882	Fn1	chr1:71585472-71653269	Mock-Ft	Day2-Ft	OK	381.89	174.613	-1.12899	-4.68321	5e-05	0.000126867	yes
XLOC_021809	XLOC_021809	Pgm2l1	chr7:100227324-100279016	Mock-Ft	Day2-Ft	OK	3.26784	1.49215	-1.13094	-5.07644	5e-05	0.000126867	yes
XLOC_019636	XLOC_019636	Dlx6	chr6:6820545-6871559	Mock-Ft	Day2-Ft	OK	1.64525	0.751212	-1.13102	-2.65299	5e-05	0.000126867	yes
XLOC_025508	XLOC_025508	Fam198a	chr9:121950987-121980374	Mock-Ft	Day2-Ft	OK	1.77756	0.811288	-1.13161	-3.82007	5e-05	0.000126867	yes
XLOC_023951	XLOC_023951	Bean1	chr8:104170512-104219097	Mock-Ft	Day2-Ft	OK	1.3378	0.610008	-1.13296	-3.372	5e-05	0.000126867	yes
XLOC_026919	XLOC_026919	Ndp	chrX:16885521-16911764	Mock-Ft	Day2-Ft	OK	1.0358	0.471685	-1.13485	-2.39667	0.00025	0.000590367	yes
XLOC_008070	XLOC_008070	Adamts12	chr15:11064458-11349232	Mock-Ft	Day2-Ft	OK	1.69096	0.769884	-1.13513	-4.75291	5e-05	0.000126867	yes
XLOC_004354	XLOC_004354	Stac2	chr11:98036623-98053462	Mock-Ft	Day2-Ft	OK	2.88327	1.31256	-1.13532	-4.2332	5e-05	0.000126867	yes
XLOC_022231	XLOC_022231	Gm1078	chr7:4965112-4971896	Mock-Ft	Day2-Ft	OK	2.46811	1.12239	-1.13684	-3.9998	5e-05	0.000126867	yes
XLOC_023913	XLOC_023913	Slc6a2	chr8:92960656-93001667	Mock-Ft	Day2-Ft	OK	2.83306	1.28805	-1.13717	-5.10275	5e-05	0.000126867	yes
XLOC_000469	XLOC_000469	Colgalt2	chr1:152399834-152511187	Mock-Ft	Day2-Ft	OK	4.44105	2.01882	-1.13738	-5.1009	5e-05	0.000126867	yes
XLOC_007351	XLOC_007351	Scara5	chr14:65666402-65764826	Mock-Ft	Day2-Ft	OK	54.2803	24.6274	-1.14016	-6.46302	5e-05	0.000126867	yes
XLOC_015979	XLOC_015979	Sprr1b	chr3:92436808-92438779	Mock-Ft	Day2-Ft	OK	30.9519	14.0404	-1.14044	-6.50099	5e-05	0.000126867	yes
XLOC_016003	XLOC_016003	Lce1m	chr3:93017802-93019094	Mock-Ft	Day2-Ft	OK	359.163	162.466	-1.1445	-7.25938	5e-05	0.000126867	yes
XLOC_026255	XLOC_026255	-	chr9:61423168-61424199	Mock-Ft	Day2-Ft	OK	1.15309	0.521332	-1.14523	-2.38889	0.00145	0.00308225	yes
XLOC_003576	XLOC_003576	Aoc3	chr11:101330605-101339430	Mock-Ft	Day2-Ft	OK	15.4317	6.96887	-1.1469	-5.84483	5e-05	0.000126867	yes
XLOC_003402	XLOC_003402	-	chr11:83677519-83680323	Mock-Ft	Day2-Ft	OK	3.37329	1.52095	-1.14918	-1.90637	0.00255	0.00521899	yes
XLOC_003302	XLOC_003302	Rtn4rl1	chr11:75193992-75267762	Mock-Ft	Day2-Ft	OK	5.46834	2.45938	-1.15281	-5.6051	5e-05	0.000126867	yes
XLOC_002103	XLOC_002103	Ndufa4l2	chr10:127514938-127522444	Mock-Ft	Day2-Ft	OK	84.8203	38.0712	-1.15571	-4.90332	5e-05	0.000126867	yes
XLOC_023467	XLOC_023467	-	chr7:116443565-116444319	Mock-Ft	Day2-Ft	OK	2.3914	1.071	-1.15889	-2.98938	0.0003	0.000701624	yes
XLOC_015834	XLOC_015834	P2ry12	chr3:59006977-59344384	Mock-Ft	Day2-Ft	OK	6.4064	2.8674	-1.15977	-1.84813	0.0039	0.00770662	yes
XLOC_004999	XLOC_004999	-	chr12:69497466-69506770	Mock-Ft	Day2-Ft	OK	1.25754	0.562688	-1.1602	-1.96567	0.00125	0.00268307	yes
XLOC_019364	XLOC_019364	Gpc2	chr5:138273656-138279998	Mock-Ft	Day2-Ft	OK	5.73194	2.56406	-1.16059	-5.12293	5e-05	0.000126867	yes
XLOC_017902	XLOC_017902	-	chr4:18124105-18125355	Mock-Ft	Day2-Ft	OK	1.15045	0.513443	-1.16392	-2.56463	0.00055	0.00124253	yes
XLOC_019182	XLOC_019182	Tmem119	chr5:113793728-113800435	Mock-Ft	Day2-Ft	OK	26.7696	11.9032	-1.16924	-6.49984	5e-05	0.000126867	yes
XLOC_021736	XLOC_021736	Adamtsl3	chr7:82335693-82614739	Mock-Ft	Day2-Ft	OK	2.35662	1.04785	-1.16929	-5.14853	5e-05	0.000126867	yes
XLOC_022809	XLOC_022809	Plin1	chr7:79719997-79733250	Mock-Ft	Day2-Ft	OK	18.4649	8.20061	-1.17098	-6.2595	5e-05	0.000126867	yes
XLOC_022180	XLOC_022180	Tspan32	chr7:143005045-143019485	Mock-Ft	Day2-Ft	OK	3.48793	1.54701	-1.17289	-3.32861	5e-05	0.000126867	yes
XLOC_024143	XLOC_024143	Fcor	chr8:3671184-3672321	Mock-Ft	Day2-Ft	OK	6.45848	2.86448	-1.17292	-4.09209	0.00105	0.00227886	yes
XLOC_006625	XLOC_006625	Slc28a3	chr13:58553307-58610877	Mock-Ft	Day2-Ft	OK	1.17658	0.521423	-1.17407	-3.48936	5e-05	0.000126867	yes
XLOC_008909	XLOC_008909	-	chr15:101823441-101826633	Mock-Ft	Day2-Ft	OK	23.911	10.5732	-1.17726	-3.18697	5e-05	0.000126867	yes
XLOC_010623	XLOC_010623	Fndc1	chr17:7738384-7827281	Mock-Ft	Day2-Ft	OK	94.5218	41.7503	-1.17886	-5.9446	5e-05	0.000126867	yes
XLOC_002431	XLOC_002431	Casp14	chr10:78711963-78718313	Mock-Ft	Day2-Ft	OK	23.1922	10.2415	-1.17921	-6.28429	5e-05	0.000126867	yes
XLOC_023105	XLOC_023105	Lyve1	chr7:110850606-110862953	Mock-Ft	Day2-Ft	OK	42.5936	18.7928	-1.18046	-6.47178	5e-05	0.000126867	yes
XLOC_020241	XLOC_020241	1190002F15Rik	chr6:134928095-134951767	Mock-Ft	Day2-Ft	OK	10.3884	4.57739	-1.18237	-3.46517	5e-05	0.000126867	yes
XLOC_015188	XLOC_015188	Cldn11	chr3:31149919-31164326	Mock-Ft	Day2-Ft	OK	1.06754	0.469799	-1.18418	-2.94489	0.0001	0.000246831	yes
XLOC_026638	XLOC_026638	Stard8	chrX:99003368-99074728	Mock-Ft	Day2-Ft	OK	13.9873	6.14572	-1.18646	-5.80284	5e-05	0.000126867	yes
XLOC_024956	XLOC_024956	Fez1	chr9:36832751-36878924	Mock-Ft	Day2-Ft	OK	13.5796	5.95439	-1.18942	-5.03385	5e-05	0.000126867	yes
XLOC_015637	XLOC_015637	Bdh2	chr3:135281220-135304425	Mock-Ft	Day2-Ft	OK	9.73983	4.26638	-1.19088	-3.62391	5e-05	0.000126867	yes
XLOC_002616	XLOC_002616	Lyz1	chr10:117277330-117292868	Mock-Ft	Day2-Ft	OK	651.423	285.337	-1.19093	-7.33434	5e-05	0.000126867	yes
XLOC_006127	XLOC_006127	Ogn	chr13:49421253-49652900	Mock-Ft	Day2-Ft	OK	50.8463	22.2641	-1.19142	-2.8948	5e-05	0.000126867	yes
XLOC_010938	XLOC_010938	H2-M5	chr17:36983812-36989706	Mock-Ft	Day2-Ft	OK	4.78903	2.09571	-1.19229	-3.58319	5e-05	0.000126867	yes
XLOC_005431	XLOC_005431	Stxbp6	chr12:44852484-45074483	Mock-Ft	Day2-Ft	OK	7.52685	3.28483	-1.19623	-5.87519	5e-05	0.000126867	yes
XLOC_011823	XLOC_011823	Cdo1	chr18:46713204-46728342	Mock-Ft	Day2-Ft	OK	27.6933	12.078	-1.19716	-6.87888	5e-05	0.000126867	yes
XLOC_014660	XLOC_014660	Adam33	chr2:131049791-131063814	Mock-Ft	Day2-Ft	OK	20.3764	8.87753	-1.19867	-6.78059	5e-05	0.000126867	yes
XLOC_003258	XLOC_003258	Fam64a	chr11:72042454-72047370	Mock-Ft	Day2-Ft	OK	5.64621	2.45459	-1.2018	-4.01541	5e-05	0.000126867	yes
XLOC_002755	XLOC_002755	-	chr10:39595864-39597381	Mock-Ft	Day2-Ft	OK	1.28789	0.559629	-1.20247	-2.92147	0.0001	0.000246831	yes
XLOC_024558	XLOC_024558	Smpd3	chr8:106210985-106337988	Mock-Ft	Day2-Ft	OK	7.89424	3.42822	-1.20334	-4.22855	5e-05	0.000126867	yes
XLOC_020710	XLOC_020710	Gm765	chr6:98235709-98342754	Mock-Ft	Day2-Ft	OK	3.85502	1.67077	-1.20622	-4.57795	5e-05	0.000126867	yes
XLOC_000537	XLOC_000537	Ildr2	chr1:166254111-166317029	Mock-Ft	Day2-Ft	OK	2.55208	1.10527	-1.20728	-5.60072	5e-05	0.000126867	yes
XLOC_008344	XLOC_008344	Cntn1	chr15:92051164-92341967	Mock-Ft	Day2-Ft	OK	1.46708	0.635177	-1.20772	-3.61166	5e-05	0.000126867	yes
XLOC_011443	XLOC_011443	Lims2	chr18:31922104-31958621	Mock-Ft	Day2-Ft	OK	25.3062	10.9448	-1.20924	-6.09441	5e-05	0.000126867	yes
XLOC_015885	XLOC_015885	Gucy1a3	chr3:82092426-82145877	Mock-Ft	Day2-Ft	OK	3.01096	1.30143	-1.21012	-4.96781	5e-05	0.000126867	yes
XLOC_003911	XLOC_003911	Adra1b	chr11:43774605-43836389	Mock-Ft	Day2-Ft	OK	1.3992	0.604176	-1.21156	-2.52411	5e-05	0.000126867	yes
XLOC_023744	XLOC_023744	Npy1r	chr8:66697210-66706798	Mock-Ft	Day2-Ft	OK	3.80306	1.64092	-1.21266	-4.60376	5e-05	0.000126867	yes
XLOC_025935	XLOC_025935	Tmod2	chr9:75565621-75611325	Mock-Ft	Day2-Ft	OK	4.80945	2.07397	-1.21348	-6.40069	5e-05	0.000126867	yes
XLOC_004744	XLOC_004744	-	chr11:75530350-75531044	Mock-Ft	Day2-Ft	OK	1.87962	0.808413	-1.21728	-2.69461	0.00095	0.00207451	yes
XLOC_000489	XLOC_000489	Angptl1	chr1:156804050-156949784	Mock-Ft	Day2-Ft	OK	17.5502	7.5478	-1.21736	-3.57513	5e-05	0.000126867	yes
XLOC_000029	XLOC_000029	Pi15	chr1:17601900-17630939	Mock-Ft	Day2-Ft	OK	2.34499	1.00731	-1.21908	-5.37214	5e-05	0.000126867	yes
XLOC_017548	XLOC_017548	Wdr65	chr4:118554563-118620405	Mock-Ft	Day2-Ft	OK	12.0913	5.18319	-1.22205	-5.20979	5e-05	0.000126867	yes
XLOC_003694	XLOC_003694	Gm11744	chr11:116657107-116668389	Mock-Ft	Day2-Ft	OK	2.34253	1.00381	-1.22258	-3.08162	5e-05	0.000126867	yes
XLOC_012275	XLOC_012275	Lipn	chr19:34067357-34086049	Mock-Ft	Day2-Ft	OK	2.69447	1.14716	-1.23194	-3.79143	5e-05	0.000126867	yes
XLOC_003000	XLOC_003000	Adam19	chr11:46055986-46147522	Mock-Ft	Day2-Ft	OK	8.15993	3.46305	-1.23651	-6.1482	5e-05	0.000126867	yes
XLOC_024429	XLOC_024429	Hhip	chr8:79965850-80058008	Mock-Ft	Day2-Ft	OK	1.71663	0.728415	-1.23675	-3.49182	5e-05	0.000126867	yes
XLOC_021802	XLOC_021802	Mir3965	chr7:99633910-99645862	Mock-Ft	Day2-Ft	OK	1.03665	0.439334	-1.23853	-2.11867	0.0005	0.00113608	yes
XLOC_015387	XLOC_015387	S100a4	chr3:90603769-90606045	Mock-Ft	Day2-Ft	OK	1926.54	816.182	-1.23905	-9.69259	5e-05	0.000126867	yes
XLOC_000515	XLOC_000515	Myoc	chr1:162639149-162658219	Mock-Ft	Day2-Ft	OK	572.798	241.954	-1.24329	-6.23712	5e-05	0.000126867	yes
XLOC_022927	XLOC_022927	P2ry6	chr7:100937568-100975474	Mock-Ft	Day2-Ft	OK	10.1768	4.28723	-1.24716	-5.70257	5e-05	0.000126867	yes
XLOC_004126	XLOC_004126	6330403K07Rik	chr11:71031940-71033617	Mock-Ft	Day2-Ft	OK	1.06897	0.450102	-1.2479	-2.89838	0.00015	0.000363532	yes
XLOC_017474	XLOC_017474	Podn	chr4:108014691-108032565	Mock-Ft	Day2-Ft	OK	21.1563	8.89284	-1.25037	-6.89983	5e-05	0.000126867	yes
XLOC_007561	XLOC_007561	Stab1	chr14:31131133-31168641	Mock-Ft	Day2-Ft	OK	34.2553	14.381	-1.25217	-5.91102	5e-05	0.000126867	yes
XLOC_006042	XLOC_006042	Agtr1a	chr13:30336355-30382867	Mock-Ft	Day2-Ft	OK	3.03693	1.27201	-1.2555	-4.18733	5e-05	0.000126867	yes
XLOC_013293	XLOC_013293	Prg2	chr2:84958873-84983635	Mock-Ft	Day2-Ft	OK	8.6066	3.60382	-1.25591	-3.98148	5e-05	0.000126867	yes
XLOC_003512	XLOC_003512	B230217C12Rik	chr11:97840779-97843438	Mock-Ft	Day2-Ft	OK	1.38783	0.580675	-1.25703	-2.37366	0.0001	0.000246831	yes
XLOC_015138	XLOC_015138	Stmn2	chr3:8509496-8561604	Mock-Ft	Day2-Ft	OK	22.2946	9.28532	-1.26367	-5.40548	5e-05	0.000126867	yes
XLOC_007307	XLOC_007307	Il17d	chr14:57524828-57543166	Mock-Ft	Day2-Ft	OK	8.02789	3.30547	-1.28016	-5.9276	5e-05	0.000126867	yes
XLOC_015417	XLOC_015417	Flg2	chr3:93197272-93221376	Mock-Ft	Day2-Ft	OK	25.3259	10.3972	-1.28442	-7.37319	5e-05	0.000126867	yes
XLOC_005383	XLOC_005383	Cys1	chr12:24665837-24681861	Mock-Ft	Day2-Ft	OK	24.507	10.053	-1.28556	-4.53458	5e-05	0.000126867	yes
XLOC_018689	XLOC_018689	Cyp2w1	chr5:139352616-139460534	Mock-Ft	Day2-Ft	OK	3.68639	1.51218	-1.28558	-1.83507	0.00135	0.00288341	yes
XLOC_023183	XLOC_023183	-	chr7:126972499-126975585	Mock-Ft	Day2-Ft	OK	1.90873	0.779558	-1.29189	-2.44055	5e-05	0.000126867	yes
XLOC_013927	XLOC_013927	Mir133a-2	chr2:180370857-180406700	Mock-Ft	Day2-Ft	OK	3.36619	1.36793	-1.29912	-1.91568	5e-05	0.000126867	yes
XLOC_015066	XLOC_015066	-	chr2:128899172-128902366	Mock-Ft	Day2-Ft	OK	1.27514	0.517405	-1.30129	-3.90127	5e-05	0.000126867	yes
XLOC_001920	XLOC_001920	Matk	chr10:81257387-81263531	Mock-Ft	Day2-Ft	OK	2.83916	1.15157	-1.30187	-4.02197	5e-05	0.000126867	yes
XLOC_024495	XLOC_024495	Ces1f	chr8:93256140-93279736	Mock-Ft	Day2-Ft	OK	2.37309	0.959563	-1.30632	-3.71754	5e-05	0.000126867	yes
XLOC_006507	XLOC_006507	Mylk4	chr13:32700826-32783976	Mock-Ft	Day2-Ft	OK	11.8535	4.76348	-1.31523	-6.97138	5e-05	0.000126867	yes
XLOC_006817	XLOC_006817	-	chr13:108496785-108498573	Mock-Ft	Day2-Ft	OK	1.3261	0.531975	-1.31776	-2.59027	0.0007	0.00155855	yes
XLOC_001964	XLOC_001964	Igf1	chr10:87859055-87937047	Mock-Ft	Day2-Ft	OK	16.4755	6.58483	-1.3231	-6.01797	5e-05	0.000126867	yes
XLOC_017020	XLOC_017020	Lrrc38	chr4:143349004-143371028	Mock-Ft	Day2-Ft	OK	4.30284	1.71941	-1.32337	-3.89676	5e-05	0.000126867	yes
XLOC_008943	XLOC_008943	Mucl1	chr15:103751922-103899447	Mock-Ft	Day2-Ft	OK	7.75159	3.08842	-1.32762	-3.99495	5e-05	0.000126867	yes
XLOC_022016	XLOC_022016	Chp2	chr7:122208582-122224579	Mock-Ft	Day2-Ft	OK	9.31516	3.69207	-1.33515	-5.30674	5e-05	0.000126867	yes
XLOC_001034	XLOC_001034	Tmem37	chr1:120067376-120073780	Mock-Ft	Day2-Ft	OK	10.5731	4.1894	-1.33558	-5.11226	5e-05	0.000126867	yes
XLOC_020643	XLOC_020643	Nat8	chr6:85760630-85836650	Mock-Ft	Day2-Ft	OK	2.04322	0.802839	-1.34766	-2.73086	5e-05	0.000126867	yes
XLOC_010651	XLOC_010651	Dact2	chr17:14195229-14204301	Mock-Ft	Day2-Ft	OK	4.51166	1.77004	-1.34988	-5.38919	5e-05	0.000126867	yes
XLOC_008532	XLOC_008532	Rspo2	chr15:43020794-43170873	Mock-Ft	Day2-Ft	OK	2.35222	0.918554	-1.35659	-4.68378	5e-05	0.000126867	yes
XLOC_005118	XLOC_005118	5430427M07Rik	chr12:90998416-91384409	Mock-Ft	Day2-Ft	OK	2.10014	0.817711	-1.36082	-2.33879	0.0001	0.000246831	yes
XLOC_004193	XLOC_004193	Pipox	chr11:77880614-77893872	Mock-Ft	Day2-Ft	OK	2.89565	1.1253	-1.36358	-3.83044	5e-05	0.000126867	yes
XLOC_003235	XLOC_003235	Mgl2	chr11:70130319-70170836	Mock-Ft	Day2-Ft	OK	64.6295	25.0517	-1.36728	-7.74927	5e-05	0.000126867	yes
XLOC_005432	XLOC_005432	Nova1	chr12:46694516-46818775	Mock-Ft	Day2-Ft	OK	6.3254	2.44841	-1.36931	-7.10467	5e-05	0.000126867	yes
XLOC_008859	XLOC_008859	Wnt10b	chr15:98770731-98778782	Mock-Ft	Day2-Ft	OK	9.22312	3.56162	-1.37272	-6.54411	5e-05	0.000126867	yes
XLOC_020936	XLOC_020936	-	chr6:141707565-141727701	Mock-Ft	Day2-Ft	OK	1.52654	0.583614	-1.38718	-3.15192	5e-05	0.000126867	yes
XLOC_024328	XLOC_024328	Hand2	chr8:57304262-57331105	Mock-Ft	Day2-Ft	OK	5.78334	2.20577	-1.39062	-2.76222	5e-05	0.000126867	yes
XLOC_008457	XLOC_008457	C7	chr15:4987751-5063773	Mock-Ft	Day2-Ft	OK	2.00559	0.764669	-1.39112	-3.24575	5e-05	0.000126867	yes
XLOC_008035	XLOC_008035	Sepp1	chr15:3270766-3280508	Mock-Ft	Day2-Ft	OK	392.132	148.286	-1.40295	-7.51363	5e-05	0.000126867	yes
XLOC_001754	XLOC_001754	Spock2	chr10:60106179-60135377	Mock-Ft	Day2-Ft	OK	6.16001	2.3242	-1.4062	-7.07908	5e-05	0.000126867	yes
XLOC_006266	XLOC_006266	Edil3	chr13:88821471-89323225	Mock-Ft	Day2-Ft	OK	1.20638	0.455167	-1.40622	-4.55208	5e-05	0.000126867	yes
XLOC_015248	XLOC_015248	Mab21l1	chr3:55625197-56183701	Mock-Ft	Day2-Ft	OK	1.1032	0.415101	-1.41016	-2.0612	0.00265	0.00538682	yes
XLOC_021976	XLOC_021976	Calcb	chr7:114698540-114723365	Mock-Ft	Day2-Ft	OK	4.49264	1.68316	-1.41639	-4.4027	5e-05	0.000126867	yes
XLOC_006125	XLOC_006125	Aspn	chr13:49421253-49652900	Mock-Ft	Day2-Ft	OK	120.586	45.0549	-1.4203	-5.2642	5e-05	0.000126867	yes
XLOC_021680	XLOC_021680	Pcsk6	chr7:65859264-66050562	Mock-Ft	Day2-Ft	OK	64.1794	23.8887	-1.42578	-7.22278	5e-05	0.000126867	yes
XLOC_025494	XLOC_025494	Myrip	chr9:120304072-120474834	Mock-Ft	Day2-Ft	OK	1.46672	0.545564	-1.42678	-4.7592	5e-05	0.000126867	yes
XLOC_005759	XLOC_005759	-	chr12:8290914-8295489	Mock-Ft	Day2-Ft	OK	1.11086	0.412925	-1.42773	-4.45447	5e-05	0.000126867	yes
XLOC_003723	XLOC_003723	Engase	chr11:118476082-118489206	Mock-Ft	Day2-Ft	OK	18.9952	7.00834	-1.43849	-8.20766	5e-05	0.000126867	yes
XLOC_007327	XLOC_007327	Fam124a	chr14:62555736-62608763	Mock-Ft	Day2-Ft	OK	8.87205	3.26997	-1.43999	-6.91321	5e-05	0.000126867	yes
XLOC_025343	XLOC_025343	Ky	chr9:102506054-102546239	Mock-Ft	Day2-Ft	OK	2.1649	0.79721	-1.44127	-5.303	5e-05	0.000126867	yes
XLOC_015388	XLOC_015388	S100a5	chr3:90608485-90611782	Mock-Ft	Day2-Ft	OK	4.75391	1.74964	-1.44205	-2.36732	0.0002	0.000477799	yes
XLOC_017143	XLOC_017143	Car8	chr4:8141492-8239041	Mock-Ft	Day2-Ft	OK	3.41656	1.25318	-1.44696	-2.95648	5e-05	0.000126867	yes
XLOC_002502	XLOC_002502	Glt8d2	chr10:82629837-82690650	Mock-Ft	Day2-Ft	OK	5.0062	1.82776	-1.45364	-2.28177	0.0002	0.000477799	yes
XLOC_011597	XLOC_011597	Csf1r	chr18:61085614-61131139	Mock-Ft	Day2-Ft	OK	111.468	40.5215	-1.45986	-7.50137	5e-05	0.000126867	yes
XLOC_008095	XLOC_008095	-	chr15:32778904-32796005	Mock-Ft	Day2-Ft	OK	4.91165	1.78251	-1.4623	-3.11633	5e-05	0.000126867	yes
XLOC_005950	XLOC_005950	Sfrp4	chr13:19623174-19632823	Mock-Ft	Day2-Ft	OK	86.1917	31.2673	-1.46289	-8.46267	5e-05	0.000126867	yes
XLOC_018917	XLOC_018917	Stk32b	chr5:37446824-37717153	Mock-Ft	Day2-Ft	OK	3.2087	1.15905	-1.46905	-5.55023	5e-05	0.000126867	yes
XLOC_002567	XLOC_002567	Gm10754	chr10:97644067-97967090	Mock-Ft	Day2-Ft	OK	1.42899	0.508331	-1.49115	-2.07482	0.0009	0.00197191	yes
XLOC_020755	XLOC_020755	Alox5	chr6:116410070-116461178	Mock-Ft	Day2-Ft	OK	17.8039	6.32728	-1.49253	-8.03107	5e-05	0.000126867	yes
XLOC_019677	XLOC_019677	Lep	chr6:29060220-29073876	Mock-Ft	Day2-Ft	OK	3.50326	1.24271	-1.49521	-5.61675	5e-05	0.000126867	yes
XLOC_025316	XLOC_025316	Slc9a9	chr9:94669891-95230452	Mock-Ft	Day2-Ft	OK	12.016	4.23963	-1.50295	-6.42409	5e-05	0.000126867	yes
XLOC_018112	XLOC_018112	Lrrc17	chr5:21483846-21645605	Mock-Ft	Day2-Ft	OK	17.9177	6.30465	-1.5069	-6.83136	5e-05	0.000126867	yes
XLOC_005330	XLOC_005330	Vipr2	chr12:116077725-116146263	Mock-Ft	Day2-Ft	OK	2.24683	0.789724	-1.50847	-5.02057	5e-05	0.000126867	yes
XLOC_025318	XLOC_025318	Pcolce2	chr9:95637627-95695551	Mock-Ft	Day2-Ft	OK	103.409	36.0784	-1.51916	-8.78801	5e-05	0.000126867	yes
XLOC_005339	XLOC_005339	Tmem196	chr12:119945234-120021225	Mock-Ft	Day2-Ft	OK	2.40209	0.835993	-1.52273	-3.32061	5e-05	0.000126867	yes
XLOC_017820	XLOC_017820	Rbp7	chr4:149449685-149461568	Mock-Ft	Day2-Ft	OK	15.647	5.41578	-1.53065	-4.79182	5e-05	0.000126867	yes
XLOC_008397	XLOC_008397	Mettl7a3	chr15:100334928-100340169	Mock-Ft	Day2-Ft	OK	1.29811	0.448136	-1.5344	-3.50557	5e-05	0.000126867	yes
XLOC_023271	XLOC_023271	Sprn	chr7:140137563-140154659	Mock-Ft	Day2-Ft	OK	1.2737	0.438173	-1.53945	-2.23064	0.00055	0.00124253	yes
XLOC_006045	XLOC_006045	Irf4	chr13:30749248-30766975	Mock-Ft	Day2-Ft	OK	4.62159	1.58925	-1.54005	-6.81568	5e-05	0.000126867	yes
XLOC_021582	XLOC_021582	Syt3	chr7:44384125-44400030	Mock-Ft	Day2-Ft	OK	2.26525	0.776967	-1.54375	-4.74992	5e-05	0.000126867	yes
XLOC_003667	XLOC_003667	Rab37	chr11:115091430-115162240	Mock-Ft	Day2-Ft	OK	6.66061	2.27286	-1.55115	-3.41388	5e-05	0.000126867	yes
XLOC_023945	XLOC_023945	Ndrg4	chr8:95700132-95715119	Mock-Ft	Day2-Ft	OK	12.366	4.18019	-1.56473	-7.79638	5e-05	0.000126867	yes
XLOC_004532	XLOC_004532	Abca8b	chr11:109932208-109995816	Mock-Ft	Day2-Ft	OK	8.33399	2.78221	-1.58278	-6.70499	5e-05	0.000126867	yes
XLOC_012640	XLOC_012640	Mamdc2	chr19:23302608-23448380	Mock-Ft	Day2-Ft	OK	6.12745	2.04437	-1.58363	-6.79578	5e-05	0.000126867	yes
XLOC_019164	XLOC_019164	Miat	chr5:112213227-112228948	Mock-Ft	Day2-Ft	OK	3.28309	1.09128	-1.58904	-7.54121	5e-05	0.000126867	yes
XLOC_017491	XLOC_017491	-	chr4:109652343-109657887	Mock-Ft	Day2-Ft	OK	1.55603	0.515576	-1.59361	-2.42999	5e-05	0.000126867	yes
XLOC_000228	XLOC_000228	-	chr1:80225073-80229573	Mock-Ft	Day2-Ft	OK	1.03081	0.338883	-1.60492	-3.27779	5e-05	0.000126867	yes
XLOC_026482	XLOC_026482	Gria3	chrX:41401170-41678601	Mock-Ft	Day2-Ft	OK	2.23209	0.733313	-1.60589	-4.79471	5e-05	0.000126867	yes
XLOC_004176	XLOC_004176	Doc2b	chr11:75768686-75796057	Mock-Ft	Day2-Ft	OK	1.07301	0.351825	-1.60873	-4.47567	5e-05	0.000126867	yes
XLOC_025992	XLOC_025992	Chst2	chr9:95400925-95407270	Mock-Ft	Day2-Ft	OK	4.29084	1.40553	-1.61014	-7.89517	5e-05	0.000126867	yes
XLOC_004533	XLOC_004533	Abca8a	chr11:110025633-110096021	Mock-Ft	Day2-Ft	OK	10.9795	3.58777	-1.61365	-8.5877	5e-05	0.000126867	yes
XLOC_018401	XLOC_018401	Prdm8	chr5:98167455-98187448	Mock-Ft	Day2-Ft	OK	1.37945	0.450394	-1.61483	-4.58875	5e-05	0.000126867	yes
XLOC_000495	XLOC_000495	Sec16b	chr1:157506795-157568424	Mock-Ft	Day2-Ft	OK	11.9321	3.87818	-1.6214	-6.78268	5e-05	0.000126867	yes
XLOC_003933	XLOC_003933	Ltc4s	chr11:50235582-50238590	Mock-Ft	Day2-Ft	OK	28.7653	9.3265	-1.62492	-6.46056	5e-05	0.000126867	yes
XLOC_010458	XLOC_010458	Trem2	chr17:48346400-48352273	Mock-Ft	Day2-Ft	OK	25.6582	8.31376	-1.62585	-5.46718	5e-05	0.000126867	yes
XLOC_023864	XLOC_023864	Palm3	chr8:84021473-84042575	Mock-Ft	Day2-Ft	OK	1.05077	0.339192	-1.63128	-2.66407	0.0005	0.00113608	yes
XLOC_010284	XLOC_010284	Btnl2	chr17:34354683-34370304	Mock-Ft	Day2-Ft	OK	1.00729	0.324907	-1.63238	-3.05117	5e-05	0.000126867	yes
XLOC_004650	XLOC_004650	Cbr2	chr11:120729484-120732021	Mock-Ft	Day2-Ft	OK	141.518	45.5948	-1.63404	-11.434	5e-05	0.000126867	yes
XLOC_015973	XLOC_015973	-	chr3:90878601-90889069	Mock-Ft	Day2-Ft	OK	36.594	11.6755	-1.64812	-8.96342	5e-05	0.000126867	yes
XLOC_012128	XLOC_012128	Lrrn4cl	chr19:8850668-8855501	Mock-Ft	Day2-Ft	OK	25.8111	8.23183	-1.64871	-8.59291	5e-05	0.000126867	yes
XLOC_019858	XLOC_019858	2410066E13Rik	chr6:54681693-54704109	Mock-Ft	Day2-Ft	OK	10.7365	3.35228	-1.67931	-8.76788	5e-05	0.000126867	yes
XLOC_004872	XLOC_004872	Osr1	chr12:9565235-9581500	Mock-Ft	Day2-Ft	OK	7.65511	2.38747	-1.68094	-6.79891	5e-05	0.000126867	yes
XLOC_001200	XLOC_001200	Fmo2	chr1:162874146-162898763	Mock-Ft	Day2-Ft	OK	10.9487	3.39875	-1.68768	-8.37699	5e-05	0.000126867	yes
XLOC_025872	XLOC_025872	Coro2b	chr9:62419089-62537044	Mock-Ft	Day2-Ft	OK	7.92415	2.44389	-1.69708	-8.18794	5e-05	0.000126867	yes
XLOC_015400	XLOC_015400	Sprr2d	chr3:92339139-92340873	Mock-Ft	Day2-Ft	OK	5.21822	1.60521	-1.7008	-5.21369	5e-05	0.000126867	yes
XLOC_019169	XLOC_019169	Asphd2	chr5:112384376-112395156	Mock-Ft	Day2-Ft	OK	1.88218	0.576895	-1.70602	-3.866	5e-05	0.000126867	yes
XLOC_016763	XLOC_016763	Skint7	chr4:111972926-111988284	Mock-Ft	Day2-Ft	OK	3.57035	1.0856	-1.71757	-5.51831	5e-05	0.000126867	yes
XLOC_013092	XLOC_013092	-	chr2:31411243-31461417	Mock-Ft	Day2-Ft	OK	10.5232	3.19267	-1.72073	-8.63474	5e-05	0.000126867	yes
XLOC_012731	XLOC_012731	Pyroxd2	chr19:42725856-42752786	Mock-Ft	Day2-Ft	OK	3.59408	1.08912	-1.72246	-6.53783	5e-05	0.000126867	yes
XLOC_003092	XLOC_003092	Hand1	chr11:57828364-57842076	Mock-Ft	Day2-Ft	OK	1.78941	0.542064	-1.72295	-2.3686	0.0005	0.00113608	yes
XLOC_014113	XLOC_014113	Dnm1	chr2:32308436-32353304	Mock-Ft	Day2-Ft	OK	56.9405	17.2132	-1.72594	-9.74444	5e-05	0.000126867	yes
XLOC_010459	XLOC_010459	Treml1	chr17:48359915-48367170	Mock-Ft	Day2-Ft	OK	1.20956	0.361539	-1.74225	-2.80463	5e-05	0.000126867	yes
XLOC_015882	XLOC_015882	-	chr3:81917885-81924460	Mock-Ft	Day2-Ft	OK	2.95247	0.87657	-1.75198	-2.3444	0.0007	0.00155855	yes
XLOC_015404	XLOC_015404	Sprr2h	chr3:92385684-92387319	Mock-Ft	Day2-Ft	OK	5.02691	1.49132	-1.75308	-5.29929	5e-05	0.000126867	yes
XLOC_025799	XLOC_025799	Gm684	chr9:51267438-51284510	Mock-Ft	Day2-Ft	OK	1.31666	0.387572	-1.76435	-2.88244	0.0001	0.000246831	yes
XLOC_011478	XLOC_011478	Slc4a9	chr18:36528151-36544608	Mock-Ft	Day2-Ft	OK	2.51755	0.738208	-1.76992	-4.6513	5e-05	0.000126867	yes
XLOC_018364	XLOC_018364	Pf4	chr5:90772434-90773383	Mock-Ft	Day2-Ft	OK	225.14	65.3672	-1.78419	-14.1259	5e-05	0.000126867	yes
XLOC_022891	XLOC_022891	Thrsp	chr7:97412930-97417675	Mock-Ft	Day2-Ft	OK	20.6093	5.94002	-1.79476	-7.34135	5e-05	0.000126867	yes
XLOC_008147	XLOC_008147	-	chr15:56758399-56779304	Mock-Ft	Day2-Ft	OK	3.7759	1.08226	-1.80278	-4.99807	5e-05	0.000126867	yes
XLOC_021278	XLOC_021278	Gng8	chr7:16891772-16895464	Mock-Ft	Day2-Ft	OK	5.03926	1.42225	-1.82504	-5.49215	5e-05	0.000126867	yes
XLOC_000108	XLOC_000108	Tmeff2	chr1:50927522-51187270	Mock-Ft	Day2-Ft	OK	2.93259	0.819006	-1.84023	-6.36222	5e-05	0.000126867	yes
XLOC_019156	XLOC_019156	P2rx2	chr5:110339811-110343035	Mock-Ft	Day2-Ft	OK	5.0116	1.38529	-1.85509	-6.33219	5e-05	0.000126867	yes
XLOC_021158	XLOC_021158	-	chr6:141768515-141769628	Mock-Ft	Day2-Ft	OK	1.30638	0.359293	-1.86234	-3.4745	0.00025	0.000590367	yes
XLOC_002439	XLOC_002439	Odf3l2	chr10:79617937-79645809	Mock-Ft	Day2-Ft	OK	9.19305	2.512	-1.87171	-5.46246	5e-05	0.000126867	yes
XLOC_007892	XLOC_007892	Ednrb	chr14:103814614-103844439	Mock-Ft	Day2-Ft	OK	7.24754	1.97892	-1.87278	-8.147	5e-05	0.000126867	yes
XLOC_006524	XLOC_006524	F13a1	chr13:36867175-37050244	Mock-Ft	Day2-Ft	OK	88.7105	24.1012	-1.88	-10.5107	5e-05	0.000126867	yes
XLOC_011574	XLOC_011574	Megf10	chr18:57133089-57297467	Mock-Ft	Day2-Ft	OK	1.89283	0.502969	-1.91201	-7.56761	5e-05	0.000126867	yes
XLOC_026144	XLOC_026144	Cx3cr1	chr9:120048692-120068282	Mock-Ft	Day2-Ft	OK	2.48764	0.654728	-1.92581	-6.77628	5e-05	0.000126867	yes
XLOC_007357	XLOC_007357	Stmn4	chr14:66344373-66361680	Mock-Ft	Day2-Ft	OK	1.17786	0.30959	-1.92773	-2.84048	0.0001	0.000246831	yes
XLOC_022141	XLOC_022141	Cyp2e1	chr7:140763831-140774977	Mock-Ft	Day2-Ft	OK	24.4153	6.33574	-1.9462	-10.2344	5e-05	0.000126867	yes
XLOC_007121	XLOC_007121	Gdf10	chr14:33923586-33935282	Mock-Ft	Day2-Ft	OK	40.1184	10.3412	-1.95585	-11.9119	5e-05	0.000126867	yes
XLOC_014041	XLOC_014041	Fcna	chr2:25624665-25628031	Mock-Ft	Day2-Ft	OK	9.39175	2.41817	-1.95748	-6.92498	5e-05	0.000126867	yes
XLOC_005636	XLOC_005636	Gsc	chr12:104471208-104473236	Mock-Ft	Day2-Ft	OK	1.41107	0.361739	-1.96377	-3.92598	5e-05	0.000126867	yes
XLOC_009123	XLOC_009123	Tnfrsf17	chr16:11313808-11320068	Mock-Ft	Day2-Ft	OK	1.80383	0.459425	-1.97316	-3.64006	0.0002	0.000477799	yes
XLOC_025267	XLOC_025267	Gsta1	chr9:78230668-78242683	Mock-Ft	Day2-Ft	OK	1.17296	0.297555	-1.97892	-3.17624	0.0028	0.00566806	yes
XLOC_002273	XLOC_002273	-	chr10:38116066-38122239	Mock-Ft	Day2-Ft	OK	3.69013	0.934772	-1.98098	-4.74466	5e-05	0.000126867	yes
XLOC_000856	XLOC_000856	Gpr1	chr1:63181315-63214375	Mock-Ft	Day2-Ft	OK	7.07975	1.79305	-1.98128	-7.02292	5e-05	0.000126867	yes
XLOC_022631	XLOC_022631	Cd33	chr7:43524202-43533272	Mock-Ft	Day2-Ft	OK	6.05457	1.51841	-1.99546	-9.00091	5e-05	0.000126867	yes
XLOC_011848	XLOC_011848	Slc6a7	chr18:60995379-61014199	Mock-Ft	Day2-Ft	OK	3.19	0.799428	-1.99652	-5.80917	5e-05	0.000126867	yes
XLOC_024151	XLOC_024151	Cd209c	chr8:3937508-3954677	Mock-Ft	Day2-Ft	OK	4.82759	1.19635	-2.01266	-5.4474	5e-05	0.000126867	yes
XLOC_021657	XLOC_021657	Siglech	chr7:55767670-55779451	Mock-Ft	Day2-Ft	OK	1.62102	0.399021	-2.02237	-4.72982	5e-05	0.000126867	yes
XLOC_005274	XLOC_005274	A530016L24Rik	chr12:112489408-112499978	Mock-Ft	Day2-Ft	OK	2.24214	0.545167	-2.0401	-5.61974	5e-05	0.000126867	yes
XLOC_013765	XLOC_013765	Nnat	chr2:157556361-157566361	Mock-Ft	Day2-Ft	OK	29.5122	7.07622	-2.06026	-5.12937	5e-05	0.000126867	yes
XLOC_012964	XLOC_012964	Mrc1	chr2:14229362-14332094	Mock-Ft	Day2-Ft	OK	45.3892	10.7535	-2.07754	-9.9137	5e-05	0.000126867	yes
XLOC_020342	XLOC_020342	Wnt2	chr6:17988939-18030590	Mock-Ft	Day2-Ft	OK	3.54015	0.835063	-2.08386	-6.2117	5e-05	0.000126867	yes
XLOC_024146	XLOC_024146	Cd209a	chr8:3743360-3748984	Mock-Ft	Day2-Ft	OK	7.36951	1.72664	-2.0936	-6.83109	5e-05	0.000126867	yes
XLOC_008901	XLOC_008901	Krt6b	chr15:101676022-101680289	Mock-Ft	Day2-Ft	OK	19.5736	4.55156	-2.10447	-9.74131	5e-05	0.000126867	yes
XLOC_022777	XLOC_022777	Aldh1a3	chr7:66390892-66427477	Mock-Ft	Day2-Ft	OK	10.1756	2.33941	-2.1209	-10.1408	5e-05	0.000126867	yes
XLOC_008129	XLOC_008129	Pkhd1l1	chr15:44457552-44601349	Mock-Ft	Day2-Ft	OK	1.7042	0.386075	-2.14215	-3.45665	5e-05	0.000126867	yes
XLOC_024150	XLOC_024150	Cd209b	chr8:3916182-3926852	Mock-Ft	Day2-Ft	OK	6.29385	1.40918	-2.15908	-6.68635	5e-05	0.000126867	yes
XLOC_025849	XLOC_025849	Islr2	chr9:58196296-58208808	Mock-Ft	Day2-Ft	OK	3.62726	0.786445	-2.20546	-8.55627	5e-05	0.000126867	yes
XLOC_012651	XLOC_012651	2610016A17Rik	chr19:25671113-25672239	Mock-Ft	Day2-Ft	OK	1.93207	0.408367	-2.24221	-2.37264	0.0029	0.00585497	yes
XLOC_020305	XLOC_020305	Hepacam2	chr6:3457088-3494532	Mock-Ft	Day2-Ft	OK	1.61133	0.332134	-2.27842	-4.46658	5e-05	0.000126867	yes
XLOC_024149	XLOC_024149	Cd209d	chr8:3871823-3878622	Mock-Ft	Day2-Ft	OK	28.4452	5.73366	-2.31066	-9.05896	5e-05	0.000126867	yes
XLOC_004535	XLOC_004535	Abca6	chr11:110173835-110251776	Mock-Ft	Day2-Ft	OK	2.97028	0.592695	-2.32524	-6.06575	5e-05	0.000126867	yes
XLOC_019320	XLOC_019320	Ccl24	chr5:135553787-135573093	Mock-Ft	Day2-Ft	OK	15.2324	2.83519	-2.42563	-7.13799	5e-05	0.000126867	yes
XLOC_004534	XLOC_004534	Abca9	chr11:110100025-110168224	Mock-Ft	Day2-Ft	OK	19.0176	3.52888	-2.43005	-10.7516	5e-05	0.000126867	yes
XLOC_005681	XLOC_005681	Tmem179	chr12:112500041-112511160	Mock-Ft	Day2-Ft	OK	1.66944	0.298716	-2.48251	-6.64919	5e-05	0.000126867	yes
XLOC_015909	XLOC_015909	Fcrls	chr3:87250964-87263720	Mock-Ft	Day2-Ft	OK	3.46573	0.617702	-2.48818	-6.60636	5e-05	0.000126867	yes
XLOC_009332	XLOC_009332	Retnla	chr16:48842551-48844461	Mock-Ft	Day2-Ft	OK	145.839	25.8781	-2.49457	-16.2717	5e-05	0.000126867	yes
XLOC_020167	XLOC_020167	Cd163	chr6:124304577-124330581	Mock-Ft	Day2-Ft	OK	20.5713	3.3501	-2.61835	-13.0181	5e-05	0.000126867	yes
XLOC_026404	XLOC_026404	Gpr34	chrX:13517081-13851191	Mock-Ft	Day2-Ft	OK	12.8196	1.96534	-2.7055	-4.77127	5e-05	0.000126867	yes
XLOC_013881	XLOC_013881	Pck1	chr2:173153072-173159253	Mock-Ft	Day2-Ft	OK	7.70206	1.1493	-2.74449	-10.7385	5e-05	0.000126867	yes
XLOC_021529	XLOC_021529	Vstm2b	chr7:40899277-40929968	Mock-Ft	Day2-Ft	OK	2.40846	0.358449	-2.74827	-4.006	5e-05	0.000126867	yes
XLOC_020659	XLOC_020659	Gkn3	chr6:87383272-87388935	Mock-Ft	Day2-Ft	OK	5.65505	0.82839	-2.77116	-4.92997	5e-05	0.000126867	yes
XLOC_020499	XLOC_020499	Inmt	chr6:55170624-55175021	Mock-Ft	Day2-Ft	OK	51.5249	7.30821	-2.81768	-13.0157	5e-05	0.000126867	yes
XLOC_027175	XLOC_027175	Vsig4	chrX:96247202-96293489	Mock-Ft	Day2-Ft	OK	17.7992	2.37253	-2.90732	-10.8009	5e-05	0.000126867	yes
XLOC_023339	XLOC_023339	Mrgprg	chr7:143763709-143766993	Mock-Ft	Day2-Ft	OK	2.73854	0.320806	-3.09363	-5.61484	5e-05	0.000126867	yes
XLOC_024152	XLOC_024152	Cd209f	chr8:4102581-4137707	Mock-Ft	Day2-Ft	OK	17.7141	1.85506	-3.25537	-10.6204	5e-05	0.000126867	yes
XLOC_017083	XLOC_017083	-	chr4:152072314-152152390	Mock-Ft	Day2-Ft	OK	2.93089	0.303612	-3.27104	-3.27307	5e-05	0.000126867	yes
XLOC_023524	XLOC_023524	Cd209g	chr8:4102581-4137707	Mock-Ft	Day2-Ft	OK	7.97048	0.570065	-3.80547	-6.1879	5e-05	0.000126867	yes
XLOC_002757	XLOC_002757	-	chr10:41516697-41517091	Mock-Ft	Day2-Ft	OK	1.03138	0	-21	#NAME?	5e-05	0.000126867	yes

## Sheet: d7 F FC2q0.01
test_id	gene_id	gene	locus	sample_1	sample_2	status	value_1	value_2	log2(fold_change)	test_stat	p_value	q_value	significant
XLOC_000295	XLOC_000295	-	chr1:90857963-90862925	Mock-Ft	Day7-Ft	OK	0	0.760452	21	#NAME?	5e-05	0.000126867	yes
XLOC_007440	XLOC_007440	-	chr14:104472664-104473601	Mock-Ft	Day7-Ft	OK	0	1.04397	21	#NAME?	5e-05	0.000126867	yes
XLOC_019748	XLOC_019748	-	chr6:41113384-41114072	Mock-Ft	Day7-Ft	OK	0	0.706528	21	#NAME?	5e-05	0.000126867	yes
XLOC_019757	XLOC_019757	-	chr6:41187514-41188982	Mock-Ft	Day7-Ft	OK	0	1.08041	21	#NAME?	5e-05	0.000126867	yes
XLOC_020745	XLOC_020745	-	chr6:115306268-115317059	Mock-Ft	Day7-Ft	OK	0	1.04535	21	#NAME?	5e-05	0.000126867	yes
XLOC_023052	XLOC_023052	-	chr7:106809956-106810914	Mock-Ft	Day7-Ft	OK	0	0.902503	21	#NAME?	5e-05	0.000126867	yes
XLOC_024210	XLOC_024210	Gm15056	chr8:20900599-20902573	Mock-Ft	Day7-Ft	OK	0	11.5837	21	#NAME?	5e-05	0.000126867	yes
XLOC_007743	XLOC_007743	Gzmb	chr14:56258857-56262307	Mock-Ft	Day7-Ft	OK	0.163871	102.165	9.28412	11.4097	5e-05	0.000126867	yes
XLOC_011842	XLOC_011842	Gm4841	chr18:60211962-60444498	Mock-Ft	Day7-Ft	OK	0.443235	143.131	8.33505	12.9954	5e-05	0.000126867	yes
XLOC_019062	XLOC_019062	Cxcl9	chr5:92321330-92328133	Mock-Ft	Day7-Ft	OK	0.563003	181.529	8.33284	25.1811	5e-05	0.000126867	yes
XLOC_015665	XLOC_015665	Gbp1	chr3:142594750-142619371	Mock-Ft	Day7-Ft	OK	0.0820785	24.9606	8.24843	5.95159	5e-05	0.000126867	yes
XLOC_000552	XLOC_000552	Fcgr4	chr1:171018925-171029761	Mock-Ft	Day7-Ft	OK	0.800569	174.742	7.76998	23.793	5e-05	0.000126867	yes
XLOC_004556	XLOC_004556	Cd300e	chr11:115051916-115066689	Mock-Ft	Day7-Ft	OK	0.0708487	14.61	7.688	5.92671	5e-05	0.000126867	yes
XLOC_019063	XLOC_019063	Cxcl10	chr5:92331799-92414627	Mock-Ft	Day7-Ft	OK	1.69475	313.526	7.53137	8.45261	5e-05	0.000126867	yes
XLOC_003926	XLOC_003926	Gm12185	chr11:48887421-48927233	Mock-Ft	Day7-Ft	OK	0.0754193	13.8549	7.52125	9.56019	5e-05	0.000126867	yes
XLOC_003096	XLOC_003096	Gm12250	chr11:58183797-58192393	Mock-Ft	Day7-Ft	OK	0.331095	42.7158	7.01138	20.5126	5e-05	0.000126867	yes
XLOC_006830	XLOC_006830	Gzma	chr13:113093822-113100981	Mock-Ft	Day7-Ft	OK	0.61241	76.4077	6.96308	12.1545	5e-05	0.000126867	yes
XLOC_011587	XLOC_011587	Iigp1	chr18:60211962-60444498	Mock-Ft	Day7-Ft	OK	0.542318	59.3761	6.7746	10.0465	5e-05	0.000126867	yes
XLOC_007434	XLOC_007434	Irg1	chr14:103047011-103056573	Mock-Ft	Day7-Ft	OK	0.35989	33.9225	6.55854	15.6092	5e-05	0.000126867	yes
XLOC_003928	XLOC_003928	Tgtp1	chr11:48946053-49135387	Mock-Ft	Day7-Ft	OK	1.61976	142.555	6.4596	16.3906	5e-05	0.000126867	yes
XLOC_003015	XLOC_003015	Gm5431	chr11:48887421-48927233	Mock-Ft	Day7-Ft	OK	0.0179416	1.49981	6.38533	5.30842	0.0008	0.00176621	yes
XLOC_001271	XLOC_001271	Slamf8	chr1:172581376-172590745	Mock-Ft	Day7-Ft	OK	0.366134	29.9473	6.35391	13.4909	5e-05	0.000126867	yes
XLOC_012088	XLOC_012088	Batf2	chr19:6164421-6172475	Mock-Ft	Day7-Ft	OK	0.406263	31.637	6.28306	12.8977	5e-05	0.000126867	yes
XLOC_020884	XLOC_020884	Klra2	chr6:131213036-131247372	Mock-Ft	Day7-Ft	OK	0.353473	25.7357	6.18603	10.1043	5e-05	0.000126867	yes
XLOC_011586	XLOC_011586	Iigp1	chr18:60211962-60444498	Mock-Ft	Day7-Ft	OK	3.42155	247.787	6.17831	20.6487	5e-05	0.000126867	yes
XLOC_012157	XLOC_012157	Ms4a4c	chr19:11404754-11427246	Mock-Ft	Day7-Ft	OK	1.67258	112.111	6.06671	22.0137	5e-05	0.000126867	yes
XLOC_009673	XLOC_009673	Tigit	chr16:43648195-43664982	Mock-Ft	Day7-Ft	OK	0.0936837	5.66955	5.91929	3.32503	5e-05	0.000126867	yes
XLOC_002269	XLOC_002269	Fam26f	chr10:34126066-34138829	Mock-Ft	Day7-Ft	OK	1.10409	65.8323	5.89786	12.3854	5e-05	0.000126867	yes
XLOC_014897	XLOC_014897	Zbp1	chr2:173206611-173218948	Mock-Ft	Day7-Ft	OK	4.31251	254.285	5.88177	17.4327	5e-05	0.000126867	yes
XLOC_001281	XLOC_001281	Pydc4	chr1:173414374-173649317	Mock-Ft	Day7-Ft	OK	0.316231	18.522	5.87212	11.5415	5e-05	0.000126867	yes
XLOC_024136	XLOC_024136	-	chr8:128159257-128335964	Mock-Ft	Day7-Ft	OK	0.0794645	4.55439	5.8408	1.67174	5e-05	0.000126867	yes
XLOC_015666	XLOC_015666	Gbp2	chr3:142620662-142638008	Mock-Ft	Day7-Ft	OK	9.00976	482.328	5.74238	29.8659	5e-05	0.000126867	yes
XLOC_015738	XLOC_015738	Gm5150	chr3:15946881-16006394	Mock-Ft	Day7-Ft	OK	0.272829	14.5895	5.74078	6.41951	5e-05	0.000126867	yes
XLOC_019112	XLOC_019112	Gbp8	chr5:105014063-105053561	Mock-Ft	Day7-Ft	OK	0.689529	36.1664	5.71289	17.5192	5e-05	0.000126867	yes
XLOC_012684	XLOC_012684	Gm14446	chr19:34583327-34650009	Mock-Ft	Day7-Ft	OK	0.28846	14.6136	5.66279	5.8558	5e-05	0.000126867	yes
XLOC_015324	XLOC_015324	Fcrl5	chr3:87435781-87513307	Mock-Ft	Day7-Ft	OK	0.0331535	1.67451	5.65844	2.80647	5e-05	0.000126867	yes
XLOC_019933	XLOC_019933	Cd8b1	chr6:71322779-71337451	Mock-Ft	Day7-Ft	OK	0.161255	8.14035	5.65767	6.05726	5e-05	0.000126867	yes
XLOC_009486	XLOC_009486	Prm1	chr16:10796331-10818927	Mock-Ft	Day7-Ft	OK	0.0244805	1.22662	5.64691	0.774172	0.0001	0.000246831	yes
XLOC_023789	XLOC_023789	Il12rb1	chr8:70807260-70823540	Mock-Ft	Day7-Ft	OK	0.16215	7.89031	5.60468	12.2418	5e-05	0.000126867	yes
XLOC_003389	XLOC_003389	Slfn1	chr11:83116288-83122659	Mock-Ft	Day7-Ft	OK	1.21669	57.8587	5.5715	19.0888	5e-05	0.000126867	yes
XLOC_010362	XLOC_010362	Ubd	chr17:37193891-37196101	Mock-Ft	Day7-Ft	OK	0.495271	23.1933	5.54935	9.84877	5e-05	0.000126867	yes
XLOC_008626	XLOC_008626	Ly6c2	chr15:75107144-75352116	Mock-Ft	Day7-Ft	OK	10.2162	465.144	5.50875	28.8519	5e-05	0.000126867	yes
XLOC_003097	XLOC_003097	Igtp	chr11:58199357-58207592	Mock-Ft	Day7-Ft	OK	7.95456	361.793	5.50724	25.0159	5e-05	0.000126867	yes
XLOC_016273	XLOC_016273	Ifi44	chr3:151730920-151750142	Mock-Ft	Day7-Ft	OK	0.512809	22.9769	5.48562	14.0033	5e-05	0.000126867	yes
XLOC_017877	XLOC_017877	Isg15	chr4:156199423-156235108	Mock-Ft	Day7-Ft	OK	5.3413	238.298	5.47943	4.65992	5e-05	0.000126867	yes
XLOC_015662	XLOC_015662	Gbp5	chr3:142496706-142522400	Mock-Ft	Day7-Ft	OK	1.59743	70.9547	5.47307	18.8457	5e-05	0.000126867	yes
XLOC_020883	XLOC_020883	Klra3	chr6:129972081-130386874	Mock-Ft	Day7-Ft	OK	0.0783136	3.34761	5.41773	2.15809	0.00015	0.000363532	yes
XLOC_004242	XLOC_004242	Ccl5	chr11:83525778-83530518	Mock-Ft	Day7-Ft	OK	5.12279	211.614	5.36836	26.7924	5e-05	0.000126867	yes
XLOC_012158	XLOC_012158	Ms4a4b	chr19:11443557-11463548	Mock-Ft	Day7-Ft	OK	1.15301	45.3466	5.29752	18.0656	5e-05	0.000126867	yes
XLOC_011585	XLOC_011585	Gm4951	chr18:60211962-60444498	Mock-Ft	Day7-Ft	OK	0.449947	17.6586	5.29447	5.61928	5e-05	0.000126867	yes
XLOC_023298	XLOC_023298	Irf7	chr7:141263182-141266424	Mock-Ft	Day7-Ft	OK	8.43029	327.235	5.2786	26.9252	5e-05	0.000126867	yes
XLOC_003355	XLOC_003355	Nos2	chr11:78920836-78960229	Mock-Ft	Day7-Ft	OK	0.220426	8.33713	5.24119	12.0723	5e-05	0.000126867	yes
XLOC_003401	XLOC_003401	Ccl4	chr11:83662583-83664683	Mock-Ft	Day7-Ft	OK	0.987072	36.929	5.22545	14.8491	5e-05	0.000126867	yes
XLOC_018498	XLOC_018498	Oasl1	chr5:114923136-114937915	Mock-Ft	Day7-Ft	OK	0.882567	32.7599	5.21408	15.2979	5e-05	0.000126867	yes
XLOC_003016	XLOC_003016	Ifi47	chr11:48946053-49135387	Mock-Ft	Day7-Ft	OK	4.55849	166.461	5.19048	20.423	5e-05	0.000126867	yes
XLOC_010471	XLOC_010471	-	chr17:52149162-52163693	Mock-Ft	Day7-Ft	OK	0.0721745	2.59311	5.16705	3.07816	0.0038	0.00752438	yes
XLOC_008623	XLOC_008623	Ly6i	chr15:74979535-74983644	Mock-Ft	Day7-Ft	OK	0.433921	15.3583	5.14544	8.48859	5e-05	0.000126867	yes
XLOC_009443	XLOC_009443	Mx1	chr16:97445966-97463151	Mock-Ft	Day7-Ft	OK	0.031446	1.10474	5.13468	6.05403	5e-05	0.000126867	yes
XLOC_019092	XLOC_019092	Plac8	chr5:100553732-100573238	Mock-Ft	Day7-Ft	OK	13.7666	481.878	5.12942	26.345	5e-05	0.000126867	yes
XLOC_000941	XLOC_000941	A530032D15Rik	chr1:84957828-85283087	Mock-Ft	Day7-Ft	OK	0.0706967	2.44363	5.11124	4.34078	0.0014	0.00298327	yes
XLOC_025530	XLOC_025530	Ccr5	chr9:124121542-124127183	Mock-Ft	Day7-Ft	OK	2.55929	86.0159	5.07079	24.9823	5e-05	0.000126867	yes
XLOC_004557	XLOC_004557	Cd300lf	chr11:115091430-115162240	Mock-Ft	Day7-Ft	OK	1.02271	34.0595	5.05759	11.7362	5e-05	0.000126867	yes
XLOC_019114	XLOC_019114	Gbp10	chr5:105076463-105346490	Mock-Ft	Day7-Ft	OK	0.764003	20.3339	5.05005	5.39612	5e-05	0.000126867	yes
XLOC_025531	XLOC_025531	-	chr9:124127267-124134419	Mock-Ft	Day7-Ft	OK	0.186823	5.94569	4.9921	10.2683	5e-05	0.000126867	yes
XLOC_023036	XLOC_023036	Gvin1	chr7:105895118-105953970	Mock-Ft	Day7-Ft	OK	0.0170276	0.538176	4.98213	4.45093	5e-05	0.000126867	yes
XLOC_010325	XLOC_010325	H2-Q6	chr17:35424876-35428361	Mock-Ft	Day7-Ft	OK	3.21017	99.6875	4.95669	23.0826	5e-05	0.000126867	yes
XLOC_010326	XLOC_010326	H2-Q7	chr17:35439154-35443773	Mock-Ft	Day7-Ft	OK	8.96021	271.807	4.9229	24.5919	5e-05	0.000126867	yes
XLOC_000385	XLOC_000385	Il10	chr1:131019844-131024970	Mock-Ft	Day7-Ft	OK	0.153313	4.61335	4.91127	6.68466	5e-05	0.000126867	yes
XLOC_006776	XLOC_006776	Tmem171	chr13:98686234-98694831	Mock-Ft	Day7-Ft	OK	0.301303	8.99618	4.90002	6.19897	5e-05	0.000126867	yes
XLOC_009851	XLOC_009851	Mx1	chr16:97445966-97463151	Mock-Ft	Day7-Ft	OK	1.31608	39.2433	4.89812	18.57	5e-05	0.000126867	yes
XLOC_015664	XLOC_015664	Gbp3	chr3:142559865-142573216	Mock-Ft	Day7-Ft	OK	6.13421	179.397	4.87014	19.7828	5e-05	0.000126867	yes
XLOC_015329	XLOC_015329	Insrr	chr3:87796950-87816104	Mock-Ft	Day7-Ft	OK	0.0263185	0.765776	4.86277	2.76019	5e-05	0.000126867	yes
XLOC_020790	XLOC_020790	Gdf3	chr6:122605402-122610071	Mock-Ft	Day7-Ft	OK	0.23496	6.81334	4.85787	9.86332	5e-05	0.000126867	yes
XLOC_009698	XLOC_009698	-	chr16:49925564-49969924	Mock-Ft	Day7-Ft	OK	0.0273063	0.788339	4.85151	2.08836	5e-05	0.000126867	yes
XLOC_018541	XLOC_018541	Oas1g	chr5:120861421-120907541	Mock-Ft	Day7-Ft	OK	0.236193	6.81262	4.85017	8.9579	5e-05	0.000126867	yes
XLOC_019113	XLOC_019113	Gbp6	chr5:105076463-105346490	Mock-Ft	Day7-Ft	OK	7.68673	178.157	4.84786	21.2092	5e-05	0.000126867	yes
XLOC_000998	XLOC_000998	Pdcd1	chr1:94038304-94052553	Mock-Ft	Day7-Ft	OK	0.0824889	2.32643	4.81778	5.28029	0.0001	0.000246831	yes
XLOC_000589	XLOC_000589	Pydc3	chr1:173673657-173698392	Mock-Ft	Day7-Ft	OK	0.452274	12.7157	4.81327	13.9971	5e-05	0.000126867	yes
XLOC_012576	XLOC_012576	AW112010	chr19:11047608-11055832	Mock-Ft	Day7-Ft	OK	9.94362	277.096	4.80047	20.6289	5e-05	0.000126867	yes
XLOC_016049	XLOC_016049	Fcgr1	chr3:96282908-96293969	Mock-Ft	Day7-Ft	OK	3.22159	89.0163	4.78823	24.0638	5e-05	0.000126867	yes
XLOC_015737	XLOC_015737	Sirpb1a	chr3:15295080-15848487	Mock-Ft	Day7-Ft	OK	2.23448	61.1238	4.77372	17.2197	5e-05	0.000126867	yes
XLOC_003377	XLOC_003377	Ccl12	chr11:82101844-82103399	Mock-Ft	Day7-Ft	OK	3.50686	95.0337	4.76019	20.6007	5e-05	0.000126867	yes
XLOC_003924	XLOC_003924	Irgm1	chr11:48865248-48881013	Mock-Ft	Day7-Ft	OK	8.29	223.276	4.75131	25.5666	5e-05	0.000126867	yes
XLOC_012259	XLOC_012259	Cd274	chr19:29348605-29388094	Mock-Ft	Day7-Ft	OK	2.36182	62.2295	4.71962	14.0993	5e-05	0.000126867	yes
XLOC_022700	XLOC_022700	Saa3	chr7:46711995-46716294	Mock-Ft	Day7-Ft	OK	2.73775	68.7449	4.65019	12.9135	5e-05	0.000126867	yes
XLOC_012281	XLOC_012281	Ifit1	chr19:34583327-34650009	Mock-Ft	Day7-Ft	OK	2.23752	55.5878	4.63479	10.9383	5e-05	0.000126867	yes
XLOC_012567	XLOC_012567	Cd6	chr19:10789338-10830058	Mock-Ft	Day7-Ft	OK	0.160389	3.98001	4.63312	7.73792	5e-05	0.000126867	yes
XLOC_026485	XLOC_026485	Sh2d1a	chrX:42502499-42522075	Mock-Ft	Day7-Ft	OK	0.187728	4.63858	4.62696	3.05963	0.0001	0.000246831	yes
XLOC_006365	XLOC_006365	BC147527	chr13:120300248-120308841	Mock-Ft	Day7-Ft	OK	0.618294	14.9496	4.59567	10.0669	5e-05	0.000126867	yes
XLOC_019233	XLOC_019233	Oas1a	chr5:120861421-120907541	Mock-Ft	Day7-Ft	OK	3.12688	74.5795	4.57598	17.5238	5e-05	0.000126867	yes
XLOC_017619	XLOC_017619	Tlr12	chr4:128613848-128619357	Mock-Ft	Day7-Ft	OK	0.0929892	2.19445	4.56065	6.65045	5e-05	0.000126867	yes
XLOC_003375	XLOC_003375	Ccl7	chr11:82045711-82047523	Mock-Ft	Day7-Ft	OK	12.7647	299.678	4.55318	26.9099	5e-05	0.000126867	yes
XLOC_000246	XLOC_000246	Gm7609	chr1:84957828-85283087	Mock-Ft	Day7-Ft	OK	0.722115	16.9015	4.54878	6.08901	5e-05	0.000126867	yes
XLOC_003098	XLOC_003098	Irgm2	chr11:58214976-58222784	Mock-Ft	Day7-Ft	OK	4.20555	97.3745	4.53318	23.3904	5e-05	0.000126867	yes
XLOC_012280	XLOC_012280	Ifit3	chr19:34583327-34650009	Mock-Ft	Day7-Ft	OK	8.5921	198.437	4.52953	20.995	5e-05	0.000126867	yes
XLOC_003391	XLOC_003391	Slfn4	chr11:83175185-83190216	Mock-Ft	Day7-Ft	OK	2.41886	55.621	4.52323	19.5768	5e-05	0.000126867	yes
XLOC_000588	XLOC_000588	Pyhin1	chr1:173414374-173649317	Mock-Ft	Day7-Ft	OK	1.26608	28.9169	4.51348	13.1372	5e-05	0.000126867	yes
XLOC_020878	XLOC_020878	Klra4	chr6:129972081-130386874	Mock-Ft	Day7-Ft	OK	0.511099	11.5978	4.50411	5.99722	5e-05	0.000126867	yes
XLOC_001190	XLOC_001190	Fasl	chr1:161779811-161788495	Mock-Ft	Day7-Ft	OK	0.0732445	1.65243	4.49572	3.0872	0.0001	0.000246831	yes
XLOC_026333	XLOC_026333	-	chr9:124141424-124147706	Mock-Ft	Day7-Ft	OK	0.0947932	2.09697	4.46738	10.5888	5e-05	0.000126867	yes
XLOC_010897	XLOC_010897	Aif1	chr17:35170991-35176001	Mock-Ft	Day7-Ft	OK	17.3487	381.597	4.45915	17.3173	5e-05	0.000126867	yes
XLOC_019934	XLOC_019934	Cd8a	chr6:71352861-71379171	Mock-Ft	Day7-Ft	OK	0.196228	4.24348	4.43465	6.45644	5e-05	0.000126867	yes
XLOC_003374	XLOC_003374	Ccl2	chr11:82035576-82037452	Mock-Ft	Day7-Ft	OK	14.5371	313.821	4.43213	26.9873	5e-05	0.000126867	yes
XLOC_024239	XLOC_024239	Ido1	chr8:24584140-24597009	Mock-Ft	Day7-Ft	OK	0.123124	2.57894	4.3886	3.60814	5e-05	0.000126867	yes
XLOC_018497	XLOC_018497	Oasl2	chr5:114896933-114912245	Mock-Ft	Day7-Ft	OK	5.99366	123.434	4.36416	19.0294	5e-05	0.000126867	yes
XLOC_006595	XLOC_006595	Hk3	chr13:54949431-55022775	Mock-Ft	Day7-Ft	OK	2.55055	52.3013	4.35797	16.3738	5e-05	0.000126867	yes
XLOC_011279	XLOC_011279	-	chr17:35397834-35398121	Mock-Ft	Day7-Ft	OK	1.34565	26.8784	4.32007	12.6835	0.0001	0.000246831	yes
XLOC_007761	XLOC_007761	Phf11c	chr14:59276912-59365495	Mock-Ft	Day7-Ft	OK	5.27686	102.888	4.28526	16.0912	5e-05	0.000126867	yes
XLOC_023005	XLOC_023005	-	chr7:104379118-104383484	Mock-Ft	Day7-Ft	OK	0.128197	2.48064	4.27428	8.0092	5e-05	0.000126867	yes
XLOC_013709	XLOC_013709	Hck	chr2:153108461-153151443	Mock-Ft	Day7-Ft	OK	4.846	92.9949	4.26228	16.5807	5e-05	0.000126867	yes
XLOC_020870	XLOC_020870	Klrk1	chr6:129588083-129623961	Mock-Ft	Day7-Ft	OK	1.66517	31.8486	4.25749	10.7265	5e-05	0.000126867	yes
XLOC_001259	XLOC_001259	Slamf7	chr1:171628566-171653037	Mock-Ft	Day7-Ft	OK	1.41429	27.0403	4.25696	16.1728	5e-05	0.000126867	yes
XLOC_008669	XLOC_008669	Apol9a	chr15:77388216-77720469	Mock-Ft	Day7-Ft	OK	0.855246	16.319	4.25407	8.81225	5e-05	0.000126867	yes
XLOC_008229	XLOC_008229	Apol9b	chr15:77729071-77736383	Mock-Ft	Day7-Ft	OK	0.794134	15.1394	4.25278	11.0767	5e-05	0.000126867	yes
XLOC_007259	XLOC_007259	-	chr14:54172869-54224206	Mock-Ft	Day7-Ft	OK	1.12409	21.288	4.24321	9.39934	5e-05	0.000126867	yes
XLOC_001667	XLOC_001667	Themis	chr10:28668369-28883822	Mock-Ft	Day7-Ft	OK	0.0558793	1.05212	4.23484	4.17228	5e-05	0.000126867	yes
XLOC_000111	XLOC_000111	Stat1	chr1:52119437-52161865	Mock-Ft	Day7-Ft	OK	10.4179	193.328	4.21391	22.7823	5e-05	0.000126867	yes
XLOC_000153	XLOC_000153	Ctla4	chr1:60909024-60915830	Mock-Ft	Day7-Ft	OK	0.350633	6.42437	4.19552	8.92042	5e-05	0.000126867	yes
XLOC_021189	XLOC_021189	Pira6	chr7:4274066-4285849	Mock-Ft	Day7-Ft	OK	0.26386	4.73074	4.16422	6.57758	5e-05	0.000126867	yes
XLOC_005439	XLOC_005439	Gpr33	chr12:52021949-52028132	Mock-Ft	Day7-Ft	OK	0.0459671	0.820303	4.15748	2.25932	0.0016	0.00337939	yes
XLOC_010916	XLOC_010916	H2-T24	chr17:35994503-36038174	Mock-Ft	Day7-Ft	OK	1.00766	17.7711	4.14045	4.91753	5e-05	0.000126867	yes
XLOC_025365	XLOC_025365	Tlr9	chr9:106219476-106229237	Mock-Ft	Day7-Ft	OK	0.981524	17.1564	4.12758	18.7122	5e-05	0.000126867	yes
XLOC_020881	XLOC_020881	Klra9	chr6:129972081-130386874	Mock-Ft	Day7-Ft	OK	0.097431	1.69346	4.11945	2.15901	5e-05	0.000126867	yes
XLOC_012151	XLOC_012151	Slc15a3	chr19:10839771-10869917	Mock-Ft	Day7-Ft	OK	3.72678	63.4251	4.08905	11.4483	5e-05	0.000126867	yes
XLOC_015663	XLOC_015663	Gbp7	chr3:142529977-142550189	Mock-Ft	Day7-Ft	OK	2.29787	37.9916	4.04732	19.7532	5e-05	0.000126867	yes
XLOC_010898	XLOC_010898	Lst1	chr17:35183947-35196305	Mock-Ft	Day7-Ft	OK	11.0023	180.971	4.03988	20.5435	5e-05	0.000126867	yes
XLOC_021190	XLOC_021190	Ncr1	chr7:4337723-4345181	Mock-Ft	Day7-Ft	OK	0.163631	2.67282	4.02984	3.90285	5e-05	0.000126867	yes
XLOC_001763	XLOC_001763	Prf1	chr10:61297762-61304689	Mock-Ft	Day7-Ft	OK	0.501557	8.1592	4.02394	10.4975	5e-05	0.000126867	yes
XLOC_004235	XLOC_004235	Slfn10-ps	chr11:83027834-83040533	Mock-Ft	Day7-Ft	OK	0.0513567	0.834734	4.02269	3.04108	5e-05	0.000126867	yes
XLOC_005122	XLOC_005122	Gpr65	chr12:98268656-98276632	Mock-Ft	Day7-Ft	OK	1.13414	17.9329	3.98295	15.0215	5e-05	0.000126867	yes
XLOC_008687	XLOC_008687	Il2rb	chr15:78479199-78495263	Mock-Ft	Day7-Ft	OK	0.948854	15.003	3.98292	14.237	5e-05	0.000126867	yes
XLOC_014068	XLOC_014068	Tmem8c	chr2:27061635-27072161	Mock-Ft	Day7-Ft	OK	0.230953	3.6418	3.97898	5.56393	5e-05	0.000126867	yes
XLOC_001045	XLOC_001045	Tmem163	chr1:127489997-127678021	Mock-Ft	Day7-Ft	OK	0.0443862	0.695894	3.97068	1.46829	5e-05	0.000126867	yes
XLOC_002630	XLOC_002630	Hmga2	chr10:120361267-120476935	Mock-Ft	Day7-Ft	OK	0.446533	6.99404	3.96929	11.9979	5e-05	0.000126867	yes
XLOC_010324	XLOC_010324	H2-Q8	chr17:35394098-35397748	Mock-Ft	Day7-Ft	OK	3.60939	56.5196	3.96893	17.0895	5e-05	0.000126867	yes
XLOC_005387	XLOC_005387	Rsad2	chr12:26442742-26456452	Mock-Ft	Day7-Ft	OK	1.52464	23.5639	3.95004	14.363	5e-05	0.000126867	yes
XLOC_019386	XLOC_019386	Card11	chr5:140872345-141000677	Mock-Ft	Day7-Ft	OK	0.369963	5.69548	3.94437	10.7137	5e-05	0.000126867	yes
XLOC_021544	XLOC_021544	Nkg7	chr7:43437136-43438246	Mock-Ft	Day7-Ft	OK	3.29016	50.4654	3.93907	13.9519	5e-05	0.000126867	yes
XLOC_017667	XLOC_017667	Themis2	chr4:132781783-132796424	Mock-Ft	Day7-Ft	OK	4.31564	66.0599	3.93613	18.7527	5e-05	0.000126867	yes
XLOC_012177	XLOC_012177	Mpeg1	chr19:12460698-12465351	Mock-Ft	Day7-Ft	OK	8.47368	128.984	3.92806	20.9436	5e-05	0.000126867	yes
XLOC_020880	XLOC_020880	Klra21	chr6:129972081-130386874	Mock-Ft	Day7-Ft	OK	0.284085	4.27739	3.91234	3.84445	5e-05	0.000126867	yes
XLOC_019230	XLOC_019230	Oas2	chr5:120730292-120777686	Mock-Ft	Day7-Ft	OK	4.32741	64.8222	3.90491	18.5468	5e-05	0.000126867	yes
XLOC_022204	XLOC_022204	-	chr7:3814627-3817148	Mock-Ft	Day7-Ft	OK	0.152396	2.27966	3.90292	6.71685	5e-05	0.000126867	yes
XLOC_010277	XLOC_010277	Psmb8	chr17:34197799-34201454	Mock-Ft	Day7-Ft	OK	28.2654	421.224	3.89748	21.3811	5e-05	0.000126867	yes
XLOC_010868	XLOC_010868	Psmb9	chr17:34181831-34197228	Mock-Ft	Day7-Ft	OK	18.9015	278.802	3.88267	13.0522	5e-05	0.000126867	yes
XLOC_009724	XLOC_009724	Gpr15	chr16:58716471-58727005	Mock-Ft	Day7-Ft	OK	0.0654818	0.962194	3.87716	2.33922	0.00065	0.00145381	yes
XLOC_007742	XLOC_007742	Gzmc	chr14:56231400-56241778	Mock-Ft	Day7-Ft	OK	0.291178	4.27449	3.87578	4.31599	5e-05	0.000126867	yes
XLOC_006310	XLOC_006310	Cd180	chr13:102693516-102719330	Mock-Ft	Day7-Ft	OK	3.22512	46.9421	3.86346	16.0132	5e-05	0.000126867	yes
XLOC_008122	XLOC_008122	AU022793	chr15:39962648-39967515	Mock-Ft	Day7-Ft	OK	0.0758009	1.10093	3.86037	3.605	5e-05	0.000126867	yes
XLOC_010991	XLOC_010991	Gm7325	chr17:45600857-45602102	Mock-Ft	Day7-Ft	OK	0.117476	1.70593	3.86012	2.20412	0.00235	0.0048364	yes
XLOC_025300	XLOC_025300	Bcl2a1a	chr9:88956919-88962416	Mock-Ft	Day7-Ft	OK	0.462058	6.63286	3.84348	7.5025	5e-05	0.000126867	yes
XLOC_020249	XLOC_020249	-	chr6:136463257-136473293	Mock-Ft	Day7-Ft	OK	0.0743517	1.06419	3.83925	3.51939	5e-05	0.000126867	yes
XLOC_020794	XLOC_020794	Clec4e	chr6:123281731-123289900	Mock-Ft	Day7-Ft	OK	0.528838	7.46299	3.81886	11.0611	5e-05	0.000126867	yes
XLOC_009220	XLOC_009220	Rtp4	chr16:23451784-23614222	Mock-Ft	Day7-Ft	OK	6.82751	96.1122	3.81529	12.8591	5e-05	0.000126867	yes
XLOC_027188	XLOC_027188	Il2rg	chrX:101264365-101268243	Mock-Ft	Day7-Ft	OK	6.58943	92.0706	3.80451	18.3704	5e-05	0.000126867	yes
XLOC_024400	XLOC_024400	Bst2	chr8:71534261-71537437	Mock-Ft	Day7-Ft	OK	30.9975	427.672	3.78628	25.6334	5e-05	0.000126867	yes
XLOC_000154	XLOC_000154	Icos	chr1:60975080-61000409	Mock-Ft	Day7-Ft	OK	0.402141	5.54023	3.78417	10.5016	5e-05	0.000126867	yes
XLOC_013539	XLOC_013539	Slc28a2	chr2:122422498-122461135	Mock-Ft	Day7-Ft	OK	3.20355	43.8892	3.77612	14.7228	5e-05	0.000126867	yes
XLOC_003074	XLOC_003074	Irf1	chr11:53770013-53778374	Mock-Ft	Day7-Ft	OK	12.9093	176.145	3.77029	20.5659	5e-05	0.000126867	yes
XLOC_012159	XLOC_012159	Ms4a6c	chr19:11469125-11482577	Mock-Ft	Day7-Ft	OK	14.1203	190.636	3.75498	15.7336	5e-05	0.000126867	yes
XLOC_000088	XLOC_000088	Il1rl1	chr1:40397731-40465414	Mock-Ft	Day7-Ft	OK	2.37888	32.0602	3.75243	17.5921	5e-05	0.000126867	yes
XLOC_019753	XLOC_019753	-	chr6:41140869-41141659	Mock-Ft	Day7-Ft	OK	0.0835043	1.12486	3.75175	2.36764	0.00265	0.00538682	yes
XLOC_023039	XLOC_023039	Gvin1	chr7:106156535-106215340	Mock-Ft	Day7-Ft	OK	0.0491463	0.660037	3.74739	6.6406	5e-05	0.000126867	yes
XLOC_010457	XLOC_010457	B430306N03Rik	chr17:48316161-48326985	Mock-Ft	Day7-Ft	OK	0.370278	4.97045	3.7467	10.7417	5e-05	0.000126867	yes
XLOC_003262	XLOC_003262	Xaf1	chr11:72301450-72319846	Mock-Ft	Day7-Ft	OK	4.76648	63.4786	3.73527	14.8238	5e-05	0.000126867	yes
XLOC_020216	XLOC_020216	Klre1	chr6:129578042-129585827	Mock-Ft	Day7-Ft	OK	0.234018	3.11228	3.73328	2.80454	5e-05	0.000126867	yes
XLOC_018992	XLOC_018992	Txk	chr5:72695977-72752773	Mock-Ft	Day7-Ft	OK	0.222764	2.93607	3.72029	3.85208	5e-05	0.000126867	yes
XLOC_013542	XLOC_013542	AA467197	chr2:122637886-122641076	Mock-Ft	Day7-Ft	OK	5.19255	68.2901	3.71716	11.9963	5e-05	0.000126867	yes
XLOC_003388	XLOC_003388	Slfn2	chr11:83065111-83070678	Mock-Ft	Day7-Ft	OK	11.6346	152.919	3.71627	21.2054	5e-05	0.000126867	yes
XLOC_015330	XLOC_015330	Sh2d2a	chr3:87846740-87855819	Mock-Ft	Day7-Ft	OK	0.263671	3.42897	3.70096	10.2958	5e-05	0.000126867	yes
XLOC_023925	XLOC_023925	Nlrc5	chr8:94472762-94527272	Mock-Ft	Day7-Ft	OK	1.79129	22.8454	3.67283	18.8806	5e-05	0.000126867	yes
XLOC_012681	XLOC_012681	Ch25h	chr19:34473783-34475135	Mock-Ft	Day7-Ft	OK	2.33586	29.6894	3.66792	16.3066	5e-05	0.000126867	yes
XLOC_010063	XLOC_010063	Fpr2	chr17:17887696-17893952	Mock-Ft	Day7-Ft	OK	1.45229	18.0426	3.63501	9.48457	5e-05	0.000126867	yes
XLOC_017631	XLOC_017631	Lck	chr4:129548343-129573641	Mock-Ft	Day7-Ft	OK	1.28771	15.798	3.61686	13.1764	5e-05	0.000126867	yes
XLOC_000946	XLOC_000946	Sp110	chr1:85285057-85709998	Mock-Ft	Day7-Ft	OK	5.13723	62.8275	3.61233	10.3238	5e-05	0.000126867	yes
XLOC_004337	XLOC_004337	Tbx21	chr11:97098006-97115331	Mock-Ft	Day7-Ft	OK	0.260783	3.18822	3.61183	7.46475	5e-05	0.000126867	yes
XLOC_009445	XLOC_009445	Mefv	chr16:3707189-3718130	Mock-Ft	Day7-Ft	OK	0.638778	7.75819	3.60233	11.748	5e-05	0.000126867	yes
XLOC_005158	XLOC_005158	Serpina3g	chr12:104214543-104269365	Mock-Ft	Day7-Ft	OK	5.6382	68.4567	3.60188	11.5094	5e-05	0.000126867	yes
XLOC_014853	XLOC_014853	Slc13a3	chr2:165405150-165473197	Mock-Ft	Day7-Ft	OK	0.605007	7.34262	3.60127	10.2314	5e-05	0.000126867	yes
XLOC_004434	XLOC_004434	Dhx58	chr11:100690330-100704271	Mock-Ft	Day7-Ft	OK	4.36891	53.0216	3.60123	15.3875	5e-05	0.000126867	yes
XLOC_020863	XLOC_020863	Cd69	chr6:129267324-129275480	Mock-Ft	Day7-Ft	OK	0.558822	6.77955	3.60073	8.73783	5e-05	0.000126867	yes
XLOC_012260	XLOC_012260	Pdcd1lg2	chr19:29406268-29476853	Mock-Ft	Day7-Ft	OK	0.081635	0.986921	3.59568	5.19699	5e-05	0.000126867	yes
XLOC_010323	XLOC_010323	H2-Q4	chr17:35379616-35384674	Mock-Ft	Day7-Ft	OK	28.4332	341.311	3.58544	22.2867	5e-05	0.000126867	yes
XLOC_022206	XLOC_022206	-	chr7:3822310-3823333	Mock-Ft	Day7-Ft	OK	0.116358	1.38492	3.57316	3.30927	0.0004	0.00092092	yes
XLOC_023782	XLOC_023782	Lrrc25	chr8:70616182-70621520	Mock-Ft	Day7-Ft	OK	6.47533	76.7709	3.56753	16.7242	5e-05	0.000126867	yes
XLOC_004121	XLOC_004121	Scimp	chr11:70790931-70812782	Mock-Ft	Day7-Ft	OK	1.89822	22.4608	3.56469	11.2557	5e-05	0.000126867	yes
XLOC_005952	XLOC_005952	Aoah	chr13:20794104-21024856	Mock-Ft	Day7-Ft	OK	1.41232	16.6717	3.56126	11.9329	5e-05	0.000126867	yes
XLOC_022197	XLOC_022197	Tarm1	chr7:3484517-3570734	Mock-Ft	Day7-Ft	OK	0.537887	6.33405	3.55775	5.83024	5e-05	0.000126867	yes
XLOC_004245	XLOC_004245	Ccl3	chr11:83647842-83650336	Mock-Ft	Day7-Ft	OK	0.959737	11.2451	3.55051	9.62505	5e-05	0.000126867	yes
XLOC_002911	XLOC_002911	Upp1	chr11:9118007-9136170	Mock-Ft	Day7-Ft	OK	2.30565	26.7676	3.53725	13.179	5e-05	0.000126867	yes
XLOC_004552	XLOC_004552	AF251705	chr11:114996729-115012306	Mock-Ft	Day7-Ft	OK	8.15079	94.3149	3.53247	15.9933	5e-05	0.000126867	yes
XLOC_012584	XLOC_012584	Ms4a7	chr19:11321405-11336116	Mock-Ft	Day7-Ft	OK	12.0691	138.686	3.52244	16.8505	5e-05	0.000126867	yes
XLOC_023044	XLOC_023044	-	chr7:106499867-106644648	Mock-Ft	Day7-Ft	OK	0.429919	4.93755	3.52166	8.67028	5e-05	0.000126867	yes
XLOC_012718	XLOC_012718	Pik3ap1	chr19:41271727-41385242	Mock-Ft	Day7-Ft	OK	4.32418	49.4926	3.51672	16.0611	5e-05	0.000126867	yes
XLOC_001282	XLOC_001282	BC094916	chr1:173414374-173649317	Mock-Ft	Day7-Ft	OK	0.117518	1.34433	3.51593	1.61345	0.00295	0.00594838	yes
XLOC_020211	XLOC_020211	Clec12a	chr6:129349659-129365303	Mock-Ft	Day7-Ft	OK	6.94816	79.4532	3.5154	17.8966	5e-05	0.000126867	yes
XLOC_007691	XLOC_007691	-	chr14:54172869-54224206	Mock-Ft	Day7-Ft	OK	0.0429862	0.490348	3.51186	2.52673	0.00465	0.00907087	yes
XLOC_010276	XLOC_010276	Tap1	chr17:34181831-34197228	Mock-Ft	Day7-Ft	OK	21.9012	249.479	3.50984	15.3107	5e-05	0.000126867	yes
XLOC_023006	XLOC_023006	Trim30a	chr7:104409022-104465193	Mock-Ft	Day7-Ft	OK	3.16221	35.6514	3.49495	16.5906	5e-05	0.000126867	yes
XLOC_020872	XLOC_020872	Klrc1	chr6:129648522-129682838	Mock-Ft	Day7-Ft	OK	0.54106	6.08941	3.49244	5.74778	5e-05	0.000126867	yes
XLOC_012089	XLOC_012089	1700123I01Rik	chr19:6184409-6224219	Mock-Ft	Day7-Ft	OK	0.0794782	0.89319	3.49034	3.41219	0.00515	0.0099731	yes
XLOC_001128	XLOC_001128	Rgs1	chr1:144244668-144249121	Mock-Ft	Day7-Ft	OK	1.33746	14.9043	3.47816	10.486	5e-05	0.000126867	yes
XLOC_024502	XLOC_024502	9330175E14Rik	chr8:94429713-94435103	Mock-Ft	Day7-Ft	OK	0.222948	2.45104	3.45862	8.27337	5e-05	0.000126867	yes
XLOC_003733	XLOC_003733	-	chr11:119440538-119487478	Mock-Ft	Day7-Ft	OK	10.8608	118.95	3.45315	17.2924	5e-05	0.000126867	yes
XLOC_012279	XLOC_012279	Ifit2	chr19:34550602-34576672	Mock-Ft	Day7-Ft	OK	3.66064	39.7062	3.4392	17.3182	5e-05	0.000126867	yes
XLOC_004370	XLOC_004370	Ccr7	chr11:99144198-99162284	Mock-Ft	Day7-Ft	OK	0.888815	9.63506	3.43834	12.155	5e-05	0.000126867	yes
XLOC_020855	XLOC_020855	Klrb1c	chr6:128778484-128792250	Mock-Ft	Day7-Ft	OK	0.227222	2.45336	3.43259	6.63921	5e-05	0.000126867	yes
XLOC_009982	XLOC_009982	-	chr16:93124265-93127476	Mock-Ft	Day7-Ft	OK	0.0431459	0.465366	3.43107	3.60584	0.0001	0.000246831	yes
XLOC_024287	XLOC_024287	Msr1	chr8:39467447-40227787	Mock-Ft	Day7-Ft	OK	3.63541	39.1216	3.42778	14.2659	5e-05	0.000126867	yes
XLOC_019825	XLOC_019825	Gimap7	chr6:48718620-48724636	Mock-Ft	Day7-Ft	OK	0.313314	3.35406	3.42023	6.2722	5e-05	0.000126867	yes
XLOC_001258	XLOC_001258	Ly9	chr1:171559131-171609897	Mock-Ft	Day7-Ft	OK	1.5136	16.182	3.41834	10.3642	5e-05	0.000126867	yes
XLOC_024552	XLOC_024552	Psmb10	chr8:105935727-105938392	Mock-Ft	Day7-Ft	OK	22.5597	240.768	3.41582	22.4321	5e-05	0.000126867	yes
XLOC_019884	XLOC_019884	Herc6	chr6:57580990-57675313	Mock-Ft	Day7-Ft	OK	1.11854	11.8511	3.40534	13.7095	5e-05	0.000126867	yes
XLOC_022208	XLOC_022208	Lair1	chr7:4004372-4063204	Mock-Ft	Day7-Ft	OK	2.89457	30.6376	3.40388	16.1745	5e-05	0.000126867	yes
XLOC_026683	XLOC_026683	Tlr13	chrX:106143224-106160957	Mock-Ft	Day7-Ft	OK	1.88875	19.9516	3.401	15.5952	5e-05	0.000126867	yes
XLOC_007913	XLOC_007913	Gpr18	chr14:121876814-122021035	Mock-Ft	Day7-Ft	OK	0.65176	6.86429	3.3967	3.74907	0.0001	0.000246831	yes
XLOC_010348	XLOC_010348	Gm7030	chr17:36121661-36139471	Mock-Ft	Day7-Ft	OK	0.207723	2.18211	3.39299	5.64422	5e-05	0.000126867	yes
XLOC_010699	XLOC_010699	Mmp25	chr17:23628068-23645627	Mock-Ft	Day7-Ft	OK	0.562106	5.90023	3.39186	10.9653	5e-05	0.000126867	yes
XLOC_008228	XLOC_008228	Apol7e	chr15:77388216-77720469	Mock-Ft	Day7-Ft	OK	0.12942	1.35261	3.38562	2.87547	5e-05	0.000126867	yes
XLOC_020139	XLOC_020139	Usp18	chr6:121245905-121270917	Mock-Ft	Day7-Ft	OK	3.24543	33.8912	3.38443	16.2202	5e-05	0.000126867	yes
XLOC_009640	XLOC_009640	Parp14	chr16:35832755-35871382	Mock-Ft	Day7-Ft	OK	6.94238	72.4565	3.38361	17.1787	5e-05	0.000126867	yes
XLOC_024905	XLOC_024905	AB124611	chr9:21526176-21545484	Mock-Ft	Day7-Ft	OK	5.35744	55.8752	3.38259	14.5801	5e-05	0.000126867	yes
XLOC_000520	XLOC_000520	Sell	chr1:164061521-164082959	Mock-Ft	Day7-Ft	OK	1.43764	14.91	3.37451	11.6742	5e-05	0.000126867	yes
XLOC_014604	XLOC_014604	Slc28a2	chr2:122422498-122461135	Mock-Ft	Day7-Ft	OK	0.18172	1.88435	3.37428	5.02887	5e-05	0.000126867	yes
XLOC_010229	XLOC_010229	Ubash3a	chr17:31207950-31248162	Mock-Ft	Day7-Ft	OK	0.119856	1.24103	3.37216	5.67795	5e-05	0.000126867	yes
XLOC_018961	XLOC_018961	Tlr1	chr5:64924680-64933573	Mock-Ft	Day7-Ft	OK	1.20637	12.4852	3.37147	12.4443	5e-05	0.000126867	yes
XLOC_012162	XLOC_012162	Ms4a6b	chr19:11518558-11531517	Mock-Ft	Day7-Ft	OK	10.2456	105.777	3.36795	17.0589	5e-05	0.000126867	yes
XLOC_019751	XLOC_019751	-	chr6:41130123-41130729	Mock-Ft	Day7-Ft	OK	0.123693	1.27643	3.36728	3.19066	0.004	0.00788952	yes
XLOC_012838	XLOC_012838	-	chr19:11044234-11045128	Mock-Ft	Day7-Ft	OK	0.236075	2.43326	3.36558	5.28033	0.00055	0.00124253	yes
XLOC_020466	XLOC_020466	Gimap3	chr6:48746192-48770961	Mock-Ft	Day7-Ft	OK	1.34632	13.8649	3.36434	8.74779	5e-05	0.000126867	yes
XLOC_025064	XLOC_025064	Cd3d	chr9:44969571-44987052	Mock-Ft	Day7-Ft	OK	1.00917	10.3605	3.35986	6.87121	5e-05	0.000126867	yes
XLOC_012586	XLOC_012586	Ms4a6d	chr19:11586605-11604804	Mock-Ft	Day7-Ft	OK	15.8608	162.486	3.35678	16.3966	5e-05	0.000126867	yes
XLOC_022028	XLOC_022028	Il21r	chr7:125603293-125633570	Mock-Ft	Day7-Ft	OK	1.28853	13.0106	3.33588	11.2865	5e-05	0.000126867	yes
XLOC_003400	XLOC_003400	Ccl3	chr11:83647842-83650336	Mock-Ft	Day7-Ft	OK	0.109018	1.09557	3.32905	3.45057	0.0002	0.000477799	yes
XLOC_003925	XLOC_003925	Gm5431	chr11:48887421-48927233	Mock-Ft	Day7-Ft	OK	0.517493	5.15913	3.31752	6.6535	5e-05	0.000126867	yes
XLOC_000319	XLOC_000319	Gpr35	chr1:92973118-92987858	Mock-Ft	Day7-Ft	OK	0.718997	7.12916	3.30967	12.209	5e-05	0.000126867	yes
XLOC_000110	XLOC_000110	Stat4	chr1:51996310-52107375	Mock-Ft	Day7-Ft	OK	0.475523	4.69561	3.30373	7.24767	5e-05	0.000126867	yes
XLOC_003378	XLOC_003378	Ccl8	chr11:82115184-82116799	Mock-Ft	Day7-Ft	OK	69.3705	683.471	3.30049	25.7761	5e-05	0.000126867	yes
XLOC_025978	XLOC_025978	Bcl2a1d	chr9:88723287-88731850	Mock-Ft	Day7-Ft	OK	1.48165	14.4349	3.28429	10.6801	5e-05	0.000126867	yes
XLOC_007001	XLOC_007001	-	chr13:120024563-120026218	Mock-Ft	Day7-Ft	OK	0.323641	3.14933	3.28258	7.38674	5e-05	0.000126867	yes
XLOC_023547	XLOC_023547	F7	chr8:13026033-13035809	Mock-Ft	Day7-Ft	OK	0.210873	2.04238	3.27581	5.45836	5e-05	0.000126867	yes
XLOC_009444	XLOC_009444	Mx2	chr16:97536080-97560901	Mock-Ft	Day7-Ft	OK	0.855593	8.22726	3.26541	8.90927	5e-05	0.000126867	yes
XLOC_000577	XLOC_000577	Slamf9	chr1:172475314-172479984	Mock-Ft	Day7-Ft	OK	12.5073	119.912	3.26113	16.8101	5e-05	0.000126867	yes
XLOC_014789	XLOC_014789	Samhd1	chr2:157087054-157135222	Mock-Ft	Day7-Ft	OK	21.1712	202.152	3.25527	17.9175	5e-05	0.000126867	yes
XLOC_022376	XLOC_022376	Apoc2	chr7:19671578-19676864	Mock-Ft	Day7-Ft	OK	1.11871	10.6691	3.25353	6.02264	5e-05	0.000126867	yes
XLOC_020156	XLOC_020156	Clec4a3	chr6:122952514-122969878	Mock-Ft	Day7-Ft	OK	9.01558	85.5577	3.24641	15.6602	5e-05	0.000126867	yes
XLOC_006362	XLOC_006362	-	chr13:120009900-120021119	Mock-Ft	Day7-Ft	OK	3.5503	33.6125	3.24299	5.10727	5e-05	0.000126867	yes
XLOC_011264	XLOC_011264	-	chr17:29430795-29435481	Mock-Ft	Day7-Ft	OK	0.0842248	0.795796	3.24008	6.21671	5e-05	0.000126867	yes
XLOC_007840	XLOC_007840	Cysltr2	chr14:73025602-73049114	Mock-Ft	Day7-Ft	OK	0.238068	2.24274	3.23582	3.16281	5e-05	0.000126867	yes
XLOC_003014	XLOC_003014	Irgm1	chr11:48865248-48881013	Mock-Ft	Day7-Ft	OK	0.101405	0.952858	3.23213	3.0499	5e-05	0.000126867	yes
XLOC_024073	XLOC_024073	Irf8	chr8:120736375-120756692	Mock-Ft	Day7-Ft	OK	5.74247	53.8268	3.22858	17.4591	5e-05	0.000126867	yes
XLOC_010883	XLOC_010883	Cfb	chr17:34850390-34862514	Mock-Ft	Day7-Ft	OK	38.031	356.399	3.22825	13.8182	5e-05	0.000126867	yes
XLOC_024587	XLOC_024587	Mlkl	chr8:111310128-111338645	Mock-Ft	Day7-Ft	OK	2.81271	26.3558	3.22809	12.5721	5e-05	0.000126867	yes
XLOC_004612	XLOC_004612	Lgals3bp	chr11:118392748-118401931	Mock-Ft	Day7-Ft	OK	27.2432	255.188	3.22759	18.6211	5e-05	0.000126867	yes
XLOC_022385	XLOC_022385	Ceacam16	chr7:19851922-19871429	Mock-Ft	Day7-Ft	OK	0.319881	2.99483	3.22687	5.94754	5e-05	0.000126867	yes
XLOC_002981	XLOC_002981	Lcp2	chr11:34046959-34105735	Mock-Ft	Day7-Ft	OK	3.5047	32.4766	3.21204	14.4953	5e-05	0.000126867	yes
XLOC_022207	XLOC_022207	Pira11	chr7:3836809-3915501	Mock-Ft	Day7-Ft	OK	3.20748	29.6931	3.21061	15.3036	5e-05	0.000126867	yes
XLOC_010456	XLOC_010456	Treml2	chr17:48299477-48312629	Mock-Ft	Day7-Ft	OK	0.485628	4.48675	3.20775	10.2284	5e-05	0.000126867	yes
XLOC_011906	XLOC_011906	Lipg	chr18:74939321-74961263	Mock-Ft	Day7-Ft	OK	1.3419	12.3072	3.19715	11.9375	5e-05	0.000126867	yes
XLOC_023007	XLOC_023007	Trim30d	chr7:104470013-104507849	Mock-Ft	Day7-Ft	OK	1.46954	13.3734	3.18593	13.0481	5e-05	0.000126867	yes
XLOC_005943	XLOC_005943	Mir466i	chr13:17710166-17805097	Mock-Ft	Day7-Ft	OK	0.453784	4.12914	3.18576	2.35527	0.0004	0.00092092	yes
XLOC_005280	XLOC_005280	Pld4	chr12:112760654-112768988	Mock-Ft	Day7-Ft	OK	27.4567	248.767	3.17957	16.5222	5e-05	0.000126867	yes
XLOC_002056	XLOC_002056	4933412E12Rik	chr10:116950561-116963385	Mock-Ft	Day7-Ft	OK	0.691214	6.22685	3.1713	7.79163	5e-05	0.000126867	yes
XLOC_025394	XLOC_025394	Uba7	chr9:107975479-107984060	Mock-Ft	Day7-Ft	OK	5.42576	48.5798	3.16246	16.5866	5e-05	0.000126867	yes
XLOC_017179	XLOC_017179	-	chr4:32158932-32178589	Mock-Ft	Day7-Ft	OK	0.491224	4.38695	3.15876	5.60313	5e-05	0.000126867	yes
XLOC_018241	XLOC_018241	Bst1	chr5:43818865-43843977	Mock-Ft	Day7-Ft	OK	2.85889	25.4656	3.15502	14.008	5e-05	0.000126867	yes
XLOC_020784	XLOC_020784	Iqsec3	chr6:121372932-121473678	Mock-Ft	Day7-Ft	OK	0.127673	1.13672	3.15435	6.74869	5e-05	0.000126867	yes
XLOC_015063	XLOC_015063	Hdc	chr2:126593667-126618665	Mock-Ft	Day7-Ft	OK	0.159089	1.41134	3.14916	5.07178	5e-05	0.000126867	yes
XLOC_010860	XLOC_010860	H2-K1	chr17:33974646-34000366	Mock-Ft	Day7-Ft	OK	226.019	1989.75	3.13808	14.2574	5e-05	0.000126867	yes
XLOC_015452	XLOC_015452	Ctss	chr3:95526785-95556403	Mock-Ft	Day7-Ft	OK	123.041	1082.76	3.1375	18.5066	5e-05	0.000126867	yes
XLOC_001284	XLOC_001284	Ifi204	chr1:173747293-173880187	Mock-Ft	Day7-Ft	OK	17.6801	154.873	3.13089	16.287	5e-05	0.000126867	yes
XLOC_023548	XLOC_023548	F10	chr8:13037307-13056969	Mock-Ft	Day7-Ft	OK	0.493062	4.31321	3.12892	8.18781	5e-05	0.000126867	yes
XLOC_013533	XLOC_013533	B2m	chr2:122120107-122186189	Mock-Ft	Day7-Ft	OK	604.861	5283.46	3.12681	15.4434	5e-05	0.000126867	yes
XLOC_012866	XLOC_012866	-	chr19:37432618-37434671	Mock-Ft	Day7-Ft	OK	0.091117	0.795874	3.12675	4.32059	0.0008	0.00176621	yes
XLOC_008674	XLOC_008674	Apol10b	chr15:77388216-77720469	Mock-Ft	Day7-Ft	OK	0.540413	4.69702	3.11961	5.55476	5e-05	0.000126867	yes
XLOC_020155	XLOC_020155	Clec4a1	chr6:122921813-122934619	Mock-Ft	Day7-Ft	OK	12.07	104.828	3.11853	15.6086	5e-05	0.000126867	yes
XLOC_008936	XLOC_008936	Gpr84	chr15:103308234-103310606	Mock-Ft	Day7-Ft	OK	0.181294	1.55475	3.10028	4.02879	5e-05	0.000126867	yes
XLOC_004128	XLOC_004128	Nlrp1b	chr11:71152317-71286551	Mock-Ft	Day7-Ft	OK	0.525591	4.48856	3.09424	10.3266	5e-05	0.000126867	yes
XLOC_000195	XLOC_000195	Slc11a1	chr1:74375164-74386099	Mock-Ft	Day7-Ft	OK	5.86721	50.0817	3.09354	16.4367	5e-05	0.000126867	yes
XLOC_016558	XLOC_016558	1300002K09Rik	chr4:45848946-45887008	Mock-Ft	Day7-Ft	OK	0.219821	1.87224	3.09036	5.35475	5e-05	0.000126867	yes
XLOC_022050	XLOC_022050	Itgal	chr7:127296259-127335147	Mock-Ft	Day7-Ft	OK	2.04548	17.2597	3.0769	13.5524	5e-05	0.000126867	yes
XLOC_012479	XLOC_012479	Ctsw	chr19:5465239-5468529	Mock-Ft	Day7-Ft	OK	1.66063	14.0065	3.07629	9.98525	5e-05	0.000126867	yes
XLOC_005093	XLOC_005093	Batf	chr12:85686028-85709087	Mock-Ft	Day7-Ft	OK	1.45367	12.1956	3.06859	8.20939	5e-05	0.000126867	yes
XLOC_001663	XLOC_001663	Samd3	chr10:26229706-26273345	Mock-Ft	Day7-Ft	OK	0.113782	0.953462	3.06691	2.98506	5e-05	0.000126867	yes
XLOC_000570	XLOC_000570	Slamf6	chr1:171913964-171953163	Mock-Ft	Day7-Ft	OK	0.348795	2.91309	3.0621	6.72374	5e-05	0.000126867	yes
XLOC_015170	XLOC_015170	Tnfsf10	chr3:27316535-27343051	Mock-Ft	Day7-Ft	OK	0.916471	7.6513	3.06154	12.5139	5e-05	0.000126867	yes
XLOC_016082	XLOC_016082	Cd2	chr3:101265324-101287994	Mock-Ft	Day7-Ft	OK	2.19759	18.2276	3.05214	10.0696	5e-05	0.000126867	yes
XLOC_022203	XLOC_022203	Lilrb3	chr7:3712504-3796460	Mock-Ft	Day7-Ft	OK	16.6633	138.158	3.05158	13.235	5e-05	0.000126867	yes
XLOC_009245	XLOC_009245	Bex6	chr16:32179757-32188162	Mock-Ft	Day7-Ft	OK	0.206246	1.70267	3.04536	4.45908	5e-05	0.000126867	yes
XLOC_020789	XLOC_020789	Apobec1	chr6:122577791-122602939	Mock-Ft	Day7-Ft	OK	12.3652	101.477	3.03679	16.1534	5e-05	0.000126867	yes
XLOC_005686	XLOC_005686	Gpr132	chr12:112850872-112868281	Mock-Ft	Day7-Ft	OK	1.79099	14.6811	3.03514	13.0149	5e-05	0.000126867	yes
XLOC_017687	XLOC_017687	Cd52	chr4:134093537-134095073	Mock-Ft	Day7-Ft	OK	69.4064	566.729	3.02952	24.5469	5e-05	0.000126867	yes
XLOC_017855	XLOC_017855	Tnfrsf14	chr4:154916282-154944015	Mock-Ft	Day7-Ft	OK	2.74833	22.373	3.02514	15.3843	5e-05	0.000126867	yes
XLOC_023004	XLOC_023004	Trim30b	chr7:104355397-104358646	Mock-Ft	Day7-Ft	OK	0.300244	2.44001	3.02268	7.82098	5e-05	0.000126867	yes
XLOC_001243	XLOC_001243	Fcrlb	chr1:170906690-170913122	Mock-Ft	Day7-Ft	OK	0.146457	1.18454	3.01578	4.46779	5e-05	0.000126867	yes
XLOC_026349	XLOC_026349	Foxp3	chrX:7558561-7605420	Mock-Ft	Day7-Ft	OK	0.123255	0.990938	3.00714	2.57062	0.00035	0.000811888	yes
XLOC_020151	XLOC_020151	Dppa3	chr6:122626423-122630271	Mock-Ft	Day7-Ft	OK	0.311799	2.50407	3.00559	3.2456	0.0002	0.000477799	yes
XLOC_022461	XLOC_022461	Atp1a3	chr7:24978168-25005916	Mock-Ft	Day7-Ft	OK	1.3204	10.5825	3.00264	13.1411	5e-05	0.000126867	yes
XLOC_010921	XLOC_010921	H2-T10	chr17:36115870-36121444	Mock-Ft	Day7-Ft	OK	1.31839	10.5659	3.00257	11.6516	5e-05	0.000126867	yes
XLOC_003430	XLOC_003430	Tex14	chr11:87405064-87555823	Mock-Ft	Day7-Ft	OK	0.100141	0.801006	2.99978	2.66831	5e-05	0.000126867	yes
XLOC_008256	XLOC_008256	Apobec3	chr15:79889531-79932774	Mock-Ft	Day7-Ft	OK	4.27026	33.9462	2.99085	7.7826	5e-05	0.000126867	yes
XLOC_001723	XLOC_001723	Gp49a	chr10:51460973-51496611	Mock-Ft	Day7-Ft	OK	30.5582	242.739	2.98978	13.6344	5e-05	0.000126867	yes
XLOC_010899	XLOC_010899	Tnf	chr17:35199382-35202066	Mock-Ft	Day7-Ft	OK	1.54695	12.1995	2.97933	10.4093	5e-05	0.000126867	yes
XLOC_016920	XLOC_016920	Fgr	chr4:132968683-133002758	Mock-Ft	Day7-Ft	OK	2.54292	19.967	2.97306	14.1882	5e-05	0.000126867	yes
XLOC_004551	XLOC_004551	Cd300ld	chr11:114982272-114989912	Mock-Ft	Day7-Ft	OK	2.50471	19.6629	2.97277	12.8392	5e-05	0.000126867	yes
XLOC_009482	XLOC_009482	Socs1	chr16:10783807-10785536	Mock-Ft	Day7-Ft	OK	6.01496	47.1584	2.97089	15.5985	5e-05	0.000126867	yes
XLOC_024238	XLOC_024238	Ido2	chr8:24531891-24576333	Mock-Ft	Day7-Ft	OK	0.103056	0.807709	2.9704	4.07579	5e-05	0.000126867	yes
XLOC_020826	XLOC_020826	Cd27	chr6:125223483-125247671	Mock-Ft	Day7-Ft	OK	0.495255	3.87923	2.96953	2.94609	0.00015	0.000363532	yes
XLOC_001714	XLOC_001714	-	chr10:44597912-44689405	Mock-Ft	Day7-Ft	OK	0.284301	2.21701	2.96312	4.69671	5e-05	0.000126867	yes
XLOC_016863	XLOC_016863	Csf3r	chr4:126023429-126045188	Mock-Ft	Day7-Ft	OK	2.48287	19.3379	2.96135	13.1849	5e-05	0.000126867	yes
XLOC_017077	XLOC_017077	Tnfrsf9	chr4:150914654-150946102	Mock-Ft	Day7-Ft	OK	0.514817	3.9744	2.94861	6.96072	5e-05	0.000126867	yes
XLOC_021671	XLOC_021671	-	chr7:64001887-64025719	Mock-Ft	Day7-Ft	OK	0.12494	0.960644	2.94276	2.48407	0.0007	0.00155855	yes
XLOC_004908	XLOC_004908	Cmpk2	chr12:26469214-26482562	Mock-Ft	Day7-Ft	OK	2.16108	16.6019	2.94152	13.476	5e-05	0.000126867	yes
XLOC_008047	XLOC_008047	Fyb	chr15:6522807-6665607	Mock-Ft	Day7-Ft	OK	4.07648	31.2466	2.9383	13.3551	5e-05	0.000126867	yes
XLOC_002125	XLOC_002125	Stat2	chr10:128270529-128292932	Mock-Ft	Day7-Ft	OK	9.87338	75.6399	2.93753	14.8677	5e-05	0.000126867	yes
XLOC_010806	XLOC_010806	Fgd2	chr17:29360891-29380411	Mock-Ft	Day7-Ft	OK	0.298551	2.28335	2.93511	4.80264	5e-05	0.000126867	yes
XLOC_012956	XLOC_012956	Il2ra	chr2:11642772-11693194	Mock-Ft	Day7-Ft	OK	0.404881	3.09368	2.93375	8.71836	5e-05	0.000126867	yes
XLOC_025301	XLOC_025301	Bcl2a1b	chr9:89199272-89207838	Mock-Ft	Day7-Ft	OK	4.25962	32.5119	2.93217	13.2251	5e-05	0.000126867	yes
XLOC_017243	XLOC_017243	Cd72	chr4:43442018-43454788	Mock-Ft	Day7-Ft	OK	9.79585	74.6144	2.92921	8.25615	5e-05	0.000126867	yes
XLOC_000421	XLOC_000421	Myog	chr1:134290003-134292548	Mock-Ft	Day7-Ft	OK	1.41064	10.7393	2.92848	10.6387	5e-05	0.000126867	yes
XLOC_014661	XLOC_014661	Siglec1	chr2:131067689-131086888	Mock-Ft	Day7-Ft	OK	1.75843	12.6637	2.92826	14.8499	5e-05	0.000126867	yes
XLOC_019733	XLOC_019733	Rab19	chr6:39379992-39390688	Mock-Ft	Day7-Ft	OK	0.568743	4.32902	2.92819	5.97919	5e-05	0.000126867	yes
XLOC_010747	XLOC_010747	Baiap3	chr17:25240169-25256364	Mock-Ft	Day7-Ft	OK	0.156688	1.18802	2.9226	2.97957	0.00095	0.00207451	yes
XLOC_000549	XLOC_000549	Sh2d1b1	chr1:170277265-170287688	Mock-Ft	Day7-Ft	OK	0.744121	5.63409	2.92057	7.256	5e-05	0.000126867	yes
XLOC_015830	XLOC_015830	Gpr171	chr3:59006977-59344384	Mock-Ft	Day7-Ft	OK	1.05151	7.94993	2.91849	2.70026	0.0002	0.000477799	yes
XLOC_022938	XLOC_022938	Il18bp	chr7:101934123-102065144	Mock-Ft	Day7-Ft	OK	13.0061	98.0798	2.91477	8.39019	5e-05	0.000126867	yes
XLOC_026611	XLOC_026611	5430427O19Rik	chrX:85776962-85891499	Mock-Ft	Day7-Ft	OK	0.421464	3.17634	2.91389	8.64694	5e-05	0.000126867	yes
XLOC_012689	XLOC_012689	Htr7	chr19:35958471-36057360	Mock-Ft	Day7-Ft	OK	0.478057	3.59969	2.91262	8.06765	5e-05	0.000126867	yes
XLOC_023038	XLOC_023038	Gm8979	chr7:106075730-106079148	Mock-Ft	Day7-Ft	OK	0.139562	1.05058	2.91221	5.76428	5e-05	0.000126867	yes
XLOC_025445	XLOC_025445	Prss46	chr9:110844505-110856522	Mock-Ft	Day7-Ft	OK	0.14647	1.09989	2.90868	3.52599	0.00175	0.00367408	yes
XLOC_010917	XLOC_010917	H2-T23	chr17:35994503-36038174	Mock-Ft	Day7-Ft	OK	72.1386	539.417	2.90256	15.3197	5e-05	0.000126867	yes
XLOC_009641	XLOC_009641	Dtx3l	chr16:35926513-35972621	Mock-Ft	Day7-Ft	OK	3.97274	29.6559	2.90011	10.0041	5e-05	0.000126867	yes
XLOC_010918	XLOC_010918	H2-T22	chr17:36038408-36109869	Mock-Ft	Day7-Ft	OK	40.233	299.654	2.89684	15.8229	5e-05	0.000126867	yes
XLOC_021545	XLOC_021545	Cldnd2	chr7:43438947-43444008	Mock-Ft	Day7-Ft	OK	0.0605716	0.450858	2.89596	1.44133	0.0002	0.000477799	yes
XLOC_013830	XLOC_013830	Cd40	chr2:165055635-165071654	Mock-Ft	Day7-Ft	OK	3.475	25.7774	2.89102	13.0455	5e-05	0.000126867	yes
XLOC_000069	XLOC_000069	Zap70	chr1:36761860-36782816	Mock-Ft	Day7-Ft	OK	0.695432	5.1444	2.88702	9.6766	5e-05	0.000126867	yes
XLOC_012511	XLOC_012511	Ccdc88b	chr19:6844593-6858227	Mock-Ft	Day7-Ft	OK	1.44113	10.6498	2.88556	13.4042	5e-05	0.000126867	yes
XLOC_008919	XLOC_008919	Itgb7	chr15:102215817-102231935	Mock-Ft	Day7-Ft	OK	5.94159	43.8574	2.8839	15.5228	5e-05	0.000126867	yes
XLOC_007412	XLOC_007412	Epsti1	chr14:77904238-78002656	Mock-Ft	Day7-Ft	OK	6.07967	44.573	2.8741	10.0237	5e-05	0.000126867	yes
XLOC_001250	XLOC_001250	Fcer1g	chr1:171229571-171234349	Mock-Ft	Day7-Ft	OK	124.229	903.731	2.86289	21.9498	5e-05	0.000126867	yes
XLOC_003129	XLOC_003129	Nlrp3	chr11:59542651-59566956	Mock-Ft	Day7-Ft	OK	0.717114	5.21485	2.86235	8.29558	5e-05	0.000126867	yes
XLOC_021131	XLOC_021131	-	chr6:121240476-121245822	Mock-Ft	Day7-Ft	OK	0.0705133	0.510936	2.85718	5.19002	5e-05	0.000126867	yes
XLOC_017795	XLOC_017795	Tnfrsf8	chr4:145266975-145315196	Mock-Ft	Day7-Ft	OK	0.142063	1.02686	2.85363	4.44123	5e-05	0.000126867	yes
XLOC_025760	XLOC_025760	Il10ra	chr9:45253830-45269146	Mock-Ft	Day7-Ft	OK	6.27712	44.9355	2.83968	14.824	5e-05	0.000126867	yes
XLOC_020792	XLOC_020792	C3ar1	chr6:122846469-122856189	Mock-Ft	Day7-Ft	OK	7.2518	51.8297	2.83737	15.7675	5e-05	0.000126867	yes
XLOC_000252	XLOC_000252	Sp140	chr1:85285057-85709998	Mock-Ft	Day7-Ft	OK	4.24609	30.3233	2.83622	6.28474	5e-05	0.000126867	yes
XLOC_000090	XLOC_000090	Il18rap	chr1:40515361-40551700	Mock-Ft	Day7-Ft	OK	0.793264	5.64631	2.83144	10.2408	5e-05	0.000126867	yes
XLOC_012577	XLOC_012577	Ms4a8a	chr19:11067470-11081103	Mock-Ft	Day7-Ft	OK	2.36796	16.8382	2.83002	9.453	5e-05	0.000126867	yes
XLOC_003918	XLOC_003918	Itk	chr11:46325149-46389515	Mock-Ft	Day7-Ft	OK	0.571162	4.0531	2.82705	7.831	5e-05	0.000126867	yes
XLOC_005622	XLOC_005622	Ifi27l2a	chr12:103442166-103443680	Mock-Ft	Day7-Ft	OK	107.116	757.615	2.82229	24.145	5e-05	0.000126867	yes
XLOC_015912	XLOC_015912	Fcrl5	chr3:87435781-87513307	Mock-Ft	Day7-Ft	OK	0.118599	0.838429	2.82159	1.48317	0.0002	0.000477799	yes
XLOC_001599	XLOC_001599	Zc3h12d	chr10:7823180-7870403	Mock-Ft	Day7-Ft	OK	0.726581	5.13548	2.8213	8.66404	5e-05	0.000126867	yes
XLOC_026332	XLOC_026332	-	chr9:124112654-124113764	Mock-Ft	Day7-Ft	OK	0.490307	3.44233	2.81163	6.57546	5e-05	0.000126867	yes
XLOC_020510	XLOC_020510	Herc6	chr6:57580990-57675313	Mock-Ft	Day7-Ft	OK	0.11577	0.812725	2.81151	3.81599	5e-05	0.000126867	yes
XLOC_024483	XLOC_024483	Snx20	chr8:88621648-88636149	Mock-Ft	Day7-Ft	OK	4.81116	33.7524	2.81053	9.92813	5e-05	0.000126867	yes
XLOC_009280	XLOC_009280	Parp9	chr16:35926513-35972621	Mock-Ft	Day7-Ft	OK	9.56655	66.704	2.8017	10.7686	5e-05	0.000126867	yes
XLOC_024407	XLOC_024407	Cyp4f18	chr8:71988481-72014157	Mock-Ft	Day7-Ft	OK	2.77454	19.3249	2.80014	11.3574	5e-05	0.000126867	yes
XLOC_021882	XLOC_021882	Trim6	chr7:104218794-104235152	Mock-Ft	Day7-Ft	OK	0.0898192	0.625385	2.79965	4.20392	5e-05	0.000126867	yes
XLOC_001111	XLOC_001111	Ptprc	chr1:138062860-138175906	Mock-Ft	Day7-Ft	OK	11.6205	80.4335	2.79112	13.0435	5e-05	0.000126867	yes
XLOC_014845	XLOC_014845	Cd40	chr2:165055635-165071654	Mock-Ft	Day7-Ft	OK	0.101835	0.7048	2.79098	3.57708	5e-05	0.000126867	yes
XLOC_006147	XLOC_006147	Hrh2	chr13:54192029-54236183	Mock-Ft	Day7-Ft	OK	0.861293	5.95475	2.78947	9.51386	5e-05	0.000126867	yes
XLOC_010364	XLOC_010364	H2-M3	chr17:37231435-37274488	Mock-Ft	Day7-Ft	OK	6.12157	42.2847	2.78816	12.5285	5e-05	0.000126867	yes
XLOC_027190	XLOC_027190	Cxcr3	chrX:101731535-101734147	Mock-Ft	Day7-Ft	OK	1.26785	8.74095	2.78541	7.3193	5e-05	0.000126867	yes
XLOC_014640	XLOC_014640	AI847159	chr2:129178147-129184072	Mock-Ft	Day7-Ft	OK	0.0717351	0.493712	2.78292	1.61686	0.0007	0.00155855	yes
XLOC_012160	XLOC_012160	-	chr19:11485045-11487270	Mock-Ft	Day7-Ft	OK	0.213803	1.46256	2.77414	4.53164	5e-05	0.000126867	yes
XLOC_004234	XLOC_004234	Slfn8	chr11:82978442-83027693	Mock-Ft	Day7-Ft	OK	3.08335	21.0777	2.77315	11.3719	5e-05	0.000126867	yes
XLOC_019745	XLOC_019745	-	chr6:41046849-41048943	Mock-Ft	Day7-Ft	OK	0.179448	1.21996	2.7652	1.63157	0.0046	0.00898079	yes
XLOC_009116	XLOC_009116	Ciita	chr16:10480055-10545249	Mock-Ft	Day7-Ft	OK	1.66029	11.2836	2.76472	8.7391	5e-05	0.000126867	yes
XLOC_023935	XLOC_023935	Gpr114	chr8:94921722-94943290	Mock-Ft	Day7-Ft	OK	0.531503	3.58176	2.75252	7.69042	5e-05	0.000126867	yes
XLOC_009292	XLOC_009292	Hcls1	chr16:36934982-36963215	Mock-Ft	Day7-Ft	OK	13.817	93.0746	2.75194	14.4557	5e-05	0.000126867	yes
XLOC_003772	XLOC_003772	Inpp5j	chr11:3494271-3504821	Mock-Ft	Day7-Ft	OK	0.526956	3.54288	2.74917	5.85301	5e-05	0.000126867	yes
XLOC_000251	XLOC_000251	Sp100	chr1:85285057-85709998	Mock-Ft	Day7-Ft	OK	7.7556	51.6295	2.73489	10.052	5e-05	0.000126867	yes
XLOC_005323	XLOC_005323	Igh-V	chr12:114379061-114417075	Mock-Ft	Day7-Ft	OK	0.070412	0.467674	2.73161	1.53801	0.00035	0.000811888	yes
XLOC_003666	XLOC_003666	Cd300a	chr11:114890040-114908656	Mock-Ft	Day7-Ft	OK	3.20621	21.2681	2.72975	9.79959	5e-05	0.000126867	yes
XLOC_010506	XLOC_010506	Vav1	chr17:57279088-57329236	Mock-Ft	Day7-Ft	OK	3.59065	23.7488	2.72554	14.3334	5e-05	0.000126867	yes
XLOC_001830	XLOC_001830	Itgb2	chr10:77530347-77565695	Mock-Ft	Day7-Ft	OK	17.8619	118.092	2.72496	15.452	5e-05	0.000126867	yes
XLOC_001287	XLOC_001287	Ifi205	chr1:173894787-174031891	Mock-Ft	Day7-Ft	OK	17.4317	113.714	2.70562	8.6226	5e-05	0.000126867	yes
XLOC_026689	XLOC_026689	Gpr174	chrX:107255730-107297119	Mock-Ft	Day7-Ft	OK	0.0854662	0.556758	2.70362	3.57916	5e-05	0.000126867	yes
XLOC_000241	XLOC_000241	Gm7609	chr1:84957828-85283087	Mock-Ft	Day7-Ft	OK	0.38452	2.49275	2.69661	4.32205	5e-05	0.000126867	yes
XLOC_018283	XLOC_018283	Rhoh	chr5:65858664-65896794	Mock-Ft	Day7-Ft	OK	0.554148	3.57016	2.68764	9.7172	5e-05	0.000126867	yes
XLOC_005848	XLOC_005848	-	chr12:103430111-103433443	Mock-Ft	Day7-Ft	OK	0.137202	0.878595	2.6789	5.28288	5e-05	0.000126867	yes
XLOC_010949	XLOC_010949	H2-M3	chr17:37231435-37274488	Mock-Ft	Day7-Ft	OK	0.0736633	0.469169	2.67109	3.20126	5e-05	0.000126867	yes
XLOC_006856	XLOC_006856	-	chr13:120034421-120052205	Mock-Ft	Day7-Ft	OK	1.86812	11.8765	2.66845	9.54668	5e-05	0.000126867	yes
XLOC_005385	XLOC_005385	-	chr12:25187503-25190176	Mock-Ft	Day7-Ft	OK	0.187828	1.19313	2.66726	3.25098	5e-05	0.000126867	yes
XLOC_009516	XLOC_009516	2610318N02Rik	chr16:17113309-17125117	Mock-Ft	Day7-Ft	OK	0.203271	1.29036	2.6663	2.41309	0.0001	0.000246831	yes
XLOC_015627	XLOC_015627	-	chr3:130874014-130879932	Mock-Ft	Day7-Ft	OK	0.498803	3.15393	2.66061	5.57684	5e-05	0.000126867	yes
XLOC_006546	XLOC_006546	-	chr13:44471723-44480317	Mock-Ft	Day7-Ft	OK	0.53489	3.37505	2.65759	5.43731	5e-05	0.000126867	yes
XLOC_014138	XLOC_014138	Traf1	chr2:34943194-34966707	Mock-Ft	Day7-Ft	OK	3.08309	19.3987	2.65351	11.9556	5e-05	0.000126867	yes
XLOC_025898	XLOC_025898	-	chr9:65520556-65530008	Mock-Ft	Day7-Ft	OK	0.0893546	0.561204	2.65091	1.73106	0.0026	0.00530496	yes
XLOC_022797	XLOC_022797	-	chr7:75768769-75782312	Mock-Ft	Day7-Ft	OK	6.11144	38.1506	2.64212	12.5934	5e-05	0.000126867	yes
XLOC_011773	XLOC_011773	Tmem173	chr18:35733677-35740580	Mock-Ft	Day7-Ft	OK	7.51177	46.8409	2.64054	14.0885	5e-05	0.000126867	yes
XLOC_012185	XLOC_012185	Lpxn	chr19:12798544-12833808	Mock-Ft	Day7-Ft	OK	5.25197	32.7219	2.63933	12.3692	5e-05	0.000126867	yes
XLOC_014081	XLOC_014081	1700026L06Rik	chr2:28692079-28813165	Mock-Ft	Day7-Ft	OK	0.515227	3.19894	2.63431	4.68886	5e-05	0.000126867	yes
XLOC_010218	XLOC_010218	Fgd2	chr17:29360891-29380411	Mock-Ft	Day7-Ft	OK	5.8004	35.3546	2.60767	13.3806	5e-05	0.000126867	yes
XLOC_023815	XLOC_023815	Hsh2d	chr8:72189627-72201500	Mock-Ft	Day7-Ft	OK	0.314905	1.91241	2.6024	3.95213	5e-05	0.000126867	yes
XLOC_012690	XLOC_012690	Ankrd1	chr19:36111964-36119844	Mock-Ft	Day7-Ft	OK	6.27635	38.0886	2.60136	13.0872	5e-05	0.000126867	yes
XLOC_002176	XLOC_002176	Ipcef1	chr10:6788600-7038209	Mock-Ft	Day7-Ft	OK	0.256382	1.55078	2.59662	5.97332	5e-05	0.000126867	yes
XLOC_012237	XLOC_012237	Tmem252	chr19:24674007-24861842	Mock-Ft	Day7-Ft	OK	0.534547	3.23076	2.59548	3.50665	0.0001	0.000246831	yes
XLOC_006073	XLOC_006073	Ly86	chr13:37345344-37419036	Mock-Ft	Day7-Ft	OK	22.568	136.354	2.595	16.3701	5e-05	0.000126867	yes
XLOC_023175	XLOC_023175	Coro1a	chr7:126699773-126705535	Mock-Ft	Day7-Ft	OK	55.1861	333.348	2.59465	13.9207	5e-05	0.000126867	yes
XLOC_013127	XLOC_013127	Traf1	chr2:34943194-34966707	Mock-Ft	Day7-Ft	OK	0.11351	0.682898	2.58885	2.3019	0.00515	0.0099731	yes
XLOC_010320	XLOC_010320	H2-D1	chr17:35263093-35267497	Mock-Ft	Day7-Ft	OK	328.363	1966.25	2.58208	12.4032	5e-05	0.000126867	yes
[truncated: 1,757 more rows]

## Sheet: d7 F up(FPKM>1) 
test_id	gene_id	gene	locus	sample_1	sample_2	status	value_1	value_2	log2(fold_change)	test_stat	p_value	q_value	significant
[truncated: 1,109 more rows]

[truncated: 10 more sheets: d7 F down(FPKM>1) , d30 F FC2q0.01, d30 F up(FPKM>1) , d30 F down(FPKM>1) , d2 LN FC2q0.01, d2 LN up(FPKM>1) , d2 LN down(FPKM>1) , d7 LN FC2q0.01, d7 LN up(FPKM>1) , d7 LN down(FPKM>1) ]
